# Supplementary material for: Comparative Transcriptomics Identify Key Pituitary Circular RNAs That Participate in Sheep (Ovis aries) Reproduction
Source: Animals (Basel). 2023 Aug 25;13(17):2711. doi: 10.3390/ani13172711 (PMC10486758; doi:10.3390/ani13172711)
Supplement: Supplementary file 1 [file animals-13-02711-s001.zip]

Archive with 12 entries (11 files):
- animals-2528678-supplementary/
- animals-2528678-supplementary/Figure S1 Sanger sequencing results of the RT-PCR products of circRNAs.tiff
- animals-2528678-supplementary/Table S1  The basic information of litter size.xlsx
- animals-2528678-supplementary/Table S10 CircRNA-miRNA pairs predicted by miRanda.xlsx
- animals-2528678-supplementary/Table S2 Primer sequence and product size of circRNAs for RT-qPCR.xlsx
- animals-2528678-supplementary/Table S3 Alignment of statistical results of reads.xlsx
- animals-2528678-supplementary/Table S4 All circRNAs identified in pituitary tissues.xlsx
- animals-2528678-supplementary/Table S5 DE circRNAs identified in pituitary tissues.xlsx
- animals-2528678-supplementary/Table S6 CircRNAs coding ability prediction.xlsx
- animals-2528678-supplementary/Table S7 DAVID-based enrichment analysis of source genes of DE circRNAs.xlsx
- animals-2528678-supplementary/Table S8 KOBAS-based enrichment analysis of source genes of DE circRNAs.xlsx
- animals-2528678-supplementary/Table S9 Selected important genes.xlsx
