# Supplementary material for: Comparative Transcriptomics Identify Key Pituitary Circular RNAs That Participate in Sheep (Ovis aries) Reproduction
Source: Animals (Basel). 2023 Aug 25;13(17):2711. doi: 10.3390/ani13172711 (PMC10486758; doi:10.3390/ani13172711)
Supplement: Supplementary file 1 [file animals-13-02711-s001.zip › animals-2528678-supplementary/Table S1 The basic information of litter size.xlsx]

## Sheet: Sheet1
Table S1 The basic information of litter size
Group	Phase	Litter Size
		First Parity	Second Parity	Third Parity
Polytocous group	Follicular phase	3	3	3
		2	3	3
		3	3	3
	Luteal phase	2	3	3
		3	3	3
		3	3	3
Monotocous group	Follicular phase	1	1	1
		1	1	1
		1	1	1
	Luteal phase	1	1	1
		1	1	1
		1	1	1
