# Supplementary material for: Comparative Transcriptomics Identify Key Pituitary Circular RNAs That Participate in Sheep (Ovis aries) Reproduction
Source: Animals (Basel). 2023 Aug 25;13(17):2711. doi: 10.3390/ani13172711 (PMC10486758; doi:10.3390/ani13172711)
Supplement: Supplementary file 1 [file animals-13-02711-s001.zip › animals-2528678-supplementary/Table S10 CircRNA-miRNA pairs predicted by miRanda.xlsx]

## Sheet: PF_MF
Table S10 CircRNA-miRNA pairs predicted by miRanda
miRNA	circRNA	Score	Energy	Positions	Positions	Length
oar-miR-148a	oar-circ-0004869	154	-21.92	2 21	919 945	24
oar-miR-148a	oar-circ-0004973	151	-15.82	2 21	579 603	22
oar-miR-148a	oar-circ-0012222	154	-21.1	2 19	1702 1721	17
oar-miR-148a	oar-circ-0020953	153	-18.42	2 14	699 720	12
oar-miR-148a	oar-circ-0028531	159	-16.72	2 21	12 34	20
oar-miR-494-3p	oar-circ-0025627	154	-16.58	2 22	903 930	25
oar-miR-377-3p	oar-circ-0006484	156	-15.46	2 21	242 260	19
oar-miR-377-3p	oar-circ-0010719	159	-17.03	2 21	404 426	20
oar-miR-377-3p	oar-circ-0010721	159	-17.03	2 21	404 426	20
oar-miR-377-3p	oar-circ-0013416	150	-15.68	2 16	252 274	15
oar-miR-377-3p	oar-circ-0019704	153	-18.39	2 21	39 60	20
oar-miR-377-3p	oar-circ-0024482	163	-20.39	2 21	646 668	20
oar-miR-377-3p	oar-circ-0024482	152	-16.08	2 21	386 407	19
oar-miR-377-3p	oar-circ-0027865	162	-19.52	2 20	18189 18211	19
oar-miR-377-3p	oar-circ-0029222	156	-15.95	2 13	175 196	11
oar-miR-377-3p	oar-circ-0034627	169	-18.18	2 20	681 701	18
oar-miR-376b-5p	oar-circ-0009936	159	-22.22	2 21	192 214	20
oar-miR-376b-5p	oar-circ-0023967	152	-17.82	3 21	348 369	18
oar-miR-376b-5p	oar-circ-0027865	167	-21.02	2 20	13739 13760	18
oar-miR-376b-5p	oar-circ-0028911	151	-16.56	2 18	351 371	16
oar-miR-376b-5p	oar-circ-0031338	160	-16.91	2 21	529 550	19
oar-miR-376b-5p	oar-circ-0032036	151	-15.4	2 21	530 552	20
oar-miR-299-5p	oar-circ-0005627	156	-17.29	2 21	26 47	19
oar-miR-299-5p	oar-circ-0010719	163	-30.65	2 21	1220 1242	20
oar-miR-299-5p	oar-circ-0010721	163	-30.65	2 21	1220 1242	20
oar-miR-191	oar-circ-0001376	158	-22.18	2 21	285 310	23
oar-miR-191	oar-circ-0027865	155	-18.49	2 21	14574 14596	20
oar-miR-668-3p	oar-circ-0007006	151	-18.28	2 17	265 286	16
oar-miR-668-3p	oar-circ-0013122	158	-16.19	2 19	80 100	17
oar-miR-668-3p	oar-circ-0015340	161	-17.96	2 18	299 319	16
oar-miR-668-3p	oar-circ-0018143	157	-18.87	2 18	267 287	16
oar-miR-668-3p	oar-circ-0023409	153	-18.35	2 18	284 304	16
oar-miR-668-3p	oar-circ-0027865	155	-16.84	2 16	852 872	14
oar-miR-543-3p	oar-circ-0004869	158	-18.1	2 20	988 1011	19
oar-miR-543-3p	oar-circ-0008266	156	-22.89	3 21	328 350	18
oar-miR-543-3p	oar-circ-0018551	154	-15.74	2 21	475 499	21
oar-miR-543-3p	oar-circ-0024036	154	-17.64	2 19	297 317	17
oar-miR-411b-3p	oar-circ-0001052	163	-22.71	2 17	6 27	16
oar-miR-411b-3p	oar-circ-0007594	159	-15.42	2 20	193 213	18
oar-miR-411b-3p	oar-circ-0010721	161	-17.99	2 20	1370 1389	18
oar-miR-411b-3p	oar-circ-0012308	151	-16.19	2 20	2948 2966	18
oar-miR-411b-3p	oar-circ-0023409	156	-15.91	2 19	1798 1817	17
oar-miR-411b-3p	oar-circ-0030718	153	-25.88	3 20	104 123	17
oar-let-7c	oar-circ-0000582	162	-21.49	2 21	705 725	19
oar-let-7c	oar-circ-0004973	156	-21.22	2 21	3411 3432	19
oar-let-7c	oar-circ-0010844	152	-22.31	2 17	648 669	15
oar-let-7c	oar-circ-0012222	163	-22.71	2 17	1715 1737	16
oar-let-7c	oar-circ-0023409	150	-20.59	2 21	767 791	22
oar-let-7c	oar-circ-0030752	150	-17.7	2 21	1085 1108	21
oar-let-7c	oar-circ-0033799	152	-19.5	2 18	49 72	18
oar-miR-377-5p	oar-circ-0001316	161	-24.57	2 20	193 213	18
oar-miR-377-5p	oar-circ-0018992	168	-25.27	2 18	1057 1079	17
oar-miR-377-5p	oar-circ-0023409	156	-20.88	2 21	453 473	20
oar-miR-377-5p	oar-circ-0031024	155	-19.74	2 21	282 305	21
oar-miR-377-5p	oar-circ-0033140	165	-27.58	2 18	2168 2189	16
oar-miR-377-5p	oar-circ-0033140	151	-16.42	2 21	2805 2828	21
oar-miR-103	oar-circ-0001316	160	-17.94	2 21	213 234	19
oar-miR-103	oar-circ-0004973	155	-22.28	2 12	3046 3067	10
oar-miR-103	oar-circ-0007006	154	-25.43	2 21	456 476	19
oar-miR-103	oar-circ-0012308	150	-24.57	2 20	442 464	19
oar-miR-103	oar-circ-0013154	163	-25.15	3 20	417 438	17
oar-miR-103	oar-circ-0015111	152	-17.22	2 19	87 110	19
oar-miR-103	oar-circ-0019056	166	-21.22	2 19	510 531	17
oar-miR-103	oar-circ-0019056	150	-19.15	2 21	694 714	19
oar-miR-103	oar-circ-0019704	151	-16.94	2 21	79 102	21
oar-miR-103	oar-circ-0030752	162	-18.33	2 15	374 395	13
oar-miR-103	oar-circ-0033208	152	-22.77	2 20	410 435	22
oar-miR-143	oar-circ-0008028	154	-15.35	2 20	115 136	19
oar-miR-143	oar-circ-0008723	155	-19.33	2 17	35 56	16
oar-miR-143	oar-circ-0012222	153	-17.67	2 20	307 326	18
oar-miR-143	oar-circ-0012222	151	-18.84	2 17	1498 1520	17
oar-miR-19b	oar-circ-0009757	154	-18.5	2 17	449 470	15
oar-miR-19b	oar-circ-0028531	156	-16.04	2 21	1018 1040	19
oar-miR-19b	oar-circ-0028863	160	-20.18	2 13	256 278	11
oar-miR-10a	oar-circ-0000582	152	-24.62	2 19	132 151	17
oar-miR-10a	oar-circ-0022266	151	-19.64	2 20	255 275	18
oar-miR-10a	oar-circ-0022268	151	-19.64	2 20	255 275	18
oar-miR-10a	oar-circ-0030752	161	-24.11	2 15	258 279	14
oar-miR-654-3p	oar-circ-0005244	161	-26.02	2 23	445 470	23
oar-miR-654-3p	oar-circ-0005508	157	-21.88	2 21	283 307	21
oar-miR-654-3p	oar-circ-0010719	160	-19.48	2 13	947 970	11
oar-miR-654-3p	oar-circ-0010721	160	-19.48	2 13	947 970	11
oar-miR-654-3p	oar-circ-0022776	150	-21.41	2 19	335 358	17
oar-miR-654-3p	oar-circ-0027865	153	-21.13	2 23	17225 17249	22
oar-miR-654-3p	oar-circ-0031024	157	-27.05	2 23	153 177	22
oar-miR-362	oar-circ-0002550	161	-28.48	2 22	536 559	20
oar-miR-362	oar-circ-0004869	150	-21.24	2 22	663 684	20
oar-miR-362	oar-circ-0008334	150	-17.15	2 23	514 537	21
oar-miR-362	oar-circ-0013835	150	-17.08	2 23	418 441	21
oar-miR-362	oar-circ-0022776	154	-19.08	2 21	421 443	19
oar-miR-362	oar-circ-0031024	157	-19.26	2 22	443 466	20
oar-miR-136	oar-circ-0003498	164	-18.39	2 19	167 191	19
oar-miR-136	oar-circ-0005627	158	-19.89	2 22	524 544	20
oar-miR-136	oar-circ-0008266	160	-17.79	2 21	45 67	19
oar-miR-136	oar-circ-0008266	158	-18.12	2 19	760 782	17
oar-miR-136	oar-circ-0013154	151	-16.16	2 22	2360 2381	20
oar-miR-136	oar-circ-0013835	158	-16.61	2 19	590 612	17
oar-miR-136	oar-circ-0016919	151	-15.13	2 22	144 168	22
oar-miR-136	oar-circ-0018292	156	-17.11	2 18	262 287	19
oar-miR-136	oar-circ-0023409	164	-18.96	2 19	1747 1768	17
oar-miR-136	oar-circ-0024317	164	-20.07	2 22	1797 1820	21
oar-miR-136	oar-circ-0027865	163	-18.87	2 22	16089 16110	20
oar-miR-136	oar-circ-0028674	152	-15.23	2 21	408 430	19
oar-miR-136	oar-circ-0029789	156	-22.79	2 19	886 907	17
oar-miR-136	oar-circ-0029789	154	-18.76	2 22	58 85	25
oar-miR-136	oar-circ-0031301	156	-20.87	2 22	11 34	21
oar-miR-136	oar-circ-0031304	156	-20.87	2 22	11 34	21
oar-miR-30d	oar-circ-0034294	156	-15.49	2 17	160 178	15
oar-miR-369-5p	oar-circ-0011472	153	-17.8	2 20	531 550	18
oar-miR-369-5p	oar-circ-0030752	153	-15.62	2 14	1334 1354	12
oar-miR-1185-5p	oar-circ-0007006	153	-17	2 19	1414 1437	19
oar-miR-1185-5p	oar-circ-0012308	150	-21.97	2 16	2647 2669	15
oar-miR-1185-5p	oar-circ-0012895	156	-21.93	2 21	743 764	19
oar-miR-1185-5p	oar-circ-0022486	151	-18.35	2 20	69 90	18
oar-miR-376d	oar-circ-0024482	155	-17.64	2 20	213 233	18
oar-miR-200b	oar-circ-0008334	151	-23.1	2 20	2298 2316	18
oar-miR-200b	oar-circ-0026071	152	-20.09	2 14	421 442	13
oar-miR-200b	oar-circ-0030752	166	-24.2	2 15	1579 1599	13
oar-miR-200b	oar-circ-0031338	155	-19.94	2 18	73 92	16
oar-miR-29a	oar-circ-0012308	157	-19.81	2 14	3079 3099	12
oar-miR-29a	oar-circ-0015915	150	-19.04	2 11	316 336	9
oar-miR-29a	oar-circ-0018292	154	-15.49	2 19	68 88	17
oar-miR-29a	oar-circ-0022776	151	-15.72	2 20	283 303	18
oar-miR-29a	oar-circ-0024317	165	-27.89	2 14	2573 2593	12
oar-miR-29a	oar-circ-0030196	151	-25.91	2 20	305 325	18
oar-miR-29a	oar-circ-0032122	158	-26.44	2 20	367 391	22
oar-let-7a	oar-circ-0000582	155	-19.22	2 18	705 725	16
oar-let-7a	oar-circ-0004973	152	-18.09	2 17	3411 3432	15
oar-let-7a	oar-circ-0010844	155	-22.31	2 20	648 669	18
oar-let-7a	oar-circ-0012222	165	-24.66	2 21	1716 1737	20
oar-let-7a	oar-circ-0030752	154	-18.39	2 21	1085 1108	21
oar-let-7a	oar-circ-0033799	153	-18.36	2 21	51 72	20
oar-miR-376e-5p	oar-circ-0009936	159	-22.22	2 21	192 214	20
oar-miR-376e-5p	oar-circ-0023967	152	-17.82	3 21	348 369	18
oar-miR-376e-5p	oar-circ-0027865	167	-21.02	2 20	13739 13760	18
oar-miR-376e-5p	oar-circ-0028911	151	-16.56	2 18	351 371	16
oar-miR-376e-5p	oar-circ-0031338	160	-16.91	2 21	529 550	19
oar-miR-376e-5p	oar-circ-0032036	151	-15.4	2 21	530 552	20
oar-miR-376c-3p	oar-circ-0029000	150	-18.79	2 19	256 276	17
oar-miR-376c-3p	oar-circ-0033208	152	-17.36	2 18	309 330	17
oar-let-7g	oar-circ-0000582	152	-17.33	2 13	705 725	11
oar-let-7g	oar-circ-0010844	151	-17.3	2 20	649 669	18
oar-let-7g	oar-circ-0012222	160	-23.73	2 20	1717 1737	19
oar-let-7g	oar-circ-0013122	152	-19.65	2 20	112 130	18
oar-let-7g	oar-circ-0033799	152	-15.32	2 13	52 72	11
oar-miR-3956-5p	oar-circ-0007567	150	-23.46	2 22	82 102	20
oar-miR-3956-5p	oar-circ-0007568	150	-23.46	2 22	82 102	20
oar-miR-3956-5p	oar-circ-0013542	158	-19.69	2 22	159 179	20
oar-miR-3956-5p	oar-circ-0028380	151	-29.08	2 20	438 460	18
oar-miR-487a-5p	oar-circ-0007594	156	-17.66	2 21	664 685	19
oar-miR-487a-5p	oar-circ-0012222	152	-17.53	2 20	1123 1142	18
oar-miR-487a-5p	oar-circ-0013316	151	-16.9	2 21	83 107	22
oar-miR-487a-5p	oar-circ-0014556	159	-20.1	2 20	1535 1556	18
oar-miR-487a-5p	oar-circ-0027865	150	-15.5	2 17	7282 7302	15
oar-miR-487a-5p	oar-circ-0030752	153	-15.18	2 20	1394 1414	18
oar-miR-1197-5p	oar-circ-0001316	152	-19.12	3 17	1569 1590	14
oar-miR-1197-5p	oar-circ-0001944	154	-16.06	2 16	1115 1137	15
oar-miR-1197-5p	oar-circ-0012222	166	-22.2	2 15	938 959	13
oar-miR-1197-5p	oar-circ-0013263	154	-17.01	2 21	348 371	21
oar-miR-1197-5p	oar-circ-0015340	162	-20.43	2 16	731 753	15
oar-miR-1197-5p	oar-circ-0018992	169	-32.33	2 21	794 816	21
oar-miR-1197-5p	oar-circ-0020130	165	-19.07	2 18	332 353	16
oar-miR-1197-5p	oar-circ-0027865	162	-21.76	2 20	756 779	20
oar-miR-1197-5p	oar-circ-0027865	153	-20.25	2 18	10291 10312	16
oar-miR-1197-5p	oar-circ-0027865	151	-21.05	2 16	9909 9930	14
oar-miR-544-5p	oar-circ-0027865	155	-17.42	2 16	6805 6825	14
oar-miR-3959-3p	oar-circ-0010721	152	-18.71	2 21	1370 1391	19
oar-miR-381-3p	oar-circ-0026971	151	-15.37	2 12	1261 1281	10
oar-miR-150	oar-circ-0008334	165	-27.81	2 19	2238 2260	18
oar-miR-150	oar-circ-0008334	161	-22.54	2 21	1607 1626	19
oar-miR-150	oar-circ-0018551	160	-26.79	3 21	1952 1973	18
oar-miR-150	oar-circ-0020953	153	-19.74	2 20	707 727	18
oar-miR-150	oar-circ-0028531	161	-23.26	2 21	527 549	21
oar-miR-150	oar-circ-0029762	164	-27.48	2 18	291 314	18
oar-miR-150	oar-circ-0030517	150	-22.83	3 21	630 650	18
oar-miR-3958-5p	oar-circ-0006492	150	-18.04	2 21	389 409	19
oar-miR-3958-5p	oar-circ-0007567	154	-17.33	2 19	137 158	17
oar-miR-3958-5p	oar-circ-0007568	154	-17.33	2 19	137 158	17
oar-miR-3958-5p	oar-circ-0010721	164	-17.42	2 21	1383 1404	19
oar-miR-3958-5p	oar-circ-0010721	151	-19.2	2 20	1424 1445	18
oar-miR-3958-5p	oar-circ-0030012	157	-19.24	2 20	372 392	18
oar-miR-3958-5p	oar-circ-0031024	153	-20.37	2 19	280 303	19
oar-miR-3958-5p	oar-circ-0033140	152	-18.92	2 21	2682 2703	19
oar-miR-668-5p	oar-circ-0025627	158	-20.8	2 20	1163 1184	19
oar-miR-668-5p	oar-circ-0025627	152	-18.39	2 13	1 19	11
oar-miR-382-3p	oar-circ-0010927	170	-19.41	2 20	292 314	20
oar-miR-382-3p	oar-circ-0023831	157	-17.51	2 19	30 55	22
oar-miR-3959-5p	oar-circ-0005796	152	-15.19	2 21	301 322	19
oar-miR-3959-5p	oar-circ-0007594	159	-21.12	2 18	1129 1152	18
oar-miR-3959-5p	oar-circ-0008028	150	-18.01	2 21	243 269	24
oar-miR-3959-5p	oar-circ-0009102	151	-20.91	2 21	221 243	20
oar-miR-3959-5p	oar-circ-0020130	159	-21.71	2 21	367 389	20
oar-miR-3959-5p	oar-circ-0027865	161	-16.42	2 19	11542 11566	20
oar-miR-3959-5p	oar-circ-0031511	150	-15	2 21	19 42	21
oar-miR-539-5p	oar-circ-0007551	156	-19.09	2 21	104 125	19
oar-miR-539-5p	oar-circ-0027865	168	-16.79	2 21	6818 6839	19
oar-miR-382-5p	oar-circ-0004973	162	-24.81	2 19	3262 3283	17
oar-miR-382-5p	oar-circ-0008500	151	-17.84	2 20	442 463	18
oar-miR-382-5p	oar-circ-0010721	168	-18.38	2 21	1425 1446	19
oar-miR-382-5p	oar-circ-0013154	162	-19.73	2 21	2918 2938	19
oar-miR-382-5p	oar-circ-0014556	152	-15.2	2 21	1299 1320	19
oar-miR-382-5p	oar-circ-0018588	167	-19.4	2 21	259 281	20
oar-miR-382-5p	oar-circ-0019234	151	-19.31	2 21	127 150	21
oar-miR-382-5p	oar-circ-0020953	156	-24.78	2 21	357 378	19
oar-miR-382-5p	oar-circ-0030012	157	-18.62	2 19	560 582	18
oar-miR-382-5p	oar-circ-0030212	156	-26.11	2 21	606 627	19
oar-miR-382-5p	oar-circ-0031338	153	-16.14	2 21	431 450	19
oar-miR-382-5p	oar-circ-0031511	161	-17.39	2 18	44 65	16
oar-miR-382-5p	oar-circ-0033140	154	-15.86	2 20	106 128	19
oar-miR-433-3p	oar-circ-0000582	151	-15.12	2 20	721 742	18
oar-miR-433-3p	oar-circ-0005637	154	-25.19	2 20	163 185	19
oar-miR-433-3p	oar-circ-0013316	150	-17.16	2 11	241 262	9
oar-miR-433-3p	oar-circ-0018292	151	-17.19	2 21	329 351	20
oar-miR-433-3p	oar-circ-0025627	151	-25.84	2 21	97 119	20
oar-miR-433-3p	oar-circ-0027865	158	-18.01	2 19	15556 15577	17
oar-miR-433-3p	oar-circ-0030196	152	-20.86	2 18	257 279	17
oar-miR-107	oar-circ-0001316	160	-17.94	2 21	213 234	19
oar-miR-107	oar-circ-0004973	155	-20.36	2 12	3046 3067	10
oar-miR-107	oar-circ-0007006	154	-25.23	2 21	456 476	19
oar-miR-107	oar-circ-0012308	150	-24.57	2 20	442 464	19
oar-miR-107	oar-circ-0013154	163	-25.15	3 20	417 438	17
oar-miR-107	oar-circ-0015111	152	-17.22	2 19	87 110	19
oar-miR-107	oar-circ-0019056	166	-21.01	2 19	510 531	17
oar-miR-107	oar-circ-0019056	150	-18.96	2 21	694 714	19
oar-miR-107	oar-circ-0019704	151	-16.94	2 21	79 102	21
oar-miR-107	oar-circ-0030752	162	-16.68	2 15	374 395	13
oar-miR-107	oar-circ-0033208	152	-23.09	2 20	410 435	22
oar-miR-431	oar-circ-0015021	162	-29.1	2 19	76 98	17
oar-miR-431	oar-circ-0018292	151	-18.71	2 17	23 46	16
oar-miR-431	oar-circ-0021646	158	-26.55	2 18	520 542	17
oar-miR-431	oar-circ-0031304	155	-24.34	2 22	199 220	20
oar-miR-431	oar-circ-0031313	155	-24.34	2 22	44 65	20
oar-miR-431	oar-circ-0033140	150	-18.64	2 11	2823 2845	9
oar-miR-431	oar-circ-0034627	153	-28.68	2 22	637 659	22
oar-miR-381-5p	oar-circ-0028380	162	-26.84	2 19	245 264	17
oar-miR-16b	oar-circ-0004973	156	-17.84	2 18	3045 3068	20
oar-miR-16b	oar-circ-0008334	156	-19.16	2 19	1746 1764	17
oar-miR-16b	oar-circ-0008334	151	-16.68	2 18	2070 2091	18
oar-miR-16b	oar-circ-0012222	163	-15.79	2 16	561 580	14
oar-miR-16b	oar-circ-0013835	153	-18.68	3 19	1347 1367	17
oar-miR-16b	oar-circ-0013835	151	-18.21	2 12	1648 1667	10
oar-miR-16b	oar-circ-0014556	152	-18.08	2 18	640 660	17
oar-miR-16b	oar-circ-0015021	150	-16.87	2 19	338 357	17
oar-miR-16b	oar-circ-0027865	151	-15.46	2 14	10901 10919	12
oar-miR-412-3p	oar-circ-0004973	150	-20.82	2 16	2514 2538	16
oar-miR-412-3p	oar-circ-0007006	164	-25.64	2 21	67 89	19
oar-miR-412-3p	oar-circ-0024923	153	-23.25	2 14	71 93	12
oar-miR-412-3p	oar-circ-0024925	153	-23.25	2 14	71 93	12
oar-miR-379-5p	oar-circ-0006756	152	-20.09	2 17	67 88	15
oar-miR-379-5p	oar-circ-0012308	155	-23.96	3 21	534 556	19
oar-miR-379-5p	oar-circ-0019704	159	-24.37	2 21	91 113	20
oar-miR-379-5p	oar-circ-0023409	161	-17.36	2 20	769 789	18
oar-miR-30a-5p	oar-circ-0017737	151	-16.98	2 21	38 62	21
oar-miR-30a-5p	oar-circ-0024317	162	-15.87	2 19	144 166	17
oar-miR-30a-5p	oar-circ-0029222	151	-20.45	2 21	121 145	21
oar-miR-30a-5p	oar-circ-0034294	155	-15.41	2 20	156 178	18
oar-miR-323c	oar-circ-0021864	160	-19.8	2 18	183 204	17
oar-miR-30c	oar-circ-0013154	157	-16.54	2 20	1981 2000	18
oar-miR-106a	oar-circ-0028531	160	-17.36	2 17	114 134	15
oar-miR-26a	oar-circ-0004973	159	-15.58	2 20	2641 2662	18
oar-miR-26a	oar-circ-0012222	150	-17.21	2 21	733 753	19
oar-miR-26a	oar-circ-0013154	156	-16.41	2 14	356 378	13
oar-miR-26a	oar-circ-0020130	154	-18.98	2 18	252 273	17
oar-miR-26a	oar-circ-0026971	156	-18.97	2 15	397 417	13
oar-miR-26a	oar-circ-0027865	152	-16.24	2 15	213 233	13
oar-miR-154b-3p	oar-circ-0009879	164	-16.96	2 22	10 33	21
oar-miR-154b-3p	oar-circ-0010719	163	-19.36	2 22	994 1018	22
oar-miR-154b-3p	oar-circ-0010721	163	-19.36	2 22	994 1018	22
oar-miR-154b-3p	oar-circ-0027865	167	-18.42	2 22	9968 9992	22
oar-miR-154b-3p	oar-circ-0030752	155	-19.25	2 22	1525 1549	22
oar-miR-154b-3p	oar-circ-0033644	152	-18.93	3 22	118 141	20
oar-miR-27a	oar-circ-0013835	158	-21.34	2 19	1219 1239	17
oar-miR-27a	oar-circ-0015196	151	-16.34	2 19	293 311	17
oar-miR-27a	oar-circ-0018143	151	-19	2 12	745 765	10
oar-miR-27a	oar-circ-0018551	152	-16.07	2 18	1305 1326	17
oar-miR-27a	oar-circ-0021646	157	-16.51	2 18	479 499	16
oar-miR-27a	oar-circ-0024317	151	-15.03	2 20	2873 2893	18
oar-miR-27a	oar-circ-0027865	160	-18.02	2 19	17752 17771	17
oar-miR-27a	oar-circ-0027865	152	-29.46	2 20	15898 15916	18
oar-miR-27a	oar-circ-0034627	168	-19.32	2 19	816 835	17
oar-miR-200a	oar-circ-0019056	155	-19.61	2 12	718 736	10
oar-miR-1197-3p	oar-circ-0001316	155	-18.18	2 19	889 910	19
oar-miR-1197-3p	oar-circ-0004973	155	-18.42	2 20	1857 1874	18
oar-miR-1197-3p	oar-circ-0007487	159	-18.53	2 16	1 16	14
oar-miR-1197-3p	oar-circ-0011185	154	-23.24	3 19	533 553	16
oar-miR-1197-3p	oar-circ-0011329	150	-16.81	2 11	480 500	9
oar-miR-1197-3p	oar-circ-0027865	158	-20.96	2 20	11660 11681	19
oar-miR-1197-3p	oar-circ-0029132	158	-20.2	2 20	157 178	19
oar-miR-1197-3p	oar-circ-0032282	165	-27.89	2 20	77 96	18
oar-miR-21	oar-circ-0012222	153	-16.51	2 22	1805 1827	20
oar-miR-21	oar-circ-0020953	152	-15.56	2 21	599 618	19
oar-miR-21	oar-circ-0027865	156	-19.56	2 21	8672 8691	19
oar-miR-21	oar-circ-0027865	156	-17.26	2 21	9236 9258	19
oar-miR-21	oar-circ-0027865	155	-17.69	2 22	11560 11587	25
oar-miR-21	oar-circ-0027865	152	-15.4	2 22	13599 13623	22
oar-let-7i	oar-circ-0000582	153	-17.42	2 18	704 725	16
oar-let-7i	oar-circ-0004973	150	-18.78	2 20	3413 3432	19
oar-let-7i	oar-circ-0008256	154	-25.1	2 21	76 96	19
oar-let-7i	oar-circ-0012222	159	-23.1	2 17	1715 1737	16
oar-let-7i	oar-circ-0015021	150	-16.65	2 20	465 487	19
oar-let-7i	oar-circ-0027865	151	-15.07	2 20	18609 18630	18
oar-let-7i	oar-circ-0033799	154	-17.37	2 21	52 72	19
oar-miR-485-3p	oar-circ-0011120	150	-25.85	2 21	705 729	22
oar-miR-485-3p	oar-circ-0028531	161	-26.75	2 19	540 563	19
oar-miR-493-3p	oar-circ-0001944	154	-19.85	2 20	941 963	19
oar-miR-493-3p	oar-circ-0006491	155	-16.62	2 21	206 228	20
oar-miR-493-3p	oar-circ-0006492	155	-16.62	2 21	206 228	20
oar-miR-493-3p	oar-circ-0020953	170	-26.72	2 21	1703 1727	22
oar-miR-493-3p	oar-circ-0020953	152	-17.1	2 17	587 608	15
oar-miR-493-3p	oar-circ-0029789	153	-18.21	2 20	297 317	18
oar-miR-543-5p	oar-circ-0010844	153	-19.02	2 14	676 694	12
oar-miR-543-5p	oar-circ-0011183	150	-15.12	2 16	274 293	15
oar-miR-543-5p	oar-circ-0012308	160	-22.38	2 17	1580 1598	15
oar-miR-543-5p	oar-circ-0019056	157	-17.17	2 18	459 477	16
oar-miR-543-5p	oar-circ-0027865	153	-19.69	2 14	18001 18019	12
oar-miR-543-5p	oar-circ-0030196	153	-22.29	2 18	147 165	16
oar-miR-3958-3p	oar-circ-0013122	158	-18.94	2 21	723 743	19
oar-miR-3958-3p	oar-circ-0027448	152	-16.86	2 14	334 356	13
oar-miR-380-3p	oar-circ-0000555	162	-15.72	2 17	495 514	15
oar-miR-380-3p	oar-circ-0027865	155	-17.01	2 17	4820 4843	18
oar-miR-409-5p	oar-circ-0012308	151	-16.51	2 22	2998 3022	22
oar-miR-329b-3p	oar-circ-0009915	151	-19.56	2 21	316 342	24
oar-miR-329b-3p	oar-circ-0012308	154	-16.91	2 19	3765 3786	17
oar-miR-329b-3p	oar-circ-0028674	150	-16.3	2 11	283 304	9
oar-miR-376b-3p	oar-circ-0024482	151	-15.29	2 20	213 233	18
oar-miR-194	oar-circ-0020130	155	-19.06	2 20	1409 1430	18
oar-miR-194	oar-circ-0024317	156	-17.76	2 21	208 229	19
oar-miR-432	oar-circ-0000385	164	-27.58	2 22	223 246	21
oar-miR-432	oar-circ-0002550	153	-28.81	2 22	698 720	20
oar-miR-432	oar-circ-0004973	159	-27.39	2 22	3209 3230	20
oar-miR-432	oar-circ-0007594	169	-24.53	2 22	789 811	20
oar-miR-432	oar-circ-0008500	159	-23.28	2 22	302 323	20
oar-miR-432	oar-circ-0012308	153	-15.88	2 18	1069 1091	16
oar-miR-432	oar-circ-0013835	150	-17.58	2 20	897 921	20
oar-miR-432	oar-circ-0016134	151	-23.73	3 20	192 214	17
oar-miR-432	oar-circ-0022776	152	-19.58	2 22	303 328	23
oar-miR-432	oar-circ-0023861	150	-16.58	2 21	233 258	22
oar-miR-432	oar-circ-0024317	150	-18.95	2 22	1913 1935	21
oar-miR-432	oar-circ-0024482	152	-22.44	2 22	5 24	20
oar-miR-432	oar-circ-0027865	158	-22.74	2 19	12280 12302	17
oar-miR-432	oar-circ-0027865	154	-23.54	2 15	19 41	13
oar-miR-432	oar-circ-0027865	150	-23.26	2 22	10384 10404	20
oar-miR-432	oar-circ-0027865	150	-23.76	2 19	15055 15077	17
oar-miR-432	oar-circ-0028911	152	-25.7	2 22	175 198	21
oar-miR-432	oar-circ-0030196	150	-19.38	2 20	392 418	22
oar-miR-432	oar-circ-0030517	155	-25.99	2 22	432 458	24
oar-miR-432	oar-circ-0032122	150	-19.82	2 22	895 915	20
oar-miR-376a-5p	oar-circ-0011713	162	-16.76	2 21	137 157	19
oar-miR-376a-5p	oar-circ-0013154	165	-15.85	2 19	3333 3355	18
oar-miR-376a-5p	oar-circ-0013835	162	-15.19	2 19	1268 1289	17
oar-miR-376a-5p	oar-circ-0015196	164	-21.68	2 18	365 387	17
oar-miR-376a-5p	oar-circ-0019704	153	-24.15	2 21	422 444	21
oar-miR-376a-5p	oar-circ-0027865	150	-18.42	2 11	7593 7614	9
oar-miR-376a-5p	oar-circ-0031338	155	-19.35	2 20	597 618	18
oar-miR-376a-5p	oar-circ-0033799	150	-21.26	3 21	305 329	21
oar-miR-544-3p	oar-circ-0004960	151	-15.4	2 20	216 236	18
oar-miR-544-3p	oar-circ-0008754	165	-16.47	2 18	216 236	16
oar-miR-544-3p	oar-circ-0009488	156	-16.53	2 19	2 21	17
oar-miR-544-3p	oar-circ-0010239	172	-21.49	2 17	33 53	15
oar-miR-544-3p	oar-circ-0013154	177	-17.96	2 18	1487 1507	16
oar-miR-544-3p	oar-circ-0020953	163	-18.07	2 20	1129 1149	18
oar-miR-544-3p	oar-circ-0022776	158	-16.32	2 17	357 376	15
oar-miR-544-3p	oar-circ-0023409	172	-19.46	2 17	2227 2247	15
oar-miR-493-5p	oar-circ-0005244	154	-16.13	2 20	453 475	19
oar-miR-493-5p	oar-circ-0013835	164	-18.21	2 17	321 342	15
oar-miR-493-5p	oar-circ-0023409	155	-19.94	2 12	784 805	10
oar-miR-493-5p	oar-circ-0026971	153	-16.25	2 21	233 252	19
oar-miR-493-5p	oar-circ-0027865	152	-16.5	2 21	5453 5474	19
oar-miR-493-5p	oar-circ-0030012	156	-28.02	2 19	522 542	17
oar-miR-411b-5p	oar-circ-0007006	160	-21.66	2 20	68 89	19
oar-miR-411b-5p	oar-circ-0007006	152	-23.39	2 21	374 395	19
oar-miR-411b-5p	oar-circ-0024923	151	-27.66	2 12	72 93	10
oar-miR-411b-5p	oar-circ-0024925	151	-27.66	2 12	72 93	10
oar-miR-541-3p	oar-circ-0004960	156	-22.93	2 17	16 39	15
oar-miR-541-3p	oar-circ-0009915	161	-31.53	2 20	578 600	18
oar-miR-541-3p	oar-circ-0010239	166	-32.04	2 23	196 219	21
oar-miR-541-3p	oar-circ-0011329	150	-24.2	2 23	159 179	21
oar-miR-541-3p	oar-circ-0014556	153	-26.42	2 23	1009 1035	24
oar-miR-541-3p	oar-circ-0027865	158	-29.04	2 20	12437 12461	19
oar-miR-541-3p	oar-circ-0030752	155	-21.95	2 18	680 702	16
oar-miR-541-3p	oar-circ-0034627	160	-23.97	2 23	618 640	21
oar-miR-134-5p	oar-circ-0005171	151	-24.97	2 17	354 380	21
oar-miR-134-5p	oar-circ-0007594	153	-20.64	2 15	362 384	15
oar-miR-134-5p	oar-circ-0012308	152	-23.06	2 19	1950 1973	20
oar-miR-134-5p	oar-circ-0016172	151	-22.32	2 16	279 299	14
oar-miR-134-5p	oar-circ-0027448	151	-19.33	2 12	162 182	10
oar-miR-134-5p	oar-circ-0028863	155	-18.67	2 19	175 193	17
oar-miR-3956-3p	oar-circ-0001944	155	-22.43	2 22	541 562	20
oar-miR-3956-3p	oar-circ-0022266	159	-22.04	2 16	220 242	14
oar-miR-3956-3p	oar-circ-0022268	159	-22.04	2 16	220 242	14
oar-miR-376e-3p	oar-circ-0006484	153	-15.4	2 18	134 152	16
oar-miR-376e-3p	oar-circ-0027865	157	-18.83	2 19	17680 17703	19
oar-miR-376e-3p	oar-circ-0029000	150	-19.85	2 19	255 276	17
oar-miR-410-5p	oar-circ-0001944	160	-22.65	2 22	616 640	22
oar-miR-410-5p	oar-circ-0013835	169	-24.34	2 22	1284 1306	20
oar-miR-410-5p	oar-circ-0015021	152	-15.43	2 19	195 216	17
oar-miR-410-5p	oar-circ-0020953	150	-18.73	2 11	1037 1059	9
oar-miR-410-5p	oar-circ-0024923	162	-23.52	2 21	161 186	22
oar-miR-410-5p	oar-circ-0024925	162	-23.52	2 21	161 186	22
oar-miR-410-5p	oar-circ-0032122	154	-18.16	2 19	161 183	17
oar-miR-1193-3p	oar-circ-0004973	151	-19.92	2 21	1978 2001	21
oar-miR-1193-3p	oar-circ-0007567	150	-16.89	2 21	8 33	23
oar-miR-1193-3p	oar-circ-0007568	150	-16.89	2 21	8 33	23
oar-miR-1193-3p	oar-circ-0009102	152	-17.93	2 21	30 51	19
oar-miR-1193-3p	oar-circ-0019704	160	-26.51	2 13	470 491	11
oar-miR-1185-3p	oar-circ-0020130	157	-15.21	2 14	354 375	12
oar-miR-376a-3p	oar-circ-0024482	155	-17.27	2 20	213 233	18
oar-miR-25	oar-circ-0002072	159	-16.81	2 20	515 535	18
oar-miR-25	oar-circ-0004869	158	-18.93	2 20	486 507	19
oar-miR-25	oar-circ-0007487	152	-16.47	2 19	454 473	17
oar-miR-25	oar-circ-0011329	154	-16.48	2 17	442 461	15
oar-miR-25	oar-circ-0014490	158	-21.8	2 20	246 267	19
oar-miR-25	oar-circ-0024317	154	-16.14	2 20	1292 1314	20
oar-miR-25	oar-circ-0025627	158	-16.61	2 20	676 698	20
oar-miR-25	oar-circ-0032122	150	-20.1	2 20	1081 1106	23
oar-miR-25	oar-circ-0033140	150	-18.19	2 11	2939 2959	9
oar-miR-30a-3p	oar-circ-0005244	154	-20.14	2 19	181 201	17
oar-miR-30a-3p	oar-circ-0017703	158	-15.99	2 16	200 221	15
oar-miR-30a-3p	oar-circ-0018551	163	-16.53	2 18	1636 1655	16
oar-miR-30a-3p	oar-circ-0018551	153	-17.55	2 19	556 578	19
oar-miR-30a-3p	oar-circ-0020130	152	-15.92	2 18	1206 1228	18
oar-miR-30a-3p	oar-circ-0027357	155	-20.25	2 20	71 91	18
oar-miR-30a-3p	oar-circ-0027865	163	-19.27	2 20	353 373	18
oar-miR-127	oar-circ-0013416	152	-18.95	2 21	350 372	19
oar-miR-127	oar-circ-0030212	151	-24.38	2 22	348 369	20
oar-let-7f	oar-circ-0012222	167	-24.73	2 17	1716 1737	16
oar-let-7f	oar-circ-0030752	153	-18.52	2 20	1086 1108	20
oar-miR-376c-5p	oar-circ-0000582	152	-17.57	2 17	236 256	15
oar-miR-376c-5p	oar-circ-0027865	166	-22.06	2 19	13739 13759	17
oar-miR-376c-5p	oar-circ-0029132	167	-18.91	2 20	226 246	18
oar-miR-758-5p	oar-circ-0002550	156	-17.8	2 15	882 901	13
oar-miR-758-5p	oar-circ-0005171	150	-17.91	2 11	348 368	9
oar-miR-758-5p	oar-circ-0022776	157	-25.06	2 20	130 149	18
oar-miR-485-5p	oar-circ-0011183	153	-20.72	2 18	73 95	16
oar-miR-485-5p	oar-circ-0012308	159	-23.78	2 18	220 241	16
oar-miR-485-5p	oar-circ-0027927	161	-22.34	2 18	268 290	16
oar-miR-485-5p	oar-circ-0029762	155	-27.48	2 18	394 415	16
oar-miR-485-5p	oar-circ-0030752	157	-19.84	2 21	1600 1622	20
oar-miR-485-5p	oar-circ-0030752	150	-21.31	2 22	1937 1959	21
oar-miR-485-5p	oar-circ-0033140	154	-16.91	2 21	2070 2094	21
oar-let-7d	oar-circ-0000582	155	-16.64	2 18	707 725	16
oar-let-7d	oar-circ-0004973	156	-20.82	2 17	3413 3432	15
oar-let-7d	oar-circ-0012222	159	-24.14	2 18	1716 1737	18
oar-let-7d	oar-circ-0033799	154	-18.46	2 17	54 72	15
oar-miR-412-5p	oar-circ-0010844	174	-25.94	2 19	212 231	17
oar-miR-412-5p	oar-circ-0023967	154	-20.49	2 19	30 49	17
oar-miR-412-5p	oar-circ-0033208	165	-18.37	2 19	137 157	18
oar-miR-218a	oar-circ-0005508	157	-16	2 14	295 315	12
oar-miR-218a	oar-circ-0007594	156	-18.66	2 18	570 592	18
oar-miR-218a	oar-circ-0011329	165	-18	2 19	184 205	18
oar-miR-218a	oar-circ-0012222	151	-15.88	2 16	1364 1384	14
oar-miR-218a	oar-circ-0023409	153	-16.17	2 14	1843 1863	12
oar-miR-218a	oar-circ-0024925	160	-15.94	2 17	514 534	15
oar-miR-218a	oar-circ-0027865	155	-17.98	2 20	10079 10099	18
oar-miR-218a	oar-circ-0032282	153	-15.81	2 14	175 195	12
oar-miR-495-3p	oar-circ-0020130	153	-15.57	2 21	544 566	21
oar-miR-495-3p	oar-circ-0027865	167	-19.56	2 16	13481 13502	14
oar-miR-495-3p	oar-circ-0027865	150	-15.16	2 15	6600 6621	13
oar-miR-299-3p	oar-circ-0014556	155	-16.92	2 16	177 198	14
oar-miR-299-3p	oar-circ-0023409	150	-16.42	2 20	667 689	19
oar-miR-487a-3p	oar-circ-0012308	162	-16.97	2 21	2076 2096	19
oar-miR-487a-3p	oar-circ-0028531	155	-20.34	2 21	539 563	22
oar-miR-487a-3p	oar-circ-0029130	155	-20.26	2 21	338 360	20
oar-miR-487a-3p	oar-circ-0029132	155	-20.26	2 21	578 600	20
oar-miR-487a-3p	oar-circ-0030212	158	-15.08	2 15	171 192	13
oar-miR-106b	oar-circ-0005637	153	-16.41	2 19	295 316	18
oar-miR-106b	oar-circ-0007006	154	-16.92	2 19	1193 1213	17
oar-miR-106b	oar-circ-0008844	159	-19.3	2 16	975 995	14
oar-miR-106b	oar-circ-0019704	155	-15.92	2 20	148 168	18
oar-miR-106b	oar-circ-0023409	154	-17.13	2 15	575 595	13
oar-miR-106b	oar-circ-0023409	151	-15.61	2 20	526 544	18
oar-miR-106b	oar-circ-0028531	168	-22.97	2 17	114 134	15
oar-miR-106b	oar-circ-0029222	151	-18.04	2 16	4 24	14
oar-miR-1193-5p	oar-circ-0002550	154	-20.1	2 22	122 142	20
oar-miR-1193-5p	oar-circ-0008500	151	-20.6	2 22	251 272	20
oar-miR-1193-5p	oar-circ-0014556	156	-19.35	2 19	8 29	17
oar-miR-1193-5p	oar-circ-0021864	152	-25.38	2 21	57 80	21
oar-miR-1193-5p	oar-circ-0027865	150	-19.25	2 19	10826 10848	17
oar-miR-1193-5p	oar-circ-0030517	153	-28.8	2 22	197 219	20
oar-miR-329a-5p	oar-circ-0000140	163	-21.47	2 17	320 343	17
oar-miR-329a-5p	oar-circ-0004973	159	-15.84	2 21	1490 1513	21
oar-miR-329a-5p	oar-circ-0010719	152	-16.4	2 18	216 238	17
oar-miR-329a-5p	oar-circ-0010721	152	-16.4	2 18	216 238	17
oar-miR-329a-5p	oar-circ-0015404	157	-21.37	2 20	254 274	18
oar-miR-329a-5p	oar-circ-0018992	152	-15.35	2 17	215 236	15
oar-miR-329a-5p	oar-circ-0021936	160	-26.11	2 19	245 265	17
oar-miR-329a-5p	oar-circ-0026971	154	-26.12	2 21	268 293	23
oar-miR-329a-5p	oar-circ-0029607	161	-20.85	2 19	251 273	18
oar-miR-329a-5p	oar-circ-0030745	156	-15.25	2 21	24 45	19
oar-miR-329a-5p	oar-circ-0033140	152	-20.16	2 21	406 427	19
oar-miR-23a	oar-circ-0001944	155	-16.03	2 16	894 915	14
oar-miR-23a	oar-circ-0027865	166	-18.05	2 20	12931 12954	20
oar-miR-23a	oar-circ-0027865	157	-20.68	2 21	11365 11389	22
oar-miR-23a	oar-circ-0027865	154	-20.62	2 20	17085 17108	20
oar-miR-23a	oar-circ-0029222	158	-22.85	2 21	85 110	23
oar-miR-654-5p	oar-circ-0000555	156	-25.33	2 23	144 166	21
oar-miR-654-5p	oar-circ-0008334	153	-24.55	2 23	336 361	23
oar-miR-654-5p	oar-circ-0009757	156	-21.96	2 23	1213 1235	21
oar-miR-654-5p	oar-circ-0019305	153	-24.76	2 23	59 83	22
oar-miR-654-5p	oar-circ-0021864	164	-25.27	2 23	345 370	23
oar-miR-654-5p	oar-circ-0027865	151	-30.12	3 23	14148 14172	22
oar-miR-654-5p	oar-circ-0029607	157	-21.57	2 22	532 555	20
oar-miR-654-5p	oar-circ-0031024	159	-26.93	2 22	111 133	20
oar-miR-181a	oar-circ-0001944	150	-18.92	3 20	1058 1081	18
oar-miR-181a	oar-circ-0004869	157	-16.34	2 22	104 126	20
oar-miR-181a	oar-circ-0004869	153	-18.99	2 22	989 1010	21
oar-miR-181a	oar-circ-0007594	151	-16.04	2 20	691 710	18
oar-miR-181a	oar-circ-0011472	150	-17.18	2 22	199 219	20
oar-miR-323a-3p	oar-circ-0012308	152	-16.29	2 19	775 794	17
oar-miR-323a-3p	oar-circ-0013416	162	-16.24	2 20	529 550	19
oar-miR-370-3p	oar-circ-0005627	161	-26.52	2 19	246 271	19
oar-miR-370-3p	oar-circ-0006756	156	-23.93	2 23	669 691	21
oar-miR-370-3p	oar-circ-0006810	165	-33.39	2 23	1075 1102	26
oar-miR-370-3p	oar-circ-0009718	166	-27.6	2 23	79 102	21
oar-miR-370-3p	oar-circ-0009757	163	-29.53	2 21	343 369	22
oar-miR-370-3p	oar-circ-0009757	159	-29.36	2 22	1025 1053	25
oar-miR-370-3p	oar-circ-0009757	156	-25.6	2 18	266 291	18
oar-miR-370-3p	oar-circ-0012895	153	-27.51	2 22	747 770	20
oar-miR-370-3p	oar-circ-0013154	156	-26.87	2 21	828 851	19
oar-miR-370-3p	oar-circ-0013835	161	-32.14	2 22	1999 2022	20
oar-miR-370-3p	oar-circ-0023027	150	-25.38	2 23	174 197	21
oar-miR-370-3p	oar-circ-0025627	152	-21.43	3 23	240 262	20
oar-miR-370-3p	oar-circ-0026971	151	-23.33	2 18	884 906	16
oar-miR-370-3p	oar-circ-0030752	173	-32.16	2 23	1611 1635	22
oar-miR-370-3p	oar-circ-0033140	152	-26.36	2 23	2266 2294	26
oar-miR-133	oar-circ-0008334	156	-17.41	2 17	364 385	15
oar-miR-133	oar-circ-0024317	154	-26.75	2 16	909 931	15
oar-miR-133	oar-circ-0027865	153	-20.56	2 21	16972 16991	19
oar-miR-29b	oar-circ-0005637	156	-22.71	2 13	255 276	11
oar-miR-29b	oar-circ-0010396	159	-15.26	2 20	71 92	18
oar-miR-29b	oar-circ-0012308	155	-16.97	2 21	3077 3099	20
oar-miR-29b	oar-circ-0015915	150	-21.53	2 21	205 228	21
oar-miR-29b	oar-circ-0024317	165	-25.27	2 21	2574 2593	19
oar-miR-29b	oar-circ-0031338	150	-15	2 20	637 662	22
oar-miR-29b	oar-circ-0034304	154	-19.39	2 21	421 446	23
oar-miR-494-5p	oar-circ-0011329	152	-23.59	2 21	324 346	19
oar-miR-494-5p	oar-circ-0015196	155	-17.4	2 22	378 399	20
oar-miR-494-5p	oar-circ-0019704	164	-21.69	2 22	357 380	21
oar-miR-494-5p	oar-circ-0027066	167	-22.79	2 20	19 41	18
oar-miR-487b-5p	oar-circ-0000582	158	-20.54	2 21	606 630	22
oar-miR-487b-5p	oar-circ-0004869	150	-17.9	2 18	73 92	16
oar-miR-487b-5p	oar-circ-0012222	158	-15.09	2 19	1771 1792	17
oar-miR-487b-5p	oar-circ-0027865	159	-26.4	2 21	14660 14683	21
oar-miR-665-5p	oar-circ-0004973	159	-26.46	2 20	3148 3169	18
oar-miR-665-5p	oar-circ-0007487	156	-26.2	2 18	424 447	18
oar-miR-665-5p	oar-circ-0010844	150	-31.28	2 21	669 689	19
oar-miR-665-5p	oar-circ-0014556	164	-28.03	2 21	852 871	19
oar-miR-665-5p	oar-circ-0026172	152	-23.05	2 17	316 337	15
oar-miR-665-5p	oar-circ-0028380	151	-21.6	2 21	73 97	22
oar-miR-665-5p	oar-circ-0028674	157	-25.19	2 20	143 163	18
oar-miR-323a-5p	oar-circ-0021864	153	-27.51	2 15	346 368	15
oar-miR-323a-5p	oar-circ-0026971	156	-24.29	2 19	333 352	17
oar-miR-3955-5p	oar-circ-0006810	158	-18.64	2 21	805 828	21
oar-miR-3955-5p	oar-circ-0013122	153	-19.08	2 20	136 156	18
oar-miR-3955-5p	oar-circ-0013835	151	-15.11	2 20	1825 1846	18
oar-miR-3955-5p	oar-circ-0015196	168	-20.73	2 21	136 157	19
oar-miR-3955-5p	oar-circ-0015340	156	-19.09	2 20	20 39	18
oar-miR-3955-5p	oar-circ-0019704	150	-21.27	2 21	493 516	21
oar-miR-3955-5p	oar-circ-0024925	163	-20.64	2 17	722 745	17
oar-miR-3955-5p	oar-circ-0024925	154	-20.06	2 20	617 640	20
oar-miR-3955-5p	oar-circ-0027865	153	-15	2 21	14902 14921	19
oar-miR-3955-5p	oar-circ-0027865	150	-15.1	2 19	3433 3454	17
oar-miR-3955-5p	oar-circ-0029762	152	-24.61	3 17	385 406	14
oar-miR-3955-5p	oar-circ-0030012	152	-18.4	2 17	529 550	15
oar-miR-3955-5p	oar-circ-0030517	165	-20.53	2 21	493 517	22
oar-let-7b	oar-circ-0000582	153	-22.41	2 16	706 725	14
oar-let-7b	oar-circ-0004973	155	-21.22	2 20	3412 3432	18
oar-let-7b	oar-circ-0010844	152	-22.32	2 17	649 669	15
oar-let-7b	oar-circ-0012222	168	-25.31	2 19	1718 1737	17
oar-let-7b	oar-circ-0033799	155	-22.39	2 18	53 72	16
oar-miR-370-5p	oar-circ-0001376	159	-26.2	3 20	70 91	17
oar-miR-370-5p	oar-circ-0007567	158	-23.84	2 17	13 33	15
oar-miR-370-5p	oar-circ-0007568	158	-23.84	2 17	13 33	15
oar-miR-370-5p	oar-circ-0009102	152	-16.95	2 21	30 51	19
oar-miR-370-5p	oar-circ-0024482	152	-21.77	2 19	204 227	19
oar-miR-374a	oar-circ-0027865	160	-16.61	2 21	16805 16826	21
oar-miR-23b	oar-circ-0001944	155	-15.07	2 16	898 915	14
oar-miR-23b	oar-circ-0027865	164	-18.05	2 17	12937 12954	15
oar-miR-23b	oar-circ-0027865	152	-16.97	2 17	11372 11389	15
oar-miR-199a-3p	oar-circ-0024317	160	-26.49	2 17	135 155	15
oar-miR-199a-3p	oar-circ-0029789	153	-19.55	2 18	324 344	16
oar-miR-199a-3p	oar-circ-0031882	153	-16.67	2 19	4 25	18
oar-miR-17-5p	oar-circ-0007006	162	-19.45	2 19	1192 1213	17
oar-miR-17-5p	oar-circ-0027865	150	-20.93	2 21	5698 5724	24
oar-miR-17-5p	oar-circ-0028531	160	-15.73	2 17	113 134	15
oar-miR-152	oar-circ-0005637	150	-17.94	2 16	68 90	16
oar-miR-152	oar-circ-0012222	150	-20.2	2 19	1703 1721	17
oar-miR-152	oar-circ-0014556	150	-16.24	2 20	1335 1354	19
oar-miR-152	oar-circ-0018551	154	-18.67	2 20	2566 2587	19
oar-miR-152	oar-circ-0023409	155	-17.5	2 17	186 207	16
oar-miR-152	oar-circ-0027066	151	-18.93	2 20	246 265	19
oar-miR-323b	oar-circ-0006756	157	-20.49	2 20	210 232	20
oar-miR-323b	oar-circ-0006810	164	-19.46	2 20	717 737	19
oar-miR-323b	oar-circ-0021864	159	-17.1	2 16	157 177	14
oar-miR-323b	oar-circ-0022776	151	-20.82	3 20	158 178	17
oar-miR-125b	oar-circ-0009757	150	-19.26	2 11	304 324	9
oar-miR-125b	oar-circ-0013416	151	-19.68	2 20	21 41	18
oar-miR-125b	oar-circ-0023409	151	-20.57	2 18	1068 1087	16
oar-miR-125b	oar-circ-0028095	154	-16.37	2 19	189 209	17
oar-miR-154b-5p	oar-circ-0001944	152	-18.77	2 20	663 685	19
oar-miR-154b-5p	oar-circ-0004973	152	-24.04	2 17	1502 1522	15
oar-miR-154b-5p	oar-circ-0014556	150	-23.01	2 19	1236 1258	17
oar-miR-154b-5p	oar-circ-0020953	164	-19.18	2 22	929 952	21
oar-miR-154b-5p	oar-circ-0021936	150	-19.62	2 19	352 374	17
oar-miR-22-3p	oar-circ-0001376	159	-19.89	2 16	215 235	14
oar-miR-22-3p	oar-circ-0007594	154	-19.63	2 20	837 858	19
oar-miR-22-3p	oar-circ-0011120	154	-19.33	2 19	360 380	17
oar-miR-22-3p	oar-circ-0016919	151	-15.11	2 20	98 118	18
oar-miR-22-3p	oar-circ-0027865	157	-20	2 17	15505 15523	15
oar-miR-22-3p	oar-circ-0028380	156	-17.56	2 17	289 309	15
oar-miR-22-3p	oar-circ-0028863	155	-19.5	2 12	272 292	10
oar-miR-22-3p	oar-circ-0030752	155	-20.83	2 17	1935 1957	17
oar-miR-22-3p	oar-circ-0031511	155	-18.9	2 17	395 416	16
oar-miR-329b-5p	oar-circ-0000140	169	-19.63	2 22	321 343	20
oar-miR-329b-5p	oar-circ-0009718	151	-30.08	3 22	153 174	19
oar-miR-329b-5p	oar-circ-0010426	154	-18.71	2 22	348 370	21
oar-miR-329b-5p	oar-circ-0010719	163	-18.26	2 22	217 238	20
oar-miR-329b-5p	oar-circ-0010721	163	-18.26	2 22	217 238	20
oar-miR-329b-5p	oar-circ-0012308	151	-19.84	2 22	9 34	23
oar-miR-329b-5p	oar-circ-0017344	150	-20.23	2 22	13 33	20
oar-miR-329b-5p	oar-circ-0017345	150	-20.23	2 22	38 58	20
oar-miR-329b-5p	oar-circ-0021936	157	-26.03	2 18	351 373	16
oar-miR-329b-5p	oar-circ-0026971	150	-19.3	2 21	267 293	23
oar-miR-329b-5p	oar-circ-0027865	161	-16.64	2 22	9130 9152	20
oar-miR-329b-5p	oar-circ-0029607	153	-16.39	2 19	250 273	18
oar-miR-329b-5p	oar-circ-0030212	154	-20.76	2 22	544 564	20
oar-miR-329b-5p	oar-circ-0033140	153	-20.14	2 22	405 427	20
oar-miR-329b-5p	oar-circ-0033208	150	-18.29	2 19	534 556	17
oar-miR-329b-5p	oar-circ-0034627	152	-19.08	2 19	480 501	17
oar-miR-495-5p	oar-circ-0008028	150	-17.44	2 22	292 312	20
oar-miR-495-5p	oar-circ-0030212	157	-18.94	2 22	606 628	20
oar-miR-495-5p	oar-circ-0034085	162	-22.11	2 21	105 126	19
oar-miR-221	oar-circ-0001316	158	-19.53	2 21	51 75	22
oar-miR-221	oar-circ-0011329	152	-21.4	2 17	278 299	15
oar-miR-221	oar-circ-0023409	150	-17.83	2 21	2171 2196	23
oar-miR-433-5p	oar-circ-0015340	154	-20.82	2 22	520 540	20
oar-miR-433-5p	oar-circ-0030012	158	-20.83	2 19	608 630	17
oar-miR-3955-3p	oar-circ-0024317	154	-16.01	2 20	981 1002	19
oar-miR-3955-3p	oar-circ-0027865	155	-16.56	2 18	17125 17144	16
oar-miR-3957-5p	oar-circ-0001316	156	-33.82	2 23	1644 1671	25
oar-miR-3957-5p	oar-circ-0001316	151	-23.8	2 22	193 218	22
oar-miR-3957-5p	oar-circ-0004973	153	-22.49	2 23	1945 1969	22
oar-miR-3957-5p	oar-circ-0007594	152	-20.82	2 23	1033 1055	21
oar-miR-3957-5p	oar-circ-0010923	153	-31.71	2 22	107 130	20
oar-miR-3957-5p	oar-circ-0010927	153	-31.71	2 22	414 437	20
oar-miR-3957-5p	oar-circ-0033140	161	-21.39	2 22	723 746	20
oar-miR-200c	oar-circ-0008334	151	-26.39	2 20	2297 2316	18
oar-miR-200c	oar-circ-0012308	152	-15.06	2 21	961 982	19
oar-miR-200c	oar-circ-0018588	150	-15.05	2 21	172 192	19
oar-miR-200c	oar-circ-0020742	150	-17.44	2 20	105 127	19
oar-miR-200c	oar-circ-0026071	154	-20.4	2 19	421 442	17
oar-miR-200c	oar-circ-0030752	158	-18.89	2 15	1578 1599	13
oar-miR-758-3p	oar-circ-0011472	153	-17.67	2 19	304 324	18
oar-miR-758-3p	oar-circ-0027865	151	-16.92	2 13	6335 6355	12
oar-miR-665-3p	oar-circ-0013122	154	-19.69	2 15	513 534	13
oar-miR-665-3p	oar-circ-0027865	165	-28.38	2 14	17400 17421	12
oar-miR-329a-3p	oar-circ-0009915	150	-21.6	2 21	317 342	23
oar-miR-329a-3p	oar-circ-0012308	160	-18.93	2 21	3765 3786	19
oar-miR-329a-3p	oar-circ-0028674	150	-16.3	2 11	283 304	9
oar-miR-329a-3p	oar-circ-0033140	150	-16.13	2 20	1670 1692	19
oar-miR-380-5p	oar-circ-0004869	151	-15.34	2 16	206 227	14
oar-miR-380-5p	oar-circ-0005171	170	-22.2	2 20	347 369	19
oar-miR-380-5p	oar-circ-0022776	170	-22.57	2 20	128 150	19
oar-miR-380-5p	oar-circ-0033799	154	-17.47	2 21	258 284	24
oar-miR-380-5p	oar-circ-0034304	154	-19.85	2 21	399 419	19
oar-miR-3957-3p	oar-circ-0004869	161	-28.16	2 15	979 1001	14
oar-miR-3957-3p	oar-circ-0028380	160	-25.69	2 21	204 225	19
oar-miR-3957-3p	oar-circ-0033799	159	-26.41	2 21	366 388	20
oar-miR-541-5p	oar-circ-0000582	155	-16.41	2 22	199 226	23
oar-miR-541-5p	oar-circ-0004973	156	-23.77	2 24	1300 1324	23
oar-miR-541-5p	oar-circ-0006986	155	-18.93	2 22	194 217	20
oar-miR-541-5p	oar-circ-0008266	156	-16.57	2 18	334 359	17
oar-miR-541-5p	oar-circ-0008334	174	-27	2 24	723 749	24
oar-miR-541-5p	oar-circ-0009915	163	-22.75	2 22	100 123	20
oar-miR-541-5p	oar-circ-0011329	162	-27.29	2 24	556 581	23
oar-miR-541-5p	oar-circ-0013835	151	-16.73	2 24	536 560	22
oar-miR-541-5p	oar-circ-0014556	162	-18.48	2 24	444 465	22
oar-miR-541-5p	oar-circ-0016172	156	-19.88	2 24	62 91	27
oar-miR-541-5p	oar-circ-0018588	163	-15.57	2 24	7 31	22
oar-miR-541-5p	oar-circ-0019104	157	-19.28	2 24	125 152	25
oar-miR-541-5p	oar-circ-0029789	152	-18.36	2 21	157 181	19
oar-miR-541-5p	oar-circ-0030752	155	-21.83	3 22	672 695	19
oar-miR-134-3p	oar-circ-0002072	151	-16.15	2 22	179 200	20
oar-miR-134-3p	oar-circ-0003967	152	-25.29	2 19	89 110	17
oar-miR-134-3p	oar-circ-0004973	150	-20.61	2 21	1707 1732	22
oar-miR-134-3p	oar-circ-0005627	150	-21.09	2 11	377 399	9
oar-miR-134-3p	oar-circ-0007487	151	-21.93	2 20	358 379	19
oar-miR-134-3p	oar-circ-0010844	154	-23.8	2 17	498 522	17
oar-miR-134-3p	oar-circ-0012308	168	-29.09	2 21	3089 3111	19
oar-miR-134-3p	oar-circ-0013122	159	-23.33	2 19	89 109	17
oar-miR-134-3p	oar-circ-0013617	150	-31.53	2 21	67 92	22
oar-miR-134-3p	oar-circ-0014556	152	-25.29	2 21	674 696	19
oar-miR-134-3p	oar-circ-0015196	150	-22.59	2 19	229 251	17
oar-miR-134-3p	oar-circ-0019104	151	-17.4	2 16	8 30	14
oar-miR-134-3p	oar-circ-0022486	157	-29.23	3 21	255 275	18
oar-miR-134-3p	oar-circ-0024923	158	-28.68	2 20	78 101	19
oar-miR-134-3p	oar-circ-0024925	158	-28.68	2 20	78 101	19
oar-miR-134-3p	oar-circ-0027865	164	-22.99	2 21	15462 15484	19
oar-miR-134-3p	oar-circ-0030212	150	-19	2 11	333 355	9
oar-miR-134-3p	oar-circ-0031024	157	-23.17	2 18	407 429	16
oar-miR-134-3p	oar-circ-0031882	152	-20.23	2 21	395 417	19
oar-miR-134-3p	oar-circ-0033140	152	-27.33	2 18	1761 1784	17
oar-miR-30b	oar-circ-0002067	152	-16.84	2 20	23 43	19
oar-miR-30b	oar-circ-0013154	152	-15.31	2 19	1981 2000	17
oar-miR-30b	oar-circ-0017737	158	-17.17	2 20	41 62	19
oar-miR-30b	oar-circ-0024317	156	-17.12	2 19	144 166	19
oar-miR-30b	oar-circ-0034294	156	-18.65	2 20	160 178	18
oar-miR-10b	oar-circ-0008334	150	-20.74	2 11	1035 1056	9
oar-miR-10b	oar-circ-0013617	160	-25.6	3 21	242 263	18
oar-miR-10b	oar-circ-0022486	156	-20.25	2 21	159 180	19
oar-miR-10b	oar-circ-0030752	150	-23.94	2 11	257 278	9
oar-miR-409-3p	oar-circ-0006736	163	-19.07	2 21	219 242	20
oar-miR-409-3p	oar-circ-0018551	162	-25.02	2 19	1504 1526	17
oar-miR-409-3p	oar-circ-0026665	155	-19.59	2 22	149 170	20
oar-miR-26b	oar-circ-0004973	159	-17.05	2 20	2642 2662	18
oar-miR-26b	oar-circ-0026971	152	-16.14	2 15	398 417	13
oar-miR-154a-3p	oar-circ-0010719	153	-16.37	2 20	995 1018	20
oar-miR-154a-3p	oar-circ-0010721	153	-16.37	2 20	995 1018	20

## Sheet: PL_ML
miRNA	circRNA	Score	Energy	Positions	Positions	Length
oar-miR-148a	oar-circ-0002258	154	-18.11	2 20	3009 3032	20
oar-miR-148a	oar-circ-0005358	156	-18.3	3 21	307 328	18
oar-miR-148a	oar-circ-0011671	151	-16.57	2 17	1244 1266	16
oar-miR-148a	oar-circ-0013396	162	-18.04	2 21	180 200	19
oar-miR-148a	oar-circ-0014046	160	-18.36	2 21	4847 4868	19
oar-miR-148a	oar-circ-0028199	157	-22.96	2 21	100 126	24
oar-miR-148a	oar-circ-0033557	153	-15.88	2 21	513 532	19
oar-miR-148a	oar-circ-0034044	151	-19.29	2 21	425 447	20
oar-miR-148a	oar-circ-0034742	154	-20.04	2 16	58 81	16
oar-miR-494-3p	oar-circ-0002258	156	-16.55	2 17	356 378	15
oar-miR-494-3p	oar-circ-0014046	175	-25.51	2 22	2670 2691	20
oar-miR-494-3p	oar-circ-0018891	154	-19.84	2 22	306 326	20
oar-miR-494-3p	oar-circ-0019192	155	-17.82	2 16	701 723	14
oar-miR-494-3p	oar-circ-0025636	154	-16.58	2 22	292 319	25
oar-miR-377-3p	oar-circ-0015869	151	-18.36	2 21	195 218	21
oar-miR-377-3p	oar-circ-0017819	162	-16.42	2 20	11409 11431	19
oar-miR-377-3p	oar-circ-0017819	154	-16.55	2 21	18815 18838	21
oar-miR-377-3p	oar-circ-0028141	150	-15.22	2 19	226 247	17
oar-miR-376b-5p	oar-circ-0011172	164	-30.27	3 21	764 785	18
oar-miR-376b-5p	oar-circ-0011671	165	-21.61	2 20	274 294	18
oar-miR-376b-5p	oar-circ-0017819	155	-15.19	2 21	7912 7934	20
oar-miR-191	oar-circ-0017819	150	-18.76	2 21	22188 22214	24
oar-miR-668-3p	oar-circ-0001382	150	-19.33	2 19	191 211	17
oar-miR-668-3p	oar-circ-0007000	151	-18.28	2 17	265 286	16
oar-miR-668-3p	oar-circ-0015334	161	-17.96	2 18	706 726	16
oar-miR-668-3p	oar-circ-0015340	161	-17.96	2 18	299 319	16
oar-miR-668-3p	oar-circ-0018891	155	-15.33	2 16	995 1015	14
oar-miR-668-3p	oar-circ-0019820	150	-18.65	2 17	1137 1156	15
oar-miR-668-3p	oar-circ-0025118	156	-22.4	2 15	905 924	13
oar-miR-668-3p	oar-circ-0033510	160	-18.63	2 18	237 258	17
oar-miR-543-3p	oar-circ-0014046	157	-18.44	2 22	3315 3334	20
oar-miR-543-3p	oar-circ-0015253	150	-22.99	3 20	481 504	18
oar-miR-543-3p	oar-circ-0017641	155	-18.87	2 22	72 93	20
oar-miR-543-3p	oar-circ-0018891	167	-21.54	2 22	270 291	20
oar-miR-411b-3p	oar-circ-0008469	163	-21.55	2 17	1595 1616	16
oar-miR-411b-3p	oar-circ-0012184	158	-23.07	2 20	919 944	23
oar-miR-411b-3p	oar-circ-0020808	167	-21.88	2 17	1737 1758	16
oar-miR-411b-3p	oar-circ-0028230	152	-18.43	2 17	66 84	15
oar-let-7c	oar-circ-0002797	152	-21.91	2 13	139 160	11
oar-let-7c	oar-circ-0006595	157	-23.05	2 21	69 91	21
oar-let-7c	oar-circ-0019192	154	-17.76	2 20	119 142	20
oar-let-7c	oar-circ-0020808	152	-22.92	2 21	839 858	19
oar-let-7c	oar-circ-0023393	151	-20.96	2 21	121 143	20
oar-let-7c	oar-circ-0023814	151	-18.39	2 21	471 494	21
oar-let-7c	oar-circ-0033510	152	-22.79	2 19	177 197	17
oar-miR-377-5p	oar-circ-0002838	155	-19.37	2 12	554 575	10
oar-miR-377-5p	oar-circ-0007329	156	-22.11	2 21	37 58	19
oar-miR-377-5p	oar-circ-0019820	151	-16.54	2 21	844 866	20
oar-miR-377-5p	oar-circ-0026465	153	-20.26	2 18	127 148	16
oar-miR-103	oar-circ-0005079	153	-17.68	2 21	27 50	22
oar-miR-103	oar-circ-0007000	154	-25.43	2 21	456 476	19
oar-miR-103	oar-circ-0007473	160	-22.83	2 20	649 670	19
oar-miR-103	oar-circ-0008469	159	-20.62	2 21	2001 2024	21
oar-miR-103	oar-circ-0008793	152	-18.91	2 21	91 110	19
oar-miR-103	oar-circ-0015925	155	-21.24	2 18	13 33	16
oar-miR-103	oar-circ-0016992	158	-17.8	2 20	252 274	19
oar-miR-103	oar-circ-0020033	150	-23.03	2 20	348 371	20
oar-miR-103	oar-circ-0022538	153	-25.55	2 20	1095 1115	18
oar-miR-103	oar-circ-0023210	162	-20.47	2 20	1005 1028	20
oar-miR-103	oar-circ-0023814	158	-18.99	2 19	461 482	17
oar-miR-103	oar-circ-0024861	150	-21.12	2 21	671 691	19
oar-miR-103	oar-circ-0025282	150	-20.94	2 20	289 312	20
oar-miR-103	oar-circ-0033206	152	-22.77	2 20	410 435	22
oar-miR-103	oar-circ-0033207	152	-22.77	2 20	410 435	22
oar-miR-143	oar-circ-0002258	152	-18.87	2 19	4286 4305	17
oar-miR-143	oar-circ-0003238	151	-17.27	2 20	5 25	18
oar-miR-143	oar-circ-0008722	155	-19.33	2 17	35 56	16
oar-miR-143	oar-circ-0014046	173	-22.61	2 18	5917 5937	16
oar-miR-143	oar-circ-0017819	162	-19.5	2 19	22683 22703	17
oar-miR-143	oar-circ-0018891	154	-15.78	2 17	701 720	15
oar-miR-19b	oar-circ-0009665	157	-22.22	2 22	147 167	20
oar-miR-19b	oar-circ-0011671	154	-17.44	2 17	35 59	17
oar-miR-19b	oar-circ-0017819	155	-15.61	2 20	10237 10259	18
oar-miR-10a	oar-circ-0017819	150	-16.35	2 15	21751 21771	13
oar-miR-10a	oar-circ-0024130	154	-19.4	2 20	490 511	19
oar-miR-654-3p	oar-circ-0004504	159	-15.34	2 23	302 325	22
oar-miR-654-3p	oar-circ-0005243	161	-26.02	2 23	145 170	23
oar-miR-654-3p	oar-circ-0005801	155	-27.2	3 21	624 650	21
oar-miR-654-3p	oar-circ-0005894	157	-17.78	2 23	84 108	22
oar-miR-654-3p	oar-circ-0007329	158	-19.01	2 22	249 270	20
oar-miR-654-3p	oar-circ-0009003	150	-21.41	2 19	770 793	17
oar-miR-654-3p	oar-circ-0011172	177	-25.12	2 23	373 398	23
oar-miR-654-3p	oar-circ-0017819	153	-17.61	2 22	12681 12706	23
oar-miR-654-3p	oar-circ-0017819	152	-16.11	2 13	16850 16873	11
oar-miR-654-3p	oar-circ-0030296	165	-24.46	2 23	434 459	23
oar-miR-654-3p	oar-circ-0032550	156	-18.23	2 22	81 107	23
oar-miR-655-3p	oar-circ-0009003	155	-19.48	2 21	717 739	20
oar-miR-362	oar-circ-0005358	155	-16.1	2 23	369 392	22
oar-miR-362	oar-circ-0007619	151	-21.6	3 23	314 335	20
oar-miR-362	oar-circ-0008229	151	-17.97	2 21	1 25	21
oar-miR-362	oar-circ-0009444	157	-17.7	2 22	78 101	20
oar-miR-362	oar-circ-0012961	163	-23.59	2 23	544 571	25
oar-miR-362	oar-circ-0014046	153	-20.8	2 23	4046 4071	23
oar-miR-362	oar-circ-0014082	158	-25.04	2 20	81 101	18
oar-miR-362	oar-circ-0015215	171	-27.31	2 23	365 388	22
oar-miR-362	oar-circ-0017819	165	-22.12	2 23	16162 16186	22
oar-miR-362	oar-circ-0018774	159	-17.41	2 23	278 302	23
oar-miR-362	oar-circ-0018891	154	-21.25	2 21	1515 1536	19
oar-miR-362	oar-circ-0020808	155	-24.49	2 23	957 980	22
oar-miR-362	oar-circ-0020808	151	-17.35	2 23	2435 2458	22
oar-miR-362	oar-circ-0032189	153	-26.53	2 23	611 635	22
oar-miR-136	oar-circ-0007473	170	-20.53	2 19	113 135	17
oar-miR-136	oar-circ-0011172	163	-16.1	2 21	126 151	22
oar-miR-136	oar-circ-0011561	174	-22.99	2 19	294 316	17
oar-miR-136	oar-circ-0011671	156	-15.72	2 18	1069 1092	17
oar-miR-136	oar-circ-0017819	165	-15.7	2 21	20397 20417	19
oar-miR-136	oar-circ-0017819	155	-18.85	2 22	5371 5392	20
oar-miR-136	oar-circ-0017819	151	-15.78	3 22	3934 3955	19
oar-miR-136	oar-circ-0019820	152	-20.78	2 22	1194 1219	23
oar-miR-136	oar-circ-0022920	158	-18.5	2 22	388 410	21
oar-miR-136	oar-circ-0027568	154	-19.08	2 21	22 46	21
oar-miR-136	oar-circ-0028574	153	-16.88	2 19	200 224	19
oar-miR-136	oar-circ-0030022	160	-23.38	3 22	140 163	20
oar-miR-136	oar-circ-0030023	160	-23.38	3 22	140 163	20
oar-miR-136	oar-circ-0030427	164	-16.81	2 22	185 209	22
oar-miR-30d	oar-circ-0022538	152	-19.03	2 18	1389 1410	19
oar-miR-30d	oar-circ-0026465	156	-21.8	2 18	255 274	17
oar-miR-369-5p	oar-circ-0014046	154	-17.85	2 15	12 32	13
oar-miR-1185-5p	oar-circ-0007000	153	-17	2 19	1414 1437	19
oar-miR-1185-5p	oar-circ-0012184	151	-15.82	2 16	799 820	14
oar-miR-1185-5p	oar-circ-0018034	156	-16.86	2 18	368 390	17
oar-miR-1185-5p	oar-circ-0019827	157	-17.33	2 19	865 887	18
oar-miR-1185-5p	oar-circ-0021597	156	-19.12	2 21	415 436	19
oar-miR-1185-5p	oar-circ-0030296	150	-18.16	2 20	631 653	19
oar-miR-1185-5p	oar-circ-0033991	151	-19.54	2 21	539 561	20
oar-miR-376d	oar-circ-0004166	153	-16.17	2 19	221 242	18
oar-miR-376d	oar-circ-0033510	162	-16.74	2 20	678 699	19
oar-miR-200b	oar-circ-0023309	153	-15.47	2 19	1409 1430	18
oar-miR-200b	oar-circ-0030022	150	-16.83	2 11	290 310	9
oar-miR-200b	oar-circ-0030023	150	-16.83	2 11	290 310	9
oar-miR-29a	oar-circ-0009859	152	-19.21	2 20	171 189	18
oar-miR-29a	oar-circ-0015253	157	-25.44	2 20	1148 1170	20
oar-miR-29a	oar-circ-0024130	150	-18.03	2 11	941 961	9
oar-miR-29a	oar-circ-0026465	161	-19.33	2 19	138 160	19
oar-miR-29a	oar-circ-0032035	151	-19.68	2 12	275 295	10
oar-let-7a	oar-circ-0002797	155	-24.94	2 21	138 160	20
oar-let-7a	oar-circ-0007473	152	-21.55	2 21	293 313	20
oar-let-7a	oar-circ-0019192	158	-16.97	2 20	119 142	20
oar-let-7a	oar-circ-0023393	152	-19.89	2 21	122 143	19
oar-let-7a	oar-circ-0023814	151	-15.97	2 21	471 494	21
oar-let-7a	oar-circ-0033510	152	-22.92	2 19	177 197	17
oar-miR-376e-5p	oar-circ-0011172	164	-30.27	3 21	764 785	18
oar-miR-376e-5p	oar-circ-0011671	165	-21.61	2 20	274 294	18
oar-miR-376e-5p	oar-circ-0017819	155	-15.19	2 21	7912 7934	20
oar-miR-376c-3p	oar-circ-0033206	152	-17.36	2 18	309 330	17
oar-miR-376c-3p	oar-circ-0033207	152	-17.36	2 18	309 330	17
oar-let-7g	oar-circ-0002258	152	-19.11	2 19	3407 3426	17
oar-let-7g	oar-circ-0002797	151	-22.83	2 12	140 160	10
oar-let-7g	oar-circ-0006595	154	-19.69	2 19	73 91	17
oar-let-7g	oar-circ-0007473	157	-20.42	2 20	294 313	18
oar-let-7g	oar-circ-0008469	151	-22.2	2 20	2007 2027	18
oar-let-7g	oar-circ-0019192	155	-18.76	2 18	118 142	20
oar-let-7g	oar-circ-0023393	152	-17.1	2 17	123 143	15
oar-miR-3956-5p	oar-circ-0011671	152	-29.96	2 22	1312 1335	21
oar-miR-3956-5p	oar-circ-0013886	153	-19.74	2 21	99 119	19
oar-miR-3956-5p	oar-circ-0013891	153	-19.74	2 21	795 815	19
oar-miR-3956-5p	oar-circ-0027017	161	-27.73	2 22	1040 1065	24
oar-miR-411a-5p	oar-circ-0012184	156	-16.34	2 19	155 179	20
oar-miR-487a-5p	oar-circ-0000838	156	-21.44	2 21	395 416	19
oar-miR-487a-5p	oar-circ-0002258	151	-22.46	2 21	1768 1790	20
oar-miR-487a-5p	oar-circ-0015253	150	-17.46	2 21	1000 1020	19
oar-miR-487a-5p	oar-circ-0017819	155	-28.95	2 21	12185 12207	20
oar-miR-487a-5p	oar-circ-0017819	153	-17.46	2 19	9308 9330	18
oar-miR-1197-5p	oar-circ-0000696	163	-19.42	2 20	49 70	18
oar-miR-1197-5p	oar-circ-0002258	159	-20.19	2 21	3545 3567	20
oar-miR-1197-5p	oar-circ-0005335	164	-18.05	2 21	3 24	19
oar-miR-1197-5p	oar-circ-0005399	159	-17.85	2 16	543 564	14
oar-miR-1197-5p	oar-circ-0010339	160	-18.89	2 17	516 537	15
oar-miR-1197-5p	oar-circ-0014046	150	-18.53	2 20	563 585	19
oar-miR-1197-5p	oar-circ-0014684	158	-15.99	2 20	132 154	19
oar-miR-1197-5p	oar-circ-0015334	162	-20.43	2 16	1138 1160	15
oar-miR-1197-5p	oar-circ-0015339	162	-20.43	2 16	316 338	15
oar-miR-1197-5p	oar-circ-0015340	162	-20.43	2 16	731 753	15
oar-miR-1197-5p	oar-circ-0016760	153	-15.01	2 21	112 131	19
oar-miR-1197-5p	oar-circ-0017080	153	-22.15	2 20	668 688	18
oar-miR-1197-5p	oar-circ-0017819	155	-19.21	2 16	6867 6888	14
oar-miR-1197-5p	oar-circ-0017819	153	-22.66	2 20	13366 13386	18
oar-miR-1197-5p	oar-circ-0018300	156	-15.52	2 21	209 230	19
oar-miR-1197-5p	oar-circ-0020730	160	-20.72	2 20	762 781	18
oar-miR-1197-5p	oar-circ-0023755	157	-19.88	2 21	109 130	20
oar-miR-1197-5p	oar-circ-0024734	152	-23.16	3 21	66 87	18
oar-miR-1197-5p	oar-circ-0025197	151	-15.96	2 20	245 266	18
oar-miR-1197-5p	oar-circ-0026120	154	-18.75	2 21	160 185	23
oar-miR-1197-5p	oar-circ-0026651	161	-20.84	2 20	654 674	18
oar-miR-1197-5p	oar-circ-0027096	152	-25.5	3 21	389 410	18
oar-miR-1197-5p	oar-circ-0028574	156	-18.21	2 17	634 655	15
oar-miR-1197-5p	oar-circ-0029128	153	-15.96	2 21	31 52	20
oar-miR-1197-5p	oar-circ-0030296	156	-19	2 13	197 218	11
oar-miR-1197-5p	oar-circ-0032102	157	-19.95	2 18	660 679	16
oar-miR-544-5p	oar-circ-0006675	151	-23.87	2 20	49 70	19
oar-miR-544-5p	oar-circ-0008229	159	-16.7	2 17	95 116	16
oar-miR-544-5p	oar-circ-0017819	159	-16.59	2 20	1504 1524	18
oar-miR-381-3p	oar-circ-0002258	160	-15.33	2 20	227 245	18
oar-miR-381-3p	oar-circ-0017819	152	-18.28	2 19	6090 6109	17
oar-miR-150	oar-circ-0016715	159	-23.62	2 21	458 479	20
oar-miR-150	oar-circ-0017819	157	-26.07	2 20	7365 7385	18
oar-miR-3958-5p	oar-circ-0007329	168	-26.67	2 21	35 56	19
oar-miR-3958-5p	oar-circ-0009329	161	-23.83	2 20	377 397	18
oar-miR-3958-5p	oar-circ-0014445	155	-21.36	2 17	86 109	17
oar-miR-3958-5p	oar-circ-0015334	150	-17.4	2 17	1267 1287	15
oar-miR-3958-5p	oar-circ-0017819	153	-15.14	2 16	5312 5332	14
oar-miR-3958-5p	oar-circ-0032102	155	-17.26	2 21	687 710	21
oar-miR-382-3p	oar-circ-0022261	156	-17.66	2 15	645 664	13
oar-miR-3959-5p	oar-circ-0000696	164	-17.3	2 18	178 200	17
oar-miR-3959-5p	oar-circ-0006942	150	-19	2 11	610 631	9
oar-miR-3959-5p	oar-circ-0020808	157	-17.47	2 21	173 194	20
oar-miR-3959-5p	oar-circ-0022448	159	-17.1	2 21	25 47	20
oar-miR-3959-5p	oar-circ-0029750	150	-15.07	2 11	416 437	9
oar-miR-539-5p	oar-circ-0017819	154	-22.77	2 21	22759 22779	19
oar-miR-382-5p	oar-circ-0000102	153	-18.44	2 18	314 335	16
oar-miR-382-5p	oar-circ-0006877	159	-27.27	2 21	281 304	21
oar-miR-382-5p	oar-circ-0009665	163	-20.56	2 21	118 140	20
oar-miR-382-5p	oar-circ-0011671	166	-20.29	2 20	1591 1613	19
oar-miR-382-5p	oar-circ-0011671	150	-22.42	2 21	177 197	19
oar-miR-382-5p	oar-circ-0012819	151	-24.17	2 16	432 453	14
oar-miR-382-5p	oar-circ-0023159	153	-21.56	2 19	159 182	19
oar-miR-382-5p	oar-circ-0023210	160	-21.55	2 13	1243 1264	11
oar-miR-382-5p	oar-circ-0025197	154	-23.33	2 19	1351 1372	17
oar-miR-382-5p	oar-circ-0025862	151	-18.32	2 20	469 490	18
oar-miR-382-5p	oar-circ-0026120	158	-16.27	2 19	663 684	17
oar-miR-382-5p	oar-circ-0027017	156	-15.6	2 21	1669 1688	19
oar-miR-382-5p	oar-circ-0027863	154	-15.17	2 21	163 183	19
oar-miR-382-5p	oar-circ-0030212	156	-26.11	2 21	606 627	19
oar-miR-433-3p	oar-circ-0000696	153	-18.05	2 20	346 366	18
oar-miR-433-3p	oar-circ-0012184	168	-22.86	2 21	1133 1154	19
oar-miR-433-3p	oar-circ-0014046	156	-18.04	2 13	3458 3479	11
oar-miR-433-3p	oar-circ-0027017	155	-16.99	2 21	92 115	21
oar-miR-433-3p	oar-circ-0027863	150	-16.03	2 17	1 25	18
oar-miR-433-3p	oar-circ-0033376	150	-16.13	2 16	614 637	16
oar-miR-107	oar-circ-0005079	153	-17.07	2 21	27 50	22
oar-miR-107	oar-circ-0007000	154	-25.23	2 21	456 476	19
oar-miR-107	oar-circ-0007473	160	-22.83	2 20	649 670	19
oar-miR-107	oar-circ-0008469	159	-21.98	2 21	2001 2024	21
oar-miR-107	oar-circ-0008793	152	-16.99	2 21	91 110	19
oar-miR-107	oar-circ-0015925	155	-21.24	2 18	13 33	16
oar-miR-107	oar-circ-0016992	158	-17.8	2 20	252 274	19
oar-miR-107	oar-circ-0020033	150	-23.03	2 20	348 371	20
oar-miR-107	oar-circ-0022538	153	-25.55	2 20	1095 1115	18
oar-miR-107	oar-circ-0023210	162	-20.15	2 20	1005 1028	20
oar-miR-107	oar-circ-0023814	158	-18.99	2 19	461 482	17
oar-miR-107	oar-circ-0024861	150	-20.92	2 21	671 691	19
oar-miR-107	oar-circ-0025282	150	-18.92	2 20	289 312	20
oar-miR-107	oar-circ-0033206	152	-23.09	2 20	410 435	22
oar-miR-107	oar-circ-0033207	152	-23.09	2 20	410 435	22
oar-miR-411a-3p	oar-circ-0017819	154	-16.22	2 20	17157 17178	19
oar-miR-411a-3p	oar-circ-0018599	158	-21.92	2 19	493 513	17
oar-miR-431	oar-circ-0008793	152	-21.49	2 22	108 131	21
oar-miR-431	oar-circ-0013886	151	-20.38	2 21	275 294	19
oar-miR-431	oar-circ-0017819	153	-20.76	2 22	18388 18410	20
oar-miR-431	oar-circ-0018891	166	-21.82	2 19	354 376	17
oar-miR-431	oar-circ-0020974	157	-30.46	2 22	813 835	20
oar-miR-431	oar-circ-0023210	153	-29.87	2 22	1376 1396	20
oar-miR-431	oar-circ-0026993	151	-29.81	2 22	763 784	20
oar-miR-16b	oar-circ-0002258	151	-15.48	2 16	75 94	14
oar-miR-16b	oar-circ-0014046	151	-16.02	2 19	3210 3229	18
oar-miR-16b	oar-circ-0015253	154	-16	2 19	1466 1485	17
oar-miR-16b	oar-circ-0015394	156	-17.71	2 19	580 598	17
oar-miR-16b	oar-circ-0017819	152	-18.91	2 18	12787 12809	19
oar-miR-16b	oar-circ-0018201	151	-17.71	2 12	652 671	10
oar-miR-16b	oar-circ-0024414	156	-20.74	2 19	355 373	17
oar-miR-412-3p	oar-circ-0007000	164	-25.64	2 21	67 89	19
oar-miR-154a-5p	oar-circ-0014046	155	-21.05	2 21	2882 2904	20
oar-miR-154a-5p	oar-circ-0020808	155	-17.45	2 21	2396 2418	20
oar-miR-539-3p	oar-circ-0033557	167	-19.8	2 22	290 315	23
oar-miR-379-5p	oar-circ-0000102	164	-21.24	2 21	695 716	19
oar-miR-379-5p	oar-circ-0005799	151	-21.05	2 21	6 28	20
oar-miR-379-5p	oar-circ-0020974	153	-21.6	2 19	1559 1583	20
oar-miR-30a-5p	oar-circ-0015253	153	-28.18	2 20	1307 1332	21
oar-miR-30a-5p	oar-circ-0020974	150	-18	2 21	1661 1682	19
oar-miR-30a-5p	oar-circ-0022538	150	-18.27	2 20	1385 1410	21
oar-miR-30a-5p	oar-circ-0026465	163	-22.83	2 21	251 274	20
oar-miR-323c	oar-circ-0003996	153	-16.88	2 16	175 194	14
oar-miR-323c	oar-circ-0023309	151	-24.82	2 20	1686 1706	18
oar-miR-30c	oar-circ-0021597	150	-17.7	2 20	698 720	20
oar-miR-30c	oar-circ-0026465	173	-21.4	2 20	255 274	18
oar-miR-106a	oar-circ-0014046	151	-18.64	2 20	607 627	18
oar-miR-106a	oar-circ-0027017	153	-16.47	2 20	770 789	18
oar-miR-106a	oar-circ-0034184	150	-20.47	2 20	252 273	19
oar-miR-26a	oar-circ-0017819	165	-20.33	2 21	2007 2026	19
oar-miR-26a	oar-circ-0022261	163	-17.83	2 16	627 648	14
oar-miR-26a	oar-circ-0027863	156	-16.33	2 18	854 876	17
oar-miR-26a	oar-circ-0027863	151	-21.21	2 21	804 826	20
oar-miR-26a	oar-circ-0033376	162	-23.39	2 20	71 93	19
oar-miR-27a	oar-circ-0000444	152	-19.52	2 19	70 93	20
oar-miR-27a	oar-circ-0010201	150	-22.44	2 20	147 170	21
oar-miR-27a	oar-circ-0012184	150	-15.88	2 11	219 239	9
oar-miR-27a	oar-circ-0012819	154	-18.53	2 16	34 56	16
oar-miR-27a	oar-circ-0015212	151	-16.34	2 19	293 311	17
oar-miR-27a	oar-circ-0015394	154	-28.39	2 19	779 799	17
oar-miR-27a	oar-circ-0017641	151	-20.36	2 20	701 721	18
oar-miR-27a	oar-circ-0017819	168	-25.04	2 20	11514 11532	18
oar-miR-27a	oar-circ-0018599	152	-17.37	2 19	202 224	19
oar-miR-27a	oar-circ-0018923	158	-23.26	2 20	469 490	19
oar-miR-27a	oar-circ-0020730	150	-20.11	2 20	442 466	22
oar-miR-27a	oar-circ-0023159	153	-16.36	2 18	450 470	16
oar-miR-27a	oar-circ-0024130	152	-19.69	2 13	499 519	11
oar-miR-27a	oar-circ-0024650	160	-20.96	2 18	385 406	17
oar-miR-27a	oar-circ-0025197	159	-23.15	2 20	1545 1565	18
oar-miR-27a	oar-circ-0027863	168	-19.96	2 18	729 750	17
oar-miR-27a	oar-circ-0028230	150	-17.88	2 11	160 180	9
oar-miR-200a	oar-circ-0002258	154	-15.3	2 15	3284 3302	13
oar-miR-200a	oar-circ-0017256	153	-18.49	2 18	157 175	16
oar-miR-200a	oar-circ-0017819	151	-18.2	2 18	18736 18757	19
oar-miR-200a	oar-circ-0018201	150	-15.96	2 18	316 332	16
oar-miR-200a	oar-circ-0020808	160	-19.74	2 17	778 796	15
oar-miR-1197-3p	oar-circ-0007191	157	-19.38	2 19	501 522	18
oar-miR-1197-3p	oar-circ-0011172	153	-20.85	2 19	1012 1033	18
oar-miR-1197-3p	oar-circ-0013396	150	-22.06	2 16	302 323	15
oar-miR-1197-3p	oar-circ-0017819	151	-19.04	2 17	20927 20948	16
oar-miR-1197-3p	oar-circ-0017819	150	-16.28	2 20	19931 19952	19
oar-miR-1197-3p	oar-circ-0032189	162	-21.79	2 19	415 435	17
oar-miR-21	oar-circ-0009003	156	-20.22	2 21	1573 1595	19
oar-miR-21	oar-circ-0015925	152	-16.67	2 22	179 202	21
oar-miR-21	oar-circ-0017819	156	-20.97	2 22	23026 23051	23
oar-miR-21	oar-circ-0022538	171	-27.95	2 22	263 284	20
oar-miR-21	oar-circ-0027924	166	-26.83	2 19	20 42	17
oar-let-7i	oar-circ-0002258	154	-17.67	2 21	3406 3426	19
oar-let-7i	oar-circ-0002797	155	-23.79	2 21	138 160	20
oar-let-7i	oar-circ-0006595	156	-22.67	2 21	72 91	19
oar-let-7i	oar-circ-0006747	151	-22.18	2 21	56 78	20
oar-let-7i	oar-circ-0019192	154	-19.88	2 16	118 142	17
oar-let-7i	oar-circ-0020808	151	-21.23	2 20	837 858	18
oar-let-7i	oar-circ-0023393	157	-19.65	2 18	122 143	16
oar-miR-485-3p	oar-circ-0002289	157	-17.19	2 18	795 816	16
oar-miR-485-3p	oar-circ-0002289	154	-17.74	2 19	564 585	17
oar-miR-485-3p	oar-circ-0002426	165	-22.1	2 18	136 157	16
oar-miR-493-3p	oar-circ-0000444	151	-17.93	2 21	217 239	20
oar-miR-493-3p	oar-circ-0007191	152	-18.27	2 13	418 439	11
oar-miR-493-3p	oar-circ-0015394	160	-28.47	2 21	721 742	19
oar-miR-493-3p	oar-circ-0016760	151	-22.21	2 16	248 269	14
oar-miR-493-3p	oar-circ-0017819	150	-17.52	2 17	8831 8851	15
oar-miR-493-3p	oar-circ-0020974	170	-26.72	2 21	545 569	22
oar-miR-493-3p	oar-circ-0023210	150	-17.44	2 19	85 106	17
oar-miR-543-5p	oar-circ-0002838	153	-18	2 14	414 432	12
oar-miR-543-5p	oar-circ-0003133	155	-23.19	2 18	340 357	16
oar-miR-543-5p	oar-circ-0005799	151	-18.55	2 13	493 512	12
oar-miR-543-5p	oar-circ-0017819	157	-25.17	2 18	21751 21769	16
oar-miR-543-5p	oar-circ-0020033	153	-19.09	2 14	373 391	12
oar-miR-543-5p	oar-circ-0024414	151	-18.01	2 16	294 312	14
oar-miR-543-5p	oar-circ-0032857	150	-16.77	2 15	264 282	13
oar-miR-3958-3p	oar-circ-0008469	150	-18.63	2 21	225 245	19
oar-miR-3958-3p	oar-circ-0022448	155	-25.8	2 21	37 60	21
oar-miR-380-3p	oar-circ-0007473	159	-17.14	2 17	211 232	16
oar-miR-409-5p	oar-circ-0017819	154	-15.03	2 16	22013 22036	15
oar-miR-329b-3p	oar-circ-0008229	161	-19.61	2 19	101 126	21
oar-miR-329b-3p	oar-circ-0014046	154	-21.74	2 20	3196 3219	20
oar-miR-329b-3p	oar-circ-0015869	158	-20.4	2 21	196 216	19
oar-miR-329b-3p	oar-circ-0017819	150	-18.02	2 21	8526 8546	19
oar-miR-329b-3p	oar-circ-0023210	166	-25.32	2 19	843 864	17
oar-miR-329b-3p	oar-circ-0032284	160	-20.31	2 18	46 68	17
oar-miR-329b-3p	oar-circ-0033557	159	-19.15	2 19	182 201	17
oar-miR-329b-3p	oar-circ-0033557	155	-18.24	2 21	1261 1283	20
oar-miR-376b-3p	oar-circ-0004166	153	-16.34	2 19	221 242	18
oar-miR-376b-3p	oar-circ-0032062	154	-18.91	2 20	334 355	19
oar-miR-194	oar-circ-0012029	150	-15.72	2 20	750 772	19
oar-miR-194	oar-circ-0032102	155	-15.1	2 18	847 867	16
oar-miR-194	oar-circ-0034184	157	-19.54	2 21	405 426	20
oar-miR-379-3p	oar-circ-0018599	154	-20.09	2 19	492 513	17
oar-miR-432	oar-circ-0000102	154	-20.19	2 19	390 412	17
oar-miR-432	oar-circ-0000696	157	-23.52	2 22	152 174	20
oar-miR-432	oar-circ-0005801	153	-21.66	2 21	474 498	22
oar-miR-432	oar-circ-0005894	153	-16.88	2 22	236 255	20
oar-miR-432	oar-circ-0006747	159	-23.38	2 21	481 504	20
oar-miR-432	oar-circ-0007329	157	-26.65	2 22	400 422	20
oar-miR-432	oar-circ-0009444	155	-20.86	2 16	148 170	14
oar-miR-432	oar-circ-0010201	154	-23.31	2 21	981 1002	19
oar-miR-432	oar-circ-0014046	158	-22.17	2 16	204 227	15
oar-miR-432	oar-circ-0014046	158	-23.48	2 20	991 1015	20
oar-miR-432	oar-circ-0018891	170	-31.03	2 21	923 948	22
oar-miR-432	oar-circ-0018891	154	-26.99	2 22	830 852	21
oar-miR-432	oar-circ-0019560	153	-19.81	2 20	260 284	20
oar-miR-432	oar-circ-0022379	167	-25.24	2 22	598 619	20
oar-miR-432	oar-circ-0022379	151	-17.7	2 22	755 776	20
oar-miR-432	oar-circ-0025197	150	-27.15	2 22	412 435	22
oar-miR-432	oar-circ-0026651	154	-22.84	2 22	20 46	24
oar-miR-432	oar-circ-0027017	152	-19.29	2 18	1112 1136	18
oar-miR-432	oar-circ-0027804	157	-22.68	2 22	2 22	20
oar-miR-432	oar-circ-0027863	151	-23.63	3 22	89 110	19
oar-miR-432	oar-circ-0034742	152	-21.02	2 22	143 166	21
oar-miR-376a-5p	oar-circ-0006250	150	-15.2	2 21	130 150	19
oar-miR-376a-5p	oar-circ-0007619	158	-16.31	2 15	205 226	13
oar-miR-376a-5p	oar-circ-0011671	151	-17.35	2 20	1457 1478	18
oar-miR-376a-5p	oar-circ-0014046	152	-19.03	2 17	2962 2983	15
oar-miR-376a-5p	oar-circ-0015212	164	-21.68	2 18	365 387	17
oar-miR-376a-5p	oar-circ-0015394	154	-20.62	2 15	61 82	13
oar-miR-376a-5p	oar-circ-0017819	150	-15.05	2 20	13664 13686	19
oar-miR-376a-5p	oar-circ-0027017	156	-25.76	2 21	1460 1481	19
oar-miR-376a-5p	oar-circ-0030521	154	-23.11	2 21	227 251	22
oar-miR-376a-5p	oar-circ-0032189	154	-21.17	2 21	488 512	22
oar-miR-544-3p	oar-circ-0009944	162	-15.74	2 19	212 232	17
oar-miR-544-3p	oar-circ-0014046	151	-15.36	2 20	4382 4402	18
oar-miR-544-3p	oar-circ-0015394	158	-17.24	2 20	681 702	19
oar-miR-544-3p	oar-circ-0018847	162	-15.62	2 20	346 367	19
oar-miR-544-3p	oar-circ-0018891	157	-18.38	2 18	199 219	16
oar-miR-544-3p	oar-circ-0022448	170	-16.33	2 20	838 859	19
oar-miR-544-3p	oar-circ-0023309	154	-18.29	2 17	1519 1538	15
oar-miR-544-3p	oar-circ-0028574	167	-18.88	2 16	491 511	14
oar-miR-493-5p	oar-circ-0005243	154	-16.13	2 20	153 175	19
oar-miR-493-5p	oar-circ-0006650	154	-15.84	2 15	157 178	13
oar-miR-493-5p	oar-circ-0014046	162	-17.87	2 20	2050 2073	20
oar-miR-493-5p	oar-circ-0017819	156	-16.52	2 17	9367 9388	15
oar-miR-493-5p	oar-circ-0017819	152	-15.72	2 21	14535 14556	19
oar-miR-493-5p	oar-circ-0034184	152	-16.35	2 14	413 435	13
oar-miR-411b-5p	oar-circ-0007000	160	-21.66	2 20	68 89	19
oar-miR-411b-5p	oar-circ-0007000	152	-23.39	2 21	374 395	19
oar-miR-541-3p	oar-circ-0012395	174	-25.57	2 23	375 398	21
oar-miR-541-3p	oar-circ-0015925	153	-26.61	3 23	510 534	21
oar-miR-541-3p	oar-circ-0033385	160	-22.63	2 23	180 206	24
oar-miR-541-3p	oar-circ-0034044	151	-28.71	2 21	477 501	20
oar-miR-134-5p	oar-circ-0005799	178	-34.23	2 20	1032 1053	19
oar-miR-134-5p	oar-circ-0009665	150	-18.36	2 20	219 241	20
oar-miR-134-5p	oar-circ-0011561	157	-18.93	2 14	876 896	12
oar-miR-134-5p	oar-circ-0012184	152	-18.14	2 13	939 959	11
oar-miR-134-5p	oar-circ-0015394	151	-21.22	2 12	129 149	10
oar-miR-134-5p	oar-circ-0017819	163	-23.07	2 17	3743 3764	16
oar-miR-134-5p	oar-circ-0017819	155	-16.35	2 20	22485 22505	18
oar-miR-134-5p	oar-circ-0017819	150	-21.97	2 20	15653 15674	19
oar-miR-134-5p	oar-circ-0018201	169	-27.51	2 18	882 902	16
oar-miR-134-5p	oar-circ-0020730	153	-25.29	3 18	509 529	15
oar-miR-134-5p	oar-circ-0021375	152	-19.68	2 20	172 192	19
oar-miR-134-5p	oar-circ-0027096	155	-16.59	2 16	780 800	14
oar-miR-134-5p	oar-circ-0028141	156	-24.14	2 13	329 349	11
oar-miR-655-5p	oar-circ-0014046	153	-16.11	2 19	150 172	18
oar-miR-655-5p	oar-circ-0014445	159	-17.9	2 18	148 168	16
oar-miR-655-5p	oar-circ-0017819	158	-20.68	2 17	13214 13234	15
oar-miR-3956-3p	oar-circ-0011163	150	-18.04	2 17	88 109	15
oar-miR-3956-3p	oar-circ-0015476	160	-18.69	2 17	326 348	15
oar-miR-3956-3p	oar-circ-0017256	157	-27.1	2 20	296 320	20
oar-miR-3956-3p	oar-circ-0017819	157	-22.54	2 20	15166 15187	18
oar-miR-3956-3p	oar-circ-0017819	150	-17.5	2 16	20991 21014	15
oar-miR-3956-3p	oar-circ-0026307	151	-22.52	3 20	98 120	17
oar-miR-410-5p	oar-circ-0000444	157	-21.62	2 22	440 461	21
oar-miR-410-5p	oar-circ-0002289	151	-16.84	2 19	124 144	17
oar-miR-410-5p	oar-circ-0012184	157	-21.29	2 18	269 291	16
oar-miR-410-5p	oar-circ-0012961	155	-15.52	2 20	644 666	18
oar-miR-410-5p	oar-circ-0015394	156	-25.43	2 22	460 483	21
oar-miR-410-5p	oar-circ-0015869	150	-21.46	3 21	107 128	18
oar-miR-410-5p	oar-circ-0018599	154	-20.04	2 21	12 37	22
oar-miR-410-5p	oar-circ-0020033	155	-17.66	2 17	442 466	17
oar-miR-410-5p	oar-circ-0022261	151	-21.99	2 21	169 192	20
oar-miR-410-5p	oar-circ-0022448	158	-18.86	2 21	1198 1219	19
oar-miR-410-5p	oar-circ-0022448	155	-21.39	2 18	843 864	16
oar-miR-410-5p	oar-circ-0023309	161	-17.73	2 22	18 40	20
oar-miR-410-5p	oar-circ-0027441	183	-32.1	2 21	218 241	20
oar-miR-410-5p	oar-circ-0031548	155	-21.39	2 22	257 284	25
oar-miR-410-5p	oar-circ-0033557	153	-15.47	2 18	709 731	16
oar-miR-496-3p	oar-circ-0017819	157	-15.58	2 14	4060 4080	12
oar-miR-1193-3p	oar-circ-0002149	151	-20.82	2 19	145 167	19
oar-miR-1193-3p	oar-circ-0009329	155	-19.29	2 16	356 377	14
oar-miR-1193-3p	oar-circ-0010201	163	-20.6	2 16	561 582	14
oar-miR-1193-3p	oar-circ-0015334	158	-17.21	2 20	28 50	19
oar-miR-1193-3p	oar-circ-0015394	152	-18.04	2 21	333 354	19
oar-miR-1193-3p	oar-circ-0017819	150	-15.71	2 15	23446 23467	13
oar-miR-1185-3p	oar-circ-0017819	158	-16.79	2 20	16365 16387	19
oar-miR-376a-3p	oar-circ-0004166	153	-16.49	2 19	221 242	18
oar-miR-376a-3p	oar-circ-0033510	162	-17.12	2 20	678 699	19
oar-miR-25	oar-circ-0014046	152	-19.69	2 20	855 873	18
oar-miR-25	oar-circ-0015476	150	-15.68	2 20	247 269	20
oar-miR-25	oar-circ-0017819	152	-16.98	2 19	18825 18844	17
oar-miR-25	oar-circ-0025636	158	-16.61	2 20	65 87	20
oar-miR-25	oar-circ-0028230	158	-16.11	2 20	246 267	19
oar-miR-30a-3p	oar-circ-0002258	156	-17.78	2 17	4054 4074	15
oar-miR-30a-3p	oar-circ-0002289	162	-17.73	2 20	140 161	19
oar-miR-30a-3p	oar-circ-0005399	154	-19.36	2 20	206 228	20
oar-miR-30a-3p	oar-circ-0006877	150	-15.64	2 19	99 119	17
oar-miR-30a-3p	oar-circ-0017080	170	-17.69	2 19	377 397	17
oar-miR-30a-3p	oar-circ-0017080	156	-16.39	2 20	403 421	18
oar-miR-30a-3p	oar-circ-0018923	153	-16.41	2 18	670 690	16
oar-miR-30a-3p	oar-circ-0020808	150	-20.49	2 20	2716 2738	20
oar-miR-30a-3p	oar-circ-0032284	165	-15.97	2 20	174 193	18
oar-miR-127	oar-circ-0030212	151	-24.38	2 22	348 369	20
oar-miR-127	oar-circ-0031961	150	-23	2 21	409 436	24
oar-miR-127	oar-circ-0032170	163	-24.31	2 22	492 513	20
oar-miR-127	oar-circ-0032575	158	-28.01	2 22	577 605	26
oar-let-7f	oar-circ-0002797	156	-22.79	2 13	140 160	11
oar-let-7f	oar-circ-0007473	151	-20.81	2 20	294 313	19
oar-let-7f	oar-circ-0019192	162	-16.8	2 20	120 142	20
oar-let-7f	oar-circ-0023393	153	-20.85	2 16	124 143	14
oar-miR-376c-5p	oar-circ-0003731	158	-16.56	2 20	213 234	19
oar-miR-376c-5p	oar-circ-0011172	171	-25.75	2 20	764 784	18
oar-miR-376c-5p	oar-circ-0015925	155	-17.28	2 20	690 710	18
oar-miR-376c-5p	oar-circ-0017819	158	-16.97	2 20	7912 7933	19
oar-miR-376c-5p	oar-circ-0027863	160	-17.85	2 20	78 96	18
oar-miR-376c-5p	oar-circ-0031961	153	-19.74	2 16	108 127	14
oar-miR-758-5p	oar-circ-0013396	151	-23.39	2 17	474 496	17
oar-miR-758-5p	oar-circ-0014082	151	-19.22	2 16	231 251	14
oar-miR-758-5p	oar-circ-0023942	163	-17.07	2 20	16 36	18
oar-miR-485-5p	oar-circ-0002329	153	-23.3	2 19	287 310	18
oar-miR-485-5p	oar-circ-0002838	150	-19.21	2 19	56 78	17
oar-miR-485-5p	oar-circ-0005079	156	-21.81	2 22	792 816	22
oar-miR-485-5p	oar-circ-0007024	155	-18.28	2 20	16 38	18
oar-miR-485-5p	oar-circ-0011205	152	-17.61	2 22	294 318	22
oar-miR-485-5p	oar-circ-0013396	151	-19.24	2 18	319 340	16
oar-miR-485-5p	oar-circ-0014445	155	-22.94	2 17	51 75	17
oar-miR-485-5p	oar-circ-0015869	155	-21.07	2 18	309 334	19
oar-miR-485-5p	oar-circ-0017819	155	-28.78	2 12	8332 8354	10
oar-miR-485-5p	oar-circ-0017819	151	-22.55	2 19	12307 12329	18
oar-miR-485-5p	oar-circ-0019820	160	-21.3	2 22	1162 1185	21
oar-miR-485-5p	oar-circ-0020808	151	-19.92	2 20	869 891	18
oar-miR-485-5p	oar-circ-0026651	151	-20.65	2 18	707 728	16
oar-miR-485-5p	oar-circ-0027017	151	-23.34	2 18	16 37	16
oar-miR-485-5p	oar-circ-0027924	161	-22.34	2 18	616 638	16
oar-miR-485-5p	oar-circ-0030663	151	-16.9	2 22	200 221	20
oar-miR-485-5p	oar-circ-0031961	159	-20.45	2 21	1224 1248	21
oar-miR-485-5p	oar-circ-0032035	157	-22.84	2 22	241 263	20
oar-miR-485-5p	oar-circ-0033567	158	-26.19	2 22	221 243	21
oar-miR-485-5p	oar-circ-0033991	152	-17.92	2 22	865 883	20
oar-let-7d	oar-circ-0002258	150	-18.96	2 17	3408 3426	15
oar-let-7d	oar-circ-0002797	152	-19.43	2 13	141 160	11
oar-let-7d	oar-circ-0023814	153	-19.33	2 19	473 494	19
oar-miR-412-5p	oar-circ-0006250	154	-19.87	2 15	327 346	13
oar-miR-412-5p	oar-circ-0008675	150	-22.04	2 19	159 175	17
oar-miR-412-5p	oar-circ-0014046	160	-23.25	2 18	4154 4174	17
oar-miR-412-5p	oar-circ-0016760	158	-20.59	2 19	49 68	17
oar-miR-412-5p	oar-circ-0017641	155	-20.42	2 17	1263 1283	16
oar-miR-412-5p	oar-circ-0024414	153	-16.71	2 18	383 399	16
oar-miR-412-5p	oar-circ-0025862	160	-19.51	2 17	380 399	15
oar-miR-412-5p	oar-circ-0032284	150	-15.86	2 19	142 161	17
oar-miR-412-5p	oar-circ-0033206	165	-18.37	2 19	137 157	18
oar-miR-412-5p	oar-circ-0033207	165	-18.37	2 19	137 157	18
oar-miR-218a	oar-circ-0007619	150	-18.64	2 15	243 263	13
oar-miR-218a	oar-circ-0034583	154	-15.79	2 15	346 366	13
oar-miR-495-3p	oar-circ-0017819	162	-15.53	2 20	2579 2601	19
oar-miR-495-3p	oar-circ-0017819	157	-16.02	2 21	16481 16507	24
oar-miR-495-3p	oar-circ-0017819	151	-16.71	2 20	5177 5196	18
oar-miR-495-3p	oar-circ-0020808	163	-16.66	2 21	2046 2068	20
oar-miR-495-3p	oar-circ-0033510	154	-15.05	2 19	666 687	17
oar-miR-299-3p	oar-circ-0010339	153	-17.15	2 18	119 140	16
oar-miR-299-3p	oar-circ-0012029	150	-18.36	2 16	173 196	16
oar-miR-487a-3p	oar-circ-0002289	155	-18.38	2 18	565 585	16
oar-miR-487a-3p	oar-circ-0002426	168	-20.9	2 21	136 157	19
oar-miR-487a-3p	oar-circ-0028141	151	-20.64	2 21	225 247	20
oar-miR-487a-3p	oar-circ-0030212	158	-15.08	2 15	171 192	13
oar-miR-106b	oar-circ-0007000	154	-16.92	2 19	1193 1213	17
oar-miR-106b	oar-circ-0017819	154	-19.56	2 20	5907 5928	19
oar-miR-1193-5p	oar-circ-0002838	153	-19.58	2 18	42 64	16
oar-miR-1193-5p	oar-circ-0003133	150	-18.25	2 17	274 295	15
oar-miR-1193-5p	oar-circ-0003590	151	-20.74	2 22	37 62	23
oar-miR-1193-5p	oar-circ-0012184	153	-25.94	2 18	160 182	16
oar-miR-1193-5p	oar-circ-0017819	151	-26.01	2 22	15792 15813	20
oar-miR-1193-5p	oar-circ-0031548	156	-20.73	2 21	18 40	19
oar-miR-329a-5p	oar-circ-0002426	152	-20.47	3 21	233 254	18
oar-miR-329a-5p	oar-circ-0003590	153	-18.06	2 14	296 317	12
oar-miR-329a-5p	oar-circ-0004421	155	-18.33	2 21	370 392	20
oar-miR-329a-5p	oar-circ-0005079	155	-16.59	2 17	765 788	17
oar-miR-329a-5p	oar-circ-0007329	152	-19.35	2 21	461 482	19
oar-miR-329a-5p	oar-circ-0007473	165	-23.49	2 21	24 43	19
oar-miR-329a-5p	oar-circ-0014046	163	-20.75	2 17	4665 4687	16
oar-miR-329a-5p	oar-circ-0022559	151	-15.95	2 21	27 49	20
oar-miR-329a-5p	oar-circ-0024861	158	-17.45	2 21	366 389	21
oar-miR-23a	oar-circ-0012029	153	-17.96	2 20	121 141	18
oar-miR-23a	oar-circ-0012961	161	-22.54	2 20	12 36	21
oar-miR-23a	oar-circ-0013886	162	-20.02	2 20	30 53	20
oar-miR-23a	oar-circ-0013891	162	-20.02	2 20	726 749	20
oar-miR-23a	oar-circ-0014046	153	-21.96	2 21	3621 3647	24
oar-miR-23a	oar-circ-0015253	162	-24.39	2 21	341 361	19
oar-miR-23a	oar-circ-0023309	151	-21.07	2 20	881 902	18
oar-miR-23a	oar-circ-0024861	152	-21.01	2 21	317 338	19
oar-miR-23a	oar-circ-0025748	154	-21.18	2 16	280 303	16
oar-miR-23a	oar-circ-0028141	151	-25.59	2 21	850 874	22
oar-miR-654-5p	oar-circ-0009003	164	-28.87	2 19	243 270	21
oar-miR-654-5p	oar-circ-0009587	154	-27.27	2 23	453 476	21
oar-miR-654-5p	oar-circ-0012184	157	-23.59	2 23	969 989	21
oar-miR-654-5p	oar-circ-0012961	150	-23.72	2 21	322 344	19
oar-miR-654-5p	oar-circ-0017819	157	-27.42	2 22	15396 15419	20
oar-miR-654-5p	oar-circ-0025862	159	-23.85	2 20	42 65	18
oar-miR-181a	oar-circ-0007619	157	-22.28	3 22	358 380	19
oar-miR-181a	oar-circ-0008469	164	-19.04	2 22	1389 1412	21
oar-miR-181a	oar-circ-0008793	154	-15.39	2 21	714 735	19
oar-miR-181a	oar-circ-0010201	161	-17.22	2 19	619 642	18
oar-miR-181a	oar-circ-0011172	157	-16.61	2 22	1115 1137	20
oar-miR-181a	oar-circ-0014046	162	-19.57	2 20	3310 3333	19
oar-miR-181a	oar-circ-0017641	162	-20.74	2 22	70 92	21
oar-miR-181a	oar-circ-0019011	152	-15.28	2 21	95 117	19
oar-miR-181a	oar-circ-0020808	153	-17.79	2 21	2619 2644	22
oar-miR-99a	oar-circ-0025118	160	-24.72	2 18	159 179	17
oar-miR-487b-3p	oar-circ-0010201	151	-18.28	2 17	205 227	16
oar-miR-487b-3p	oar-circ-0033991	150	-21.66	2 21	346 370	22
oar-miR-323a-3p	oar-circ-0012029	151	-18.88	2 17	118 139	16
oar-miR-323a-3p	oar-circ-0017819	157	-16.98	2 18	16114 16134	16
oar-miR-323a-3p	oar-circ-0017819	152	-21.68	2 17	671 691	15
oar-miR-323a-3p	oar-circ-0019560	155	-21.86	2 20	204 224	18
oar-miR-323a-3p	oar-circ-0023309	154	-17.06	2 19	1306 1326	17
oar-miR-370-3p	oar-circ-0002149	150	-27.88	3 21	51 77	21
oar-miR-370-3p	oar-circ-0003113	150	-30.45	3 23	518 540	21
oar-miR-370-3p	oar-circ-0009003	151	-25.44	2 20	69 89	18
oar-miR-370-3p	oar-circ-0009665	156	-20.11	2 17	393 416	15
oar-miR-370-3p	oar-circ-0010164	151	-26.43	2 22	146 168	20
oar-miR-370-3p	oar-circ-0013387	159	-23.56	2 21	372 396	20
oar-miR-370-3p	oar-circ-0013891	164	-35.73	2 23	384 410	24
oar-miR-370-3p	oar-circ-0014046	175	-27.66	2 22	4337 4359	20
oar-miR-370-3p	oar-circ-0014046	156	-22.65	2 23	2313 2339	24
oar-miR-370-3p	oar-circ-0014046	152	-21.32	2 23	964 986	21
oar-miR-370-3p	oar-circ-0014445	168	-30.76	2 22	64 89	22
oar-miR-370-3p	oar-circ-0015215	153	-26.45	2 22	341 364	20
oar-miR-370-3p	oar-circ-0017080	156	-25.79	2 23	91 113	21
oar-miR-370-3p	oar-circ-0017819	150	-24.94	3 23	20021 20044	20
oar-miR-370-3p	oar-circ-0018034	170	-31.43	2 23	445 468	21
oar-miR-370-3p	oar-circ-0018201	156	-26.18	2 22	681 706	22
oar-miR-370-3p	oar-circ-0018847	152	-21.91	2 13	18 41	11
oar-miR-370-3p	oar-circ-0018891	153	-34.54	3 22	872 892	19
oar-miR-370-3p	oar-circ-0018932	150	-22.31	2 15	23 46	13
oar-miR-370-3p	oar-circ-0019560	153	-22.05	3 22	157 180	19
oar-miR-370-3p	oar-circ-0020650	152	-26.19	2 13	238 261	11
oar-miR-370-3p	oar-circ-0020808	161	-30.75	2 23	408 434	24
oar-miR-370-3p	oar-circ-0021124	151	-31.05	3 23	954 975	20
oar-miR-370-3p	oar-circ-0023210	150	-16.75	2 20	1370 1394	19
oar-miR-370-3p	oar-circ-0025282	156	-29.03	3 23	387 413	23
oar-miR-370-3p	oar-circ-0026307	155	-25.4	2 23	11 34	22
oar-miR-370-3p	oar-circ-0029750	164	-29.21	2 20	1090 1114	20
oar-miR-370-3p	oar-circ-0031184	154	-19.91	2 23	265 288	21
oar-miR-370-3p	oar-circ-0031184	152	-21.22	2 17	209 232	15
oar-miR-370-3p	oar-circ-0031961	150	-22.37	2 11	975 998	9
oar-miR-370-3p	oar-circ-0032857	152	-28.58	2 22	136 161	22
oar-miR-370-3p	oar-circ-0033557	153	-24.71	2 23	208 235	25
oar-miR-133	oar-circ-0021124	152	-22.25	2 21	1239 1260	19
oar-miR-133	oar-circ-0025748	156	-23.26	2 20	133 152	18
oar-miR-29b	oar-circ-0009859	150	-17.35	2 15	168 189	13
oar-miR-29b	oar-circ-0015253	152	-18.06	2 13	1149 1170	11
oar-miR-29b	oar-circ-0017819	151	-15.24	2 21	1641 1664	21
oar-miR-29b	oar-circ-0026465	155	-17.66	2 17	137 160	17
oar-miR-29b	oar-circ-0027441	152	-17	2 21	340 361	19
oar-miR-29b	oar-circ-0032035	155	-18.08	2 21	273 295	20
oar-miR-494-5p	oar-circ-0012961	165	-19.17	2 22	619 641	20
oar-miR-494-5p	oar-circ-0014046	165	-26.82	2 22	2881 2903	20
oar-miR-494-5p	oar-circ-0015212	155	-17.4	2 22	378 399	20
oar-miR-494-5p	oar-circ-0017819	167	-18.24	2 22	576 597	20
oar-miR-494-5p	oar-circ-0017819	154	-16.94	2 22	13209 13232	22
oar-miR-494-5p	oar-circ-0018774	157	-15.39	2 18	287 309	16
oar-miR-494-5p	oar-circ-0026307	153	-20.52	2 22	75 97	20
oar-miR-494-5p	oar-circ-0031245	150	-15.74	2 22	600 620	20
oar-miR-487b-5p	oar-circ-0011671	152	-16.71	2 21	384 404	20
oar-miR-665-5p	oar-circ-0006747	151	-25.66	2 18	298 323	20
oar-miR-665-5p	oar-circ-0008469	151	-20.24	2 18	2166 2190	19
oar-miR-665-5p	oar-circ-0015253	156	-23.09	2 17	506 527	15
oar-miR-665-5p	oar-circ-0017641	168	-31.46	2 21	327 348	19
oar-miR-665-5p	oar-circ-0017819	155	-29.92	2 21	21531 21553	20
oar-miR-323a-5p	oar-circ-0002838	157	-23.86	2 20	408 427	18
oar-miR-323a-5p	oar-circ-0008229	154	-24.32	2 19	354 374	17
oar-miR-323a-5p	oar-circ-0008469	150	-18.55	2 20	685 706	19
oar-miR-323a-5p	oar-circ-0023159	155	-30.1	3 20	86 106	17
oar-miR-323a-5p	oar-circ-0025679	150	-24.47	2 20	889 911	20
oar-miR-323a-5p	oar-circ-0030521	154	-19.17	2 19	502 522	17
oar-miR-323a-5p	oar-circ-0033991	151	-19.7	2 20	283 303	18
oar-miR-3955-5p	oar-circ-0000102	154	-18.67	2 19	952 971	17
oar-miR-3955-5p	oar-circ-0005335	166	-19.23	2 21	214 234	19
oar-miR-3955-5p	oar-circ-0007462	153	-19.66	2 20	201 221	18
oar-miR-3955-5p	oar-circ-0008469	151	-16.1	2 21	648 671	21
oar-miR-3955-5p	oar-circ-0015212	168	-20.73	2 21	136 157	19
oar-miR-3955-5p	oar-circ-0015334	156	-19.09	2 20	427 446	18
oar-miR-3955-5p	oar-circ-0015340	156	-19.09	2 20	20 39	18
oar-miR-3955-5p	oar-circ-0022538	152	-21.32	2 19	458 481	19
oar-miR-3955-5p	oar-circ-0026465	156	-20.82	2 21	78 99	19
oar-miR-3955-5p	oar-circ-0034583	155	-22.7	2 21	1045 1070	23
oar-let-7b	oar-circ-0002797	157	-25.29	2 20	141 160	18
oar-let-7b	oar-circ-0019192	152	-17.96	2 18	121 142	17
oar-let-7b	oar-circ-0023393	155	-25.44	2 20	125 143	18
oar-miR-370-5p	oar-circ-0000838	150	-17.19	2 16	218 240	15
oar-miR-370-5p	oar-circ-0003996	164	-23.72	2 21	214 235	19
oar-miR-370-5p	oar-circ-0009329	150	-20.31	2 21	357 377	19
oar-miR-370-5p	oar-circ-0010201	151	-15.94	2 16	561 582	14
oar-miR-370-5p	oar-circ-0017641	163	-26.37	2 21	157 181	22
oar-miR-370-5p	oar-circ-0021170	162	-24.61	2 17	40 63	17
oar-miR-370-5p	oar-circ-0025189	155	-17.92	2 21	250 268	19
oar-miR-370-5p	oar-circ-0032189	150	-19.33	2 19	580 601	17
oar-miR-23b	oar-circ-0012029	150	-15.54	2 17	125 141	15
oar-miR-23b	oar-circ-0012961	154	-18.04	2 16	17 36	16
oar-miR-23b	oar-circ-0013886	151	-18.54	2 17	34 53	17
oar-miR-23b	oar-circ-0013891	151	-18.54	2 17	730 749	17
oar-miR-23b	oar-circ-0015253	153	-19.56	2 16	345 361	14
oar-miR-23b	oar-circ-0025748	154	-21.18	2 16	284 303	16
oar-miR-199a-3p	oar-circ-0005008	154	-17.35	2 17	89 111	17
oar-miR-199a-3p	oar-circ-0011172	159	-20.09	2 20	1148 1168	18
oar-miR-199a-3p	oar-circ-0016361	167	-19.59	2 20	562 582	18
oar-miR-17-5p	oar-circ-0007000	162	-19.45	2 19	1192 1213	17
oar-miR-17-5p	oar-circ-0014046	151	-18.72	2 20	606 627	18
oar-miR-17-5p	oar-circ-0017819	151	-16.65	2 21	5906 5928	20
oar-miR-17-5p	oar-circ-0017819	150	-17.86	2 17	14125 14150	19
oar-miR-17-5p	oar-circ-0027017	158	-16.09	2 21	769 789	19
oar-miR-17-5p	oar-circ-0034184	155	-20.23	2 21	251 273	20
oar-miR-152	oar-circ-0013396	153	-17.23	2 20	181 200	18
oar-miR-152	oar-circ-0014046	163	-19.75	2 20	4848 4868	18
oar-miR-152	oar-circ-0017641	152	-17.88	2 19	906 925	17
oar-miR-152	oar-circ-0021124	153	-21.35	3 20	984 1003	17
oar-miR-152	oar-circ-0025197	155	-18.5	2 12	1277 1297	10
oar-miR-152	oar-circ-0033557	151	-16.63	2 20	514 532	18
oar-miR-152	oar-circ-0034044	152	-20.58	2 14	426 447	13
oar-miR-152	oar-circ-0034742	154	-18.88	2 16	59 81	16
oar-miR-323b	oar-circ-0017819	151	-16.92	2 20	15877 15897	18
oar-miR-323b	oar-circ-0018923	155	-22.4	2 20	188 206	18
oar-miR-323b	oar-circ-0019820	159	-15.27	2 20	669 689	18
oar-miR-323b	oar-circ-0027924	159	-18.42	2 19	106 124	17
oar-miR-125b	oar-circ-0017819	150	-18.07	2 11	20644 20664	9
oar-miR-125b	oar-circ-0024130	151	-17.19	2 19	353 371	17
oar-miR-125b	oar-circ-0032189	160	-19.79	2 19	114 133	17
oar-miR-154b-5p	oar-circ-0002258	155	-20.02	2 22	1673 1694	20
oar-miR-154b-5p	oar-circ-0002258	150	-26.59	2 17	3550 3571	15
oar-miR-154b-5p	oar-circ-0005799	156	-18.07	2 22	193 217	22
oar-miR-154b-5p	oar-circ-0005799	150	-19.78	2 22	950 972	21
oar-miR-154b-5p	oar-circ-0007473	150	-15.58	2 20	555 578	19
oar-miR-154b-5p	oar-circ-0007619	162	-21.31	2 20	495 518	19
oar-miR-154b-5p	oar-circ-0014046	162	-20.41	2 22	5861 5881	20
oar-miR-154b-5p	oar-circ-0017819	157	-22.48	2 22	15704 15726	20
oar-miR-154b-5p	oar-circ-0017819	153	-21.39	2 22	3437 3459	20
oar-miR-154b-5p	oar-circ-0020974	153	-28.72	2 22	1486 1506	20
oar-miR-154b-5p	oar-circ-0025679	159	-21.28	2 21	734 757	20
oar-miR-154b-5p	oar-circ-0026120	160	-23.57	2 22	5 28	21
oar-miR-154b-5p	oar-circ-0026651	159	-34.27	2 22	310 331	20
oar-miR-154b-5p	oar-circ-0032102	157	-18.4	2 22	122 142	20
oar-miR-22-3p	oar-circ-0000444	157	-18.1	2 14	1228 1248	12
oar-miR-22-3p	oar-circ-0018300	161	-19.94	2 18	192 212	16
oar-miR-22-3p	oar-circ-0022559	153	-17.74	2 19	74 96	19
oar-miR-22-3p	oar-circ-0027956	153	-19.55	2 14	225 245	12
oar-miR-22-3p	oar-circ-0033376	154	-18.19	2 20	466 489	21
oar-miR-22-3p	oar-circ-0033567	152	-17.82	2 18	195 217	18
oar-miR-329b-5p	oar-circ-0002258	156	-16.53	3 21	491 513	18
oar-miR-329b-5p	oar-circ-0002360	151	-20.57	2 16	449 471	14
oar-miR-329b-5p	oar-circ-0002426	153	-20.2	3 22	232 254	19
oar-miR-329b-5p	oar-circ-0003113	151	-19.06	3 22	758 782	21
oar-miR-329b-5p	oar-circ-0003590	162	-21.98	2 22	295 317	21
oar-miR-329b-5p	oar-circ-0003721	152	-19.48	2 21	300 322	19
oar-miR-329b-5p	oar-circ-0004421	156	-20.24	2 22	369 392	21
oar-miR-329b-5p	oar-circ-0004557	155	-22.55	2 22	263 287	22
oar-miR-329b-5p	oar-circ-0005079	155	-16.71	2 22	764 788	22
oar-miR-329b-5p	oar-circ-0006675	151	-16.61	2 22	114 139	23
oar-miR-329b-5p	oar-circ-0006747	166	-16.71	2 19	387 409	17
oar-miR-329b-5p	oar-circ-0006877	151	-20.7	2 21	513 538	22
oar-miR-329b-5p	oar-circ-0007329	153	-17.63	2 22	460 482	20
oar-miR-329b-5p	oar-circ-0007473	161	-18.96	2 22	21 43	20
oar-miR-329b-5p	oar-circ-0008229	157	-20.97	2 22	425 447	20
oar-miR-329b-5p	oar-circ-0009003	150	-16.72	2 19	844 866	17
oar-miR-329b-5p	oar-circ-0010426	154	-18.71	2 22	348 370	21
oar-miR-329b-5p	oar-circ-0011671	160	-16.9	2 17	154 176	15
oar-miR-329b-5p	oar-circ-0014046	167	-20.2	2 20	4665 4687	18
oar-miR-329b-5p	oar-circ-0014046	152	-15.29	2 13	1652 1674	11
oar-miR-329b-5p	oar-circ-0014046	150	-16.19	2 15	3690 3712	13
oar-miR-329b-5p	oar-circ-0015215	151	-18.56	2 22	25 52	25
oar-miR-329b-5p	oar-circ-0016361	159	-21.05	2 22	265 286	20
oar-miR-329b-5p	oar-circ-0017339	150	-20.23	2 22	38 58	20
oar-miR-329b-5p	oar-circ-0017819	154	-18.79	2 22	3257 3277	20
oar-miR-329b-5p	oar-circ-0019011	151	-15.66	2 22	4 28	22
oar-miR-329b-5p	oar-circ-0019827	163	-24.3	3 20	787 809	17
oar-miR-329b-5p	oar-circ-0020650	160	-15.46	2 19	163 188	20
oar-miR-329b-5p	oar-circ-0022448	156	-18.27	2 21	298 320	19
oar-miR-329b-5p	oar-circ-0022559	156	-17.63	2 22	26 49	21
oar-miR-329b-5p	oar-circ-0025118	151	-21.7	3 22	430 454	21
oar-miR-329b-5p	oar-circ-0027017	152	-20.21	2 22	237 260	21
oar-miR-329b-5p	oar-circ-0030212	154	-20.76	2 22	544 564	20
oar-miR-329b-5p	oar-circ-0032575	152	-27.97	2 22	304 333	27
oar-miR-329b-5p	oar-circ-0033207	150	-18.29	2 19	534 556	17
oar-miR-495-5p	oar-circ-0007473	172	-21.58	2 22	87 110	21
oar-miR-495-5p	oar-circ-0007742	162	-17.23	2 19	308 330	17
oar-miR-495-5p	oar-circ-0009003	151	-15.24	2 20	1188 1210	18
oar-miR-495-5p	oar-circ-0014046	150	-19.22	2 22	4011 4038	25
oar-miR-495-5p	oar-circ-0017819	159	-26.31	2 22	125 150	23
oar-miR-495-5p	oar-circ-0020808	170	-28.55	2 22	2022 2042	20
oar-miR-495-5p	oar-circ-0020808	152	-28.54	2 18	2562 2586	18
oar-miR-495-5p	oar-circ-0026651	157	-18.4	2 22	264 286	20
oar-miR-495-5p	oar-circ-0030212	157	-18.94	2 22	606 628	20
oar-miR-221	oar-circ-0007000	155	-18.86	2 16	2054 2075	14
oar-miR-221	oar-circ-0025748	150	-16.91	2 19	581 602	17
oar-miR-221	oar-circ-0030296	158	-15.19	2 21	274 294	19
oar-miR-433-5p	oar-circ-0006718	153	-22.58	2 18	155 177	16
oar-miR-433-5p	oar-circ-0007309	154	-20.63	2 19	174 193	17
oar-miR-433-5p	oar-circ-0010164	162	-25.5	2 21	229 254	22
oar-miR-433-5p	oar-circ-0015334	154	-20.82	2 22	927 947	20
oar-miR-433-5p	oar-circ-0015339	154	-20.82	2 22	105 125	20
oar-miR-433-5p	oar-circ-0015340	154	-20.82	2 22	520 540	20
oar-miR-433-5p	oar-circ-0028141	164	-33.71	3 22	764 787	20
oar-miR-3955-3p	oar-circ-0028032	153	-17.78	2 17	606 624	15
oar-miR-3957-5p	oar-circ-0013387	150	-28.07	2 23	121 142	21
oar-miR-3957-5p	oar-circ-0014046	153	-22.69	2 23	5916 5940	22
oar-miR-3957-5p	oar-circ-0014046	150	-25.06	2 19	4069 4092	17
oar-miR-3957-5p	oar-circ-0015476	155	-27.76	2 23	191 214	22
oar-miR-3957-5p	oar-circ-0022448	166	-34.94	2 19	1414 1437	17
oar-miR-3957-5p	oar-circ-0022559	154	-21.5	2 21	360 385	21
oar-miR-3957-5p	oar-circ-0027017	156	-22.8	2 18	1616 1640	17
oar-miR-3957-5p	oar-circ-0032102	150	-21.71	2 19	829 852	17
oar-miR-200c	oar-circ-0023309	153	-17.51	2 19	1408 1430	18
oar-miR-200c	oar-circ-0030022	154	-22.04	2 20	288 310	19
oar-miR-200c	oar-circ-0030023	154	-22.04	2 20	288 310	19
oar-miR-758-3p	oar-circ-0011561	158	-17.61	2 15	183 202	13
oar-miR-758-3p	oar-circ-0017819	162	-19.64	2 19	6481 6500	17
oar-miR-758-3p	oar-circ-0017819	150	-15.94	2 11	6296 6315	9
oar-miR-758-3p	oar-circ-0020808	151	-15.76	2 16	1231 1250	14
oar-miR-758-3p	oar-circ-0032620	162	-24.84	2 19	243 260	17
oar-miR-665-3p	oar-circ-0001114	160	-24.49	2 18	327 350	18
oar-miR-665-3p	oar-circ-0005008	150	-23.58	2 21	42 62	19
oar-miR-665-3p	oar-circ-0009003	152	-34.78	2 21	524 545	19
oar-miR-665-3p	oar-circ-0009944	152	-25.06	2 18	536 558	17
oar-miR-665-3p	oar-circ-0024130	154	-23.45	2 18	284 303	16
oar-miR-665-3p	oar-circ-0032780	151	-29.72	2 21	826 849	21
oar-miR-329a-3p	oar-circ-0008229	161	-19.61	2 19	101 126	21
oar-miR-329a-3p	oar-circ-0014046	152	-21.66	2 18	3196 3219	18
oar-miR-329a-3p	oar-circ-0015869	154	-17.81	2 21	196 216	19
oar-miR-329a-3p	oar-circ-0023210	166	-25.49	2 19	843 864	17
oar-miR-329a-3p	oar-circ-0032284	160	-20.31	2 18	46 68	17
oar-miR-329a-3p	oar-circ-0033557	159	-19.35	2 19	182 201	17
oar-miR-329a-3p	oar-circ-0033557	151	-15.95	2 21	1261 1283	20
oar-miR-380-5p	oar-circ-0013396	157	-25.02	2 21	475 497	21
oar-miR-380-5p	oar-circ-0014082	150	-20.76	2 11	231 252	9
oar-miR-380-5p	oar-circ-0018891	153	-20.3	2 20	140 165	22
oar-miR-380-5p	oar-circ-0022448	152	-16.19	2 21	430 451	19
oar-miR-3957-3p	oar-circ-0002258	150	-20.62	2 11	3201 3222	9
oar-miR-3957-3p	oar-circ-0009003	163	-23.82	2 21	391 413	20
oar-miR-3957-3p	oar-circ-0034583	163	-20.86	2 20	1244 1265	18
oar-miR-541-5p	oar-circ-0000838	161	-20.47	2 22	129 153	20
oar-miR-541-5p	oar-circ-0011172	151	-19.96	2 23	291 315	22
oar-miR-541-5p	oar-circ-0020808	154	-16.82	2 20	367 388	18
oar-miR-541-5p	oar-circ-0020974	151	-21.11	2 23	655 677	21
oar-miR-541-5p	oar-circ-0023210	153	-19.43	2 14	1147 1171	12
oar-miR-541-5p	oar-circ-0027863	158	-17.78	2 20	23 49	20
oar-miR-541-5p	oar-circ-0027863	152	-22.62	2 24	1038 1062	23
oar-miR-541-5p	oar-circ-0032102	172	-22.55	2 21	64 88	19
oar-miR-134-3p	oar-circ-0008469	150	-20.56	2 21	2308 2333	22
oar-miR-134-3p	oar-circ-0010201	154	-28.15	2 21	770 791	19
oar-miR-134-3p	oar-circ-0011205	150	-19.26	2 16	148 171	15
oar-miR-134-3p	oar-circ-0014046	168	-34.31	2 21	846 868	19
oar-miR-134-3p	oar-circ-0014046	152	-20.27	2 19	4552 4573	17
oar-miR-134-3p	oar-circ-0015212	150	-22.59	2 19	229 251	17
oar-miR-134-3p	oar-circ-0015925	168	-30.58	2 21	422 444	19
oar-miR-134-3p	oar-circ-0017641	151	-26.61	2 21	625 649	21
oar-miR-134-3p	oar-circ-0017819	152	-18.11	2 13	11949 11971	11
oar-miR-134-3p	oar-circ-0020808	150	-25.53	3 19	759 781	16
oar-miR-134-3p	oar-circ-0022379	161	-30.47	2 21	268 290	20
oar-miR-134-3p	oar-circ-0022448	152	-27.81	2 19	791 812	17
oar-miR-134-3p	oar-circ-0025197	152	-28.03	2 22	17 40	21
oar-miR-134-3p	oar-circ-0026340	150	-25.22	2 21	204 225	19
oar-miR-134-3p	oar-circ-0030212	150	-19	2 11	333 355	9
oar-miR-134-3p	oar-circ-0032780	156	-23.23	2 17	718 740	15
oar-miR-30b	oar-circ-0002061	152	-16.84	2 20	23 43	19
oar-miR-30b	oar-circ-0026465	169	-21.61	2 20	252 274	20
oar-miR-10b	oar-circ-0012029	150	-23.52	2 21	645 665	19
oar-miR-10b	oar-circ-0017819	151	-16.63	3 20	1044 1065	17
oar-miR-10b	oar-circ-0022538	159	-18.64	2 16	1031 1052	14
oar-miR-409-3p	oar-circ-0017641	162	-19.41	2 20	385 408	19
oar-miR-409-3p	oar-circ-0017819	173	-21.23	2 19	15115 15138	18
oar-miR-409-3p	oar-circ-0018923	164	-18.88	2 22	583 607	22
oar-miR-26b	oar-circ-0017819	164	-20.06	2 20	2008 2026	18
oar-miR-26b	oar-circ-0022261	171	-21.1	2 16	628 648	14
oar-miR-26b	oar-circ-0023309	175	-18.66	2 20	819 839	18
oar-miR-26b	oar-circ-0026993	159	-16.26	2 17	186 207	16
oar-miR-26b	oar-circ-0027863	164	-18.91	2 18	855 876	17
oar-miR-26b	oar-circ-0027863	150	-20.79	2 20	805 826	19
oar-miR-26b	oar-circ-0030127	150	-20.59	2 20	638 659	19
oar-miR-26b	oar-circ-0033376	158	-20.56	2 20	72 93	19
oar-miR-154a-3p	oar-circ-0002289	158	-15.33	2 19	796 817	17
oar-miR-154a-3p	oar-circ-0002838	155	-15.09	2 21	391 413	20
oar-miR-154a-3p	oar-circ-0009587	154	-15.45	2 16	544 566	15
oar-miR-154a-3p	oar-circ-0011561	152	-21.41	2 17	384 405	15
oar-miR-154a-3p	oar-circ-0015869	153	-22.75	2 19	197 219	18
oar-miR-154a-3p	oar-circ-0030127	162	-15.54	2 20	524 546	19
