# Supplementary material for: Comparative Transcriptomics Identify Key Pituitary Circular RNAs That Participate in Sheep (Ovis aries) Reproduction
Source: Animals (Basel). 2023 Aug 25;13(17):2711. doi: 10.3390/ani13172711 (PMC10486758; doi:10.3390/ani13172711)
Supplement: Supplementary file 1 [file animals-13-02711-s001.zip › animals-2528678-supplementary/Table S2 Primer sequence and product size of circRNAs for RT-qPCR.xlsx]

## Sheet: Sheet1
Table S2 Primer sequence and product size of circRNAs for RT-qPCR
circRNAs	Primer (5' -3')	Product size (bp)
oar_circ_0028095-F	ACAGTCAACACCAACAGAG	170
oar_circ_0028095-R	TCATCCATAGACCAGTCAGT
oar_circ_0026172-F	GCCAATGAAGAAGAAGCAA	148
oar_circ_0026172-R	CCTTAACAAGACAAGCAACA
oar_circ_0002134-F	CCGATTAGCAAGACACCTA	76
oar_circ_0002134-R	CACTTCGTAATTCCAAGCAT
oar_circ_0022268-F	AACCAGACAGCACCATTC	95
oar_circ_0022268-R	TGAACCAGCGACTATCCA
oar_circ_0030023-F	CCTCGAGTATTCCCGACAGC	84
oar_circ_0030023-R	TCTTCGTGCCTCTGCTTGTT
oar_circ_0032857-F	TCCAGCAGGCAAGTGAAGAG	129
oar_circ_0032857-R	CTGTGGCTCTGACTGTGAGG
oar_circ_0019011-F	CGGCTCCATCGTTCCATTTG	112
oar_circ_0019011-R	CCCTTTTTCCCAAAGCGTTCC
oar_circ_0021170-F	AGAAATGCTTCGACAGTGTTTCTG	122
oar_circ_0021170-R	GCTCTAGCTGTTCCTGGCAA
β-actin：F	CCAACCGTGAGAAGATGACC	97
β-actin：R	CCCGAGGCGTACAGGGACAG
