# Supplementary material for: Comparative Transcriptomics Identify Key Pituitary Circular RNAs That Participate in Sheep (Ovis aries) Reproduction
Source: Animals (Basel). 2023 Aug 25;13(17):2711. doi: 10.3390/ani13172711 (PMC10486758; doi:10.3390/ani13172711)
Supplement: Supplementary file 1 [file animals-13-02711-s001.zip › animals-2528678-supplementary/Table S3 Alignment of statistical results of reads.xlsx]

## Sheet: Sheet1
Table S3 Alignment of statistical results of reads
Library	Total Reads	Mapped Reads	Mapping Rate	UnMapped Reads	MultiMap Reads	MultiMap Rate
PF_P1	127638190	127579077	0.9995	59113	45643896	0.3576
PF_P2	127078514	127012468	0.9995	66046	39317294	0.3094
PF_P3	124776492	124719295	0.9995	57197	43649547	0.3498
PL_P1	125833142	125750729	0.9993	82413	38804827	0.3084
PL_P2	120490542	120401993	0.9993	88549	45408982	0.3769
PL_P3	123284400	123224691	0.9995	59709	33590749	0.2725
SF_P1	122857822	122792724	0.9995	65098	43283009	0.3523
SF_P2	108709976	108652534	0.9995	57442	35738678	0.3288
SF_P3	116525784	116463920	0.9995	61864	43590860	0.3741
SL_P1	129491744	129414518	0.9994	77226	43310274	0.3345
SL_P2	100060906	100012110	0.9995	48796	32651159	0.3263
SL_P3	125091968	125033940	0.9995	58028	39250442	0.3138
