# Supplementary material for: Comparative Transcriptomics Identify Key Pituitary Circular RNAs That Participate in Sheep (Ovis aries) Reproduction
Source: Animals (Basel). 2023 Aug 25;13(17):2711. doi: 10.3390/ani13172711 (PMC10486758; doi:10.3390/ani13172711)
Supplement: Supplementary file 1 [file animals-13-02711-s001.zip › animals-2528678-supplementary/Table S4 All circRNAs identified in pituitary tissues.xlsx]

## Sheet: Table S4 All circRNAs identifie
Table S4 All circRNAs identified in pituitary tissues
CircRNA_ID	Chrom	CircRNA_Start	CircRNA_End	Strand	Junction_Reads	Type	Source_Transcript(exon_start,exon_end)	Source_Gene	Samples	Gene_Name
oar_circ_0000001	10	11473815	11491135	-	3	1_CLASSIC	ENSOART00000007418(9,12)	ENSOARG00000006823	bb_MF_P1,bb_MF_P3,bb_SF_P2,bb_SL_P3	SUGT1
oar_circ_0000002	10	11473815	11496390	-	5	1_CLASSIC	ENSOART00000007418(5,12)	ENSOARG00000006823	bb_MF_P1,bb_MF_P2,bb_MF_P3,bb_ML_P1,bb_ML_P2,bb_ML_P3,bb_SF_P1,bb_SF_P2,bb_SF_P3,bb_SL_P2,bb_SL_P3	SUGT1
oar_circ_0000003	10	11473815	11498111	-	5	1_CLASSIC	ENSOART00000007418(4,12)	ENSOARG00000006823	bb_ML_P3	SUGT1
oar_circ_0000004	10	11473815	11498841	-	2	1_CLASSIC	ENSOART00000007418(3,12)	ENSOARG00000006823	bb_MF_P2,bb_ML_P1	SUGT1
oar_circ_0000005	10	11489284	11496390	-	2	1_CLASSIC	ENSOART00000007418(5,10)	ENSOARG00000006823	bb_MF_P1,bb_MF_P2,bb_MF_P3,bb_ML_P1,bb_ML_P2,bb_ML_P3,bb_SF_P1,bb_SF_P2,bb_SL_P1,bb_SL_P2,bb_SL_P3	SUGT1
oar_circ_0000006	10	11489284	11498111	-	2	1_CLASSIC	ENSOART00000007418(4,10)	ENSOARG00000006823	bb_ML_P2,bb_SL_P2	SUGT1
oar_circ_0000007	10	11489284	11498841	-	4	1_CLASSIC	ENSOART00000007418(3,10)	ENSOARG00000006823	bb_ML_P1,bb_SF_P2,bb_SL_P1,bb_SL_P2	SUGT1
oar_circ_0000008	10	11491039	11496390	-	141	1_CLASSIC	ENSOART00000007418(5,9)	ENSOARG00000006823	bb_MF_P1,bb_MF_P2,bb_MF_P3,bb_ML_P1,bb_ML_P2,bb_ML_P3,bb_SF_P1,bb_SF_P2,bb_SF_P3,bb_SL_P1,bb_SL_P2,bb_SL_P3	SUGT1
oar_circ_0000009	10	11525089	11543830	-	2	1_CLASSIC	ENSOART00000007455(2,7)	ENSOARG00000006858	bb_ML_P1,bb_SL_P3	ELF1
oar_circ_0000010	10	11535094	11536868	-	24	1_CLASSIC	ENSOART00000007455(3,4)	ENSOARG00000006858	bb_MF_P1,bb_MF_P2,bb_MF_P3,bb_ML_P1,bb_ML_P2,bb_ML_P3,bb_SF_P1,bb_SF_P2,bb_SF_P3,bb_SL_P2,bb_SL_P3	ELF1
oar_circ_0000011	10	11535094	11543830	-	2	1_CLASSIC	ENSOART00000007455(2,4)	ENSOARG00000006858	bb_ML_P1	ELF1
oar_circ_0000012	10	11634758	11639583	+	2	1_CLASSIC	ENSOART00000007502(2,5)	ENSOARG00000006905	bb_MF_P3	WBP4
oar_circ_0000013	10	11634758	11647763	+	3	1_CLASSIC	ENSOART00000007502(2,9)	ENSOARG00000006905	bb_MF_P3,bb_ML_P2,bb_SF_P3	WBP4
oar_circ_0000014	10	11637220	11643380	+	4	1_CLASSIC	ENSOART00000007502(3,8)	ENSOARG00000006905	bb_MF_P1,bb_ML_P1,bb_SL_P2,bb_SL_P3	WBP4
oar_circ_0000015	10	11637220	11647763	+	3	1_CLASSIC	ENSOART00000007502(3,9)	ENSOARG00000006905	bb_MF_P1,bb_ML_P1	WBP4
oar_circ_0000016	10	11639416	11641384	+	4	1_CLASSIC	ENSOART00000007502(5,7)	ENSOARG00000006905	bb_ML_P2,bb_SF_P1,bb_SL_P3	WBP4
oar_circ_0000017	10	11691803	11772204	-	9	4_OVERLAP_EXON	ENSOART00000007556(none,none)	Null	bb_ML_P1,bb_ML_P3,bb_SF_P3	Null
oar_circ_0000018	10	11804825	11825453	-	4	1_CLASSIC	ENSOART00000007607(2,7)	ENSOARG00000006994	bb_SF_P1	MTRF1
oar_circ_0000019	10	11822023	11825453	-	5	1_CLASSIC	ENSOART00000007607(2,4)	ENSOARG00000006994	bb_SL_P3	MTRF1
oar_circ_0000020	10	11822023	11831053	-	2	1_CLASSIC	ENSOART00000007607(1,4)	ENSOARG00000006994	bb_ML_P2	MTRF1
oar_circ_0000021	10	11854542	11860667	+	5	1_CLASSIC	ENSOART00000007676(2,5);ENSOART00000007678(2,5)	ENSOARG00000007053	bb_MF_P1,bb_MF_P2,bb_MF_P3,bb_SF_P1,bb_SF_P2,bb_SF_P3,bb_SL_P2,bb_SL_P3	NAA16
oar_circ_0000022	10	11854542	11866829	+	6	1_CLASSIC	ENSOART00000007676(2,6);ENSOART00000007678(2,6)	ENSOARG00000007053	bb_MF_P1,bb_MF_P2,bb_MF_P3,bb_ML_P1,bb_ML_P2,bb_ML_P3,bb_SF_P1,bb_SF_P2,bb_SF_P3,bb_SL_P1,bb_SL_P2,bb_SL_P3	NAA16
oar_circ_0000023	10	11854542	11869772	+	2	1_CLASSIC	ENSOART00000007676(2,7);ENSOART00000007678(2,7)	ENSOARG00000007053	bb_SF_P2	NAA16
oar_circ_0000024	10	11854542	11872355	+	2	1_CLASSIC	ENSOART00000007676(2,8);ENSOART00000007678(2,8)	ENSOARG00000007053	bb_MF_P2,bb_ML_P1,bb_ML_P2	NAA16
oar_circ_0000025	10	11854542	11879493	+	3	1_CLASSIC	ENSOART00000007676(2,9);ENSOART00000007678(2,9)	ENSOARG00000007053	bb_MF_P1,bb_SF_P3,bb_SL_P2,bb_SL_P3	NAA16
oar_circ_0000026	10	11856404	11866829	+	5	4_OVERLAP_EXON	ENSOART00000007676(none,6);ENSOART00000007678(none,6)	ENSOARG00000007053	bb_MF_P1	NAA16
oar_circ_0000027	10	11856422	11860667	+	2	1_CLASSIC	ENSOART00000007676(3,5);ENSOART00000007678(3,5)	ENSOARG00000007053	bb_MF_P2,bb_ML_P1,bb_ML_P2,bb_ML_P3,bb_SF_P2,bb_SL_P1	NAA16
oar_circ_0000028	10	11856422	11866829	+	3	1_CLASSIC	ENSOART00000007676(3,6);ENSOART00000007678(3,6)	ENSOARG00000007053	bb_MF_P1,bb_MF_P2,bb_MF_P3,bb_ML_P1,bb_ML_P2,bb_ML_P3,bb_SF_P1,bb_SF_P2,bb_SL_P1,bb_SL_P2,bb_SL_P3	NAA16
oar_circ_0000029	10	11856422	11879493	+	3	1_CLASSIC	ENSOART00000007676(3,9);ENSOART00000007678(3,9)	ENSOARG00000007053	bb_MF_P3,bb_ML_P2	NAA16
oar_circ_0000030	10	11856422	11911441	+	3	1_CLASSIC	ENSOART00000007676(3,19);ENSOART00000007678(3,19)	ENSOARG00000007053	bb_SL_P3	NAA16
oar_circ_0000031	10	11858231	11879493	+	3	2_ALTER_EXON	ENSOART00000007676(4,9);ENSOART00000007678(4,9)	ENSOARG00000007053	bb_MF_P3,bb_SF_P3	NAA16
oar_circ_0000032	10	11858333	11879493	+	2	2_ALTER_EXON	ENSOART00000007676(4,9);ENSOART00000007678(4,9)	ENSOARG00000007053	bb_SL_P3	NAA16
oar_circ_0000033	10	11866676	11879493	+	4	1_CLASSIC	ENSOART00000007676(6,9);ENSOART00000007678(6,9)	ENSOARG00000007053	bb_SL_P3	NAA16
oar_circ_0000034	10	11905053	11911441	+	21	1_CLASSIC	ENSOART00000007676(14,19);ENSOART00000007678(14,19)	ENSOARG00000007053	bb_MF_P1,bb_MF_P2,bb_MF_P3,bb_ML_P1,bb_ML_P2,bb_ML_P3,bb_SF_P1,bb_SF_P2,bb_SF_P3,bb_SL_P1,bb_SL_P2,bb_SL_P3	NAA16
oar_circ_0000035	10	11906157	11911441	+	2	1_CLASSIC	ENSOART00000007676(15,19);ENSOART00000007678(15,19)	ENSOARG00000007053	bb_MF_P3,bb_ML_P3	NAA16
oar_circ_0000036	10	12049087	12050436	-	2	1_CLASSIC	ENSOART00000007813(43,44)	ENSOARG00000007167	bb_MF_P1,bb_ML_P1,bb_ML_P2,bb_SL_P2	VWA8
oar_circ_0000037	10	12049087	12087331	-	3	1_CLASSIC	ENSOART00000007813(40,44)	ENSOARG00000007167	bb_MF_P1,bb_SL_P2	VWA8
oar_circ_0000038	10	12049087	12096402	-	3	1_CLASSIC	ENSOART00000007813(39,44)	ENSOARG00000007167	bb_MF_P1,bb_ML_P3,bb_SF_P2,bb_SL_P1,bb_SL_P3	VWA8
oar_circ_0000039	10	12069214	12072016	-	3	1_CLASSIC	ENSOART00000007813(41,42)	ENSOARG00000007167	bb_ML_P2	VWA8
oar_circ_0000040	10	12069214	12087331	-	9	1_CLASSIC	ENSOART00000007813(40,42)	ENSOARG00000007167	bb_MF_P1,bb_MF_P2,bb_MF_P3,bb_ML_P1,bb_ML_P2,bb_ML_P3,bb_SF_P1,bb_SF_P2,bb_SF_P3,bb_SL_P1,bb_SL_P2,bb_SL_P3	VWA8
oar_circ_0000041	10	12069214	12096402	-	4	1_CLASSIC	ENSOART00000007813(39,42)	ENSOARG00000007167	bb_MF_P1,bb_MF_P2,bb_MF_P3,bb_ML_P1,bb_ML_P2,bb_SF_P2,bb_SL_P1	VWA8
oar_circ_0000042	10	12069214	12100494	-	5	1_CLASSIC	ENSOART00000007813(38,42)	ENSOARG00000007167	bb_MF_P3,bb_SF_P1,bb_SL_P3	VWA8
oar_circ_0000043	10	12069214	12170492	-	5	1_CLASSIC	ENSOART00000007813(36,42)	ENSOARG00000007167	bb_SF_P2	VWA8
oar_circ_0000044	10	12087223	12100494	-	3	1_CLASSIC	ENSOART00000007813(38,40)	ENSOARG00000007167	bb_MF_P1,bb_MF_P3,bb_SF_P1,bb_SF_P2,bb_SL_P1	VWA8
oar_circ_0000045	10	12087223	12183569	-	2	1_CLASSIC	ENSOART00000007813(35,40)	ENSOARG00000007167	bb_MF_P2	VWA8
oar_circ_0000046	10	12096246	12100494	-	4	1_CLASSIC	ENSOART00000007813(38,39)	ENSOARG00000007167	bb_MF_P1,bb_ML_P2,bb_ML_P3,bb_SL_P1,bb_SL_P2	VWA8
oar_circ_0000047	10	12096246	12170492	-	3	1_CLASSIC	ENSOART00000007813(36,39)	ENSOARG00000007167	bb_MF_P2,bb_ML_P3,bb_SF_P1	VWA8
oar_circ_0000048	10	12163966	12170492	-	2	1_CLASSIC	ENSOART00000007813(36,37)	ENSOARG00000007167	bb_MF_P2,bb_SF_P2	VWA8
oar_circ_0000049	10	12163966	12196174	-	4	1_CLASSIC	ENSOART00000007813(30,37)	ENSOARG00000007167	bb_MF_P1,bb_MF_P2,bb_SF_P1,bb_SL_P2	VWA8
oar_circ_0000050	10	12163966	12210247	-	6	1_CLASSIC	ENSOART00000007813(27,37)	ENSOARG00000007167	bb_MF_P1,bb_MF_P3,bb_SF_P2	VWA8
oar_circ_0000051	10	12170411	12192644	-	3	1_CLASSIC	ENSOART00000007813(32,36)	ENSOARG00000007167	bb_MF_P2,bb_MF_P3,bb_ML_P3	VWA8
oar_circ_0000052	10	12170411	12210247	-	3	1_CLASSIC	ENSOART00000007813(27,36)	ENSOARG00000007167	bb_SL_P1	VWA8
oar_circ_0000053	10	12183374	12191013	-	2	1_CLASSIC	ENSOART00000007813(33,35)	ENSOARG00000007167	bb_SL_P3	VWA8
oar_circ_0000054	10	12183374	12192644	-	2	1_CLASSIC	ENSOART00000007813(32,35)	ENSOARG00000007167	bb_MF_P1,bb_MF_P2,bb_MF_P3,bb_ML_P2	VWA8
oar_circ_0000055	10	12183374	12208299	-	2	1_CLASSIC	ENSOART00000007813(28,35)	ENSOARG00000007167	bb_ML_P1	VWA8
oar_circ_0000056	10	12183374	12210247	-	2	1_CLASSIC	ENSOART00000007813(27,35)	ENSOARG00000007167	bb_MF_P1,bb_MF_P3,bb_ML_P1,bb_ML_P2	VWA8
oar_circ_0000057	10	12204154	12208299	-	2	1_CLASSIC	ENSOART00000007813(28,29)	ENSOARG00000007167	bb_SF_P2	VWA8
oar_circ_0000058	10	12204154	12210247	-	6	1_CLASSIC	ENSOART00000007813(27,29)	ENSOARG00000007167	bb_MF_P1,bb_MF_P2,bb_MF_P3,bb_ML_P1,bb_ML_P2,bb_ML_P3,bb_SF_P1,bb_SF_P2,bb_SL_P2,bb_SL_P3	VWA8
oar_circ_0000059	10	12208161	12310305	-	3	1_CLASSIC	ENSOART00000007813(16,28)	ENSOARG00000007167	bb_SF_P2,bb_SL_P3	VWA8
oar_circ_0000060	10	12234427	12245692	-	5	1_CLASSIC	ENSOART00000007813(22,26)	ENSOARG00000007167	bb_MF_P1,bb_MF_P3,bb_ML_P1,bb_ML_P2,bb_ML_P3,bb_SF_P1,bb_SF_P2,bb_SF_P3,bb_SL_P1,bb_SL_P2,bb_SL_P3	VWA8
oar_circ_0000061	10	12234427	12310305	-	2	1_CLASSIC	ENSOART00000007813(16,26)	ENSOARG00000007167	bb_ML_P2,bb_SF_P3	VWA8
oar_circ_0000062	10	12234427	12319287	-	3	4_OVERLAP_EXON	ENSOART00000007813(none,26)	ENSOARG00000007167	bb_ML_P1,bb_ML_P2,bb_SF_P2	VWA8
oar_circ_0000063	10	12234427	12417959	-	2	1_CLASSIC	ENSOART00000007813(2,26)	ENSOARG00000007167	bb_SF_P2,bb_SL_P1,bb_SL_P2	VWA8
oar_circ_0000064	10	12234427	12421457	-	3	4_OVERLAP_EXON	ENSOART00000007813(none,26)	ENSOARG00000007167	bb_MF_P3,bb_SF_P1,bb_SF_P3,bb_SL_P1	VWA8
oar_circ_0000065	10	12236331	12245692	-	7	1_CLASSIC	ENSOART00000007813(22,25)	ENSOARG00000007167	bb_MF_P1,bb_MF_P3,bb_ML_P1,bb_ML_P2,bb_ML_P3,bb_SF_P1,bb_SF_P2,bb_SF_P3,bb_SL_P1,bb_SL_P2,bb_SL_P3	VWA8
oar_circ_0000066	10	12243514	12310305	-	3	1_CLASSIC	ENSOART00000007813(16,23)	ENSOARG00000007167	bb_MF_P2,bb_MF_P3,bb_ML_P2,bb_ML_P3,bb_SL_P1,bb_SL_P2,bb_SL_P3	VWA8
oar_circ_0000067	10	12272358	12310305	-	37	1_CLASSIC	ENSOART00000007813(16,21)	ENSOARG00000007167	bb_MF_P1,bb_MF_P2,bb_MF_P3,bb_ML_P1,bb_ML_P2,bb_ML_P3,bb_SF_P1,bb_SF_P2,bb_SF_P3,bb_SL_P1,bb_SL_P2,bb_SL_P3	VWA8
oar_circ_0000068	10	12272358	12314061	-	2	1_CLASSIC	ENSOART00000007813(15,21)	ENSOARG00000007167	bb_MF_P2,bb_MF_P3,bb_ML_P1,bb_SF_P1,bb_SF_P2,bb_SL_P2,bb_SL_P3	VWA8
oar_circ_0000069	10	12272358	12319287	-	2	4_OVERLAP_EXON	ENSOART00000007813(none,21)	ENSOARG00000007167	bb_MF_P1,bb_SF_P2,bb_SF_P3,bb_SL_P1,bb_SL_P2,bb_SL_P3	VWA8
oar_circ_0000070	10	12272358	12417959	-	4	1_CLASSIC	ENSOART00000007813(2,21)	ENSOARG00000007167	bb_MF_P3,bb_ML_P2,bb_ML_P3,bb_SF_P1,bb_SF_P2,bb_SF_P3,bb_SL_P1,bb_SL_P2,bb_SL_P3	VWA8
oar_circ_0000071	10	12272358	12421457	-	2	4_OVERLAP_EXON	ENSOART00000007813(none,21)	ENSOARG00000007167	bb_MF_P3,bb_ML_P3,bb_SF_P1,bb_SL_P1	VWA8
oar_circ_0000072	10	12272358	12432304	-	2	4_OVERLAP_EXON	ENSOART00000007813(none,21)	ENSOARG00000007167	bb_SL_P3	VWA8
oar_circ_0000073	10	12293512	12299008	-	4	1_CLASSIC	ENSOART00000007813(19,20)	ENSOARG00000007167	bb_MF_P1	VWA8
oar_circ_0000074	10	12293512	12306086	-	18	1_CLASSIC	ENSOART00000007813(17,20)	ENSOARG00000007167	bb_MF_P1,bb_MF_P2,bb_MF_P3,bb_ML_P1,bb_ML_P2,bb_ML_P3,bb_SF_P1,bb_SF_P2,bb_SF_P3,bb_SL_P1,bb_SL_P2	VWA8
oar_circ_0000075	10	12293512	12310305	-	311	1_CLASSIC	ENSOART00000007813(16,20)	ENSOARG00000007167	bb_MF_P1,bb_MF_P2,bb_MF_P3,bb_ML_P1,bb_ML_P2,bb_ML_P3,bb_SF_P1,bb_SF_P2,bb_SF_P3,bb_SL_P1,bb_SL_P2,bb_SL_P3	VWA8
oar_circ_0000076	10	12293512	12314061	-	8	1_CLASSIC	ENSOART00000007813(15,20)	ENSOARG00000007167	bb_MF_P1,bb_MF_P2,bb_MF_P3,bb_ML_P1,bb_ML_P2,bb_ML_P3,bb_SF_P1,bb_SF_P2,bb_SF_P3,bb_SL_P1,bb_SL_P2,bb_SL_P3	VWA8
oar_circ_0000077	10	12293512	12319282	-	3	4_OVERLAP_EXON	ENSOART00000007813(none,20)	ENSOARG00000007167	bb_ML_P1	VWA8
oar_circ_0000078	10	12293512	12319287	-	2	4_OVERLAP_EXON	ENSOART00000007813(none,20)	ENSOARG00000007167	bb_MF_P1,bb_MF_P3,bb_ML_P1,bb_ML_P2,bb_ML_P3,bb_SF_P2,bb_SF_P3,bb_SL_P1,bb_SL_P3	VWA8
oar_circ_0000079	10	12293512	12332328	-	2	1_CLASSIC	ENSOART00000007813(13,20)	ENSOARG00000007167	bb_SL_P1	VWA8
oar_circ_0000080	10	12293512	12372851	-	3	1_CLASSIC	ENSOART00000007813(5,20)	ENSOARG00000007167	bb_SL_P2	VWA8
oar_circ_0000081	10	12293512	12417959	-	4	1_CLASSIC	ENSOART00000007813(2,20)	ENSOARG00000007167	bb_MF_P1,bb_MF_P2,bb_MF_P3,bb_ML_P1,bb_ML_P2,bb_SF_P1,bb_SF_P2,bb_SF_P3,bb_SL_P1,bb_SL_P2,bb_SL_P3	VWA8
oar_circ_0000082	10	12293512	12421457	-	8	4_OVERLAP_EXON	ENSOART00000007813(none,20)	ENSOARG00000007167	bb_MF_P1,bb_MF_P2,bb_SF_P2,bb_SF_P3,bb_SL_P1,bb_SL_P3	VWA8
oar_circ_0000083	10	12293512	12433575	-	4	4_OVERLAP_EXON	ENSOART00000007813(none,20)	ENSOARG00000007167	bb_ML_P1,bb_SF_P3	VWA8
oar_circ_0000084	10	12303084	12314061	-	2	1_CLASSIC	ENSOART00000007813(15,18)	ENSOARG00000007167	bb_MF_P1	VWA8
oar_circ_0000085	10	12305971	12314061	-	4	1_CLASSIC	ENSOART00000007813(15,17)	ENSOARG00000007167	bb_SL_P2	VWA8
oar_circ_0000086	10	12313893	12417959	-	5	1_CLASSIC	ENSOART00000007813(2,15)	ENSOARG00000007167	bb_SF_P3,bb_SL_P1	VWA8
oar_circ_0000087	10	12329972	12332328	-	3	1_CLASSIC	ENSOART00000007813(13,14)	ENSOARG00000007167	bb_MF_P1	VWA8
oar_circ_0000088	10	12329972	12356079	-	4	1_CLASSIC	ENSOART00000007813(11,14)	ENSOARG00000007167	bb_MF_P1,bb_MF_P2,bb_MF_P3,bb_ML_P1,bb_ML_P2,bb_ML_P3,bb_SF_P2,bb_SL_P1,bb_SL_P2	VWA8
oar_circ_0000089	10	12329972	12372851	-	4	1_CLASSIC	ENSOART00000007813(5,14)	ENSOARG00000007167	bb_MF_P1,bb_MF_P3,bb_ML_P2,bb_ML_P3,bb_SF_P1,bb_SF_P2,bb_SL_P1,bb_SL_P2	VWA8
oar_circ_0000090	10	12329972	12389538	-	4	1_CLASSIC	ENSOART00000007813(3,14)	ENSOARG00000007167	bb_SF_P3,bb_SL_P1	VWA8
oar_circ_0000091	10	12329972	12417959	-	12	1_CLASSIC	ENSOART00000007813(2,14)	ENSOARG00000007167	bb_MF_P1,bb_MF_P2,bb_MF_P3,bb_ML_P1,bb_ML_P2,bb_ML_P3,bb_SF_P1,bb_SF_P2,bb_SF_P3,bb_SL_P1,bb_SL_P2,bb_SL_P3	VWA8
oar_circ_0000092	10	12329972	12421457	-	5	4_OVERLAP_EXON	ENSOART00000007813(none,14)	ENSOARG00000007167	bb_MF_P1,bb_MF_P3,bb_ML_P2,bb_SF_P1,bb_SF_P3,bb_SL_P1	VWA8
oar_circ_0000093	10	12329972	12433575	-	5	4_OVERLAP_EXON	ENSOART00000007813(none,14)	ENSOARG00000007167	bb_MF_P3,bb_ML_P2,bb_ML_P3,bb_SL_P3	VWA8
oar_circ_0000094	10	12353906	12372851	-	3	4_OVERLAP_EXON	ENSOART00000007813(5,none)	ENSOARG00000007167	bb_MF_P3,bb_ML_P1,bb_ML_P2,bb_SF_P2,bb_SF_P3,bb_SL_P3	VWA8
oar_circ_0000095	10	12355779	12367108	-	2	1_CLASSIC	ENSOART00000007813(6,12)	ENSOARG00000007167	bb_MF_P1,bb_SL_P1	VWA8
oar_circ_0000096	10	12355779	12372851	-	19	1_CLASSIC	ENSOART00000007813(5,12)	ENSOARG00000007167	bb_MF_P1,bb_MF_P2,bb_MF_P3,bb_ML_P1,bb_ML_P2,bb_ML_P3,bb_SF_P1,bb_SF_P2,bb_SF_P3,bb_SL_P1,bb_SL_P2,bb_SL_P3	VWA8
oar_circ_0000097	10	12355779	12389538	-	5	1_CLASSIC	ENSOART00000007813(3,12)	ENSOARG00000007167	bb_MF_P3,bb_ML_P2,bb_ML_P3,bb_SF_P1,bb_SF_P3,bb_SL_P1,bb_SL_P3	VWA8
oar_circ_0000098	10	12355779	12417959	-	15	1_CLASSIC	ENSOART00000007813(2,12)	ENSOARG00000007167	bb_MF_P1,bb_MF_P2,bb_MF_P3,bb_ML_P1,bb_ML_P2,bb_ML_P3,bb_SF_P1,bb_SF_P2,bb_SF_P3,bb_SL_P1,bb_SL_P2,bb_SL_P3	VWA8
oar_circ_0000099	10	12355779	12421457	-	9	4_OVERLAP_EXON	ENSOART00000007813(none,12)	ENSOARG00000007167	bb_MF_P1,bb_MF_P3,bb_ML_P1,bb_ML_P2,bb_ML_P3,bb_SF_P1,bb_SF_P3,bb_SL_P1	VWA8
oar_circ_0000100	10	12355779	12433575	-	2	4_OVERLAP_EXON	ENSOART00000007813(none,12)	ENSOARG00000007167	bb_MF_P2	VWA8
oar_circ_0000101	10	12357956	12366163	-	7	1_CLASSIC	ENSOART00000007813(7,10)	ENSOARG00000007167	bb_ML_P2,bb_SF_P2	VWA8
oar_circ_0000102	10	12357956	12389538	-	5	1_CLASSIC	ENSOART00000007813(3,10)	ENSOARG00000007167	bb_MF_P3,bb_ML_P1,bb_ML_P2,bb_ML_P3,bb_SF_P2	VWA8
oar_circ_0000103	10	12357956	12417959	-	7	1_CLASSIC	ENSOART00000007813(2,10)	ENSOARG00000007167	bb_MF_P1,bb_MF_P2,bb_MF_P3,bb_ML_P2,bb_ML_P3,bb_SF_P1,bb_SF_P3,bb_SL_P2,bb_SL_P3	VWA8
oar_circ_0000104	10	12364584	12372851	-	2	1_CLASSIC	ENSOART00000007813(5,8)	ENSOARG00000007167	bb_MF_P1,bb_MF_P3	VWA8
oar_circ_0000105	10	12364584	12417959	-	2	1_CLASSIC	ENSOART00000007813(2,8)	ENSOARG00000007167	bb_MF_P1,bb_MF_P2,bb_MF_P3,bb_ML_P2,bb_SF_P2,bb_SL_P3	VWA8
oar_circ_0000106	10	12366944	12417959	-	3	1_CLASSIC	ENSOART00000007813(2,6)	ENSOARG00000007167	bb_SF_P1	VWA8
oar_circ_0000107	10	12372684	12389538	-	4	1_CLASSIC	ENSOART00000007813(3,5)	ENSOARG00000007167	bb_MF_P3,bb_ML_P2,bb_ML_P3,bb_SL_P1	VWA8
oar_circ_0000108	10	12372684	12417959	-	44	1_CLASSIC	ENSOART00000007813(2,5)	ENSOARG00000007167	bb_MF_P1,bb_MF_P2,bb_MF_P3,bb_ML_P1,bb_ML_P2,bb_ML_P3,bb_SF_P1,bb_SF_P2,bb_SF_P3,bb_SL_P1,bb_SL_P2,bb_SL_P3	VWA8
oar_circ_0000109	10	12385917	12389538	-	4	1_CLASSIC	ENSOART00000007813(3,4)	ENSOARG00000007167	bb_MF_P1,bb_MF_P2,bb_ML_P1,bb_ML_P2,bb_ML_P3,bb_SF_P2,bb_SF_P3,bb_SL_P1,bb_SL_P2,bb_SL_P3	VWA8
oar_circ_0000110	10	12385917	12417959	-	36	1_CLASSIC	ENSOART00000007813(2,4)	ENSOARG00000007167	bb_MF_P1,bb_MF_P2,bb_MF_P3,bb_ML_P1,bb_ML_P2,bb_ML_P3,bb_SF_P1,bb_SF_P2,bb_SF_P3,bb_SL_P1,bb_SL_P2,bb_SL_P3	VWA8
oar_circ_0000111	10	12661063	12668930	+	7	1_CLASSIC	ENSOART00000007925(3,6);ENSOART00000007927(2,5)	ENSOARG00000007286	bb_MF_P1,bb_MF_P2,bb_MF_P3,bb_ML_P1,bb_ML_P2,bb_ML_P3,bb_SF_P1,bb_SF_P2,bb_SL_P1,bb_SL_P2,bb_SL_P3	DGKH
oar_circ_0000112	10	12668040	12676164	+	7	1_CLASSIC	ENSOART00000007925(5,10);ENSOART00000007927(4,9)	ENSOARG00000007286	bb_MF_P1,bb_SL_P2	DGKH
oar_circ_0000113	10	12672423	12690025	+	2	1_CLASSIC	ENSOART00000007925(7,13);ENSOART00000007927(6,12)	ENSOARG00000007286	bb_MF_P3	DGKH
oar_circ_0000114	10	12675767	12720078	+	4	1_CLASSIC	ENSOART00000007925(9,24);ENSOART00000007927(8,23)	ENSOARG00000007286	bb_MF_P1,bb_MF_P2,bb_ML_P1,bb_SF_P2,bb_SL_P1,bb_SL_P3	DGKH
oar_circ_0000115	10	12681528	12693927	+	2	1_CLASSIC	ENSOART00000007925(11,15);ENSOART00000007927(10,14)	ENSOARG00000007286	bb_MF_P3	DGKH
oar_circ_0000116	10	12689926	12702649	+	5	1_CLASSIC	ENSOART00000007925(13,19);ENSOART00000007927(12,18)	ENSOARG00000007286	bb_MF_P1,bb_ML_P2,bb_SF_P2,bb_SF_P3,bb_SL_P3	DGKH
oar_circ_0000117	10	12692616	12692889	+	2	1_CLASSIC	ENSOART00000007925(14,14);ENSOART00000007927(13,13)	ENSOARG00000007286	bb_MF_P2	DGKH
oar_circ_0000118	10	12692616	12693927	+	5	1_CLASSIC	ENSOART00000007925(14,15);ENSOART00000007927(13,14)	ENSOARG00000007286	bb_MF_P2,bb_MF_P3,bb_ML_P2,bb_ML_P3,bb_SF_P1,bb_SF_P2,bb_SF_P3,bb_SL_P1,bb_SL_P2	DGKH
oar_circ_0000119	10	12692616	12702649	+	3	1_CLASSIC	ENSOART00000007925(14,19);ENSOART00000007927(13,18)	ENSOARG00000007286	bb_ML_P2	DGKH
oar_circ_0000120	10	12692616	12713695	+	5	1_CLASSIC	ENSOART00000007925(14,21);ENSOART00000007927(13,20)	ENSOARG00000007286	bb_MF_P3,bb_SL_P1	DGKH
oar_circ_0000121	10	12692616	12715341	+	4	1_CLASSIC	ENSOART00000007925(14,23);ENSOART00000007927(13,22)	ENSOARG00000007286	bb_MF_P3,bb_SF_P2	DGKH
oar_circ_0000122	10	12693805	12702649	+	58	1_CLASSIC	ENSOART00000007925(15,19);ENSOART00000007927(14,18)	ENSOARG00000007286	bb_MF_P1,bb_MF_P2,bb_MF_P3,bb_ML_P1,bb_ML_P2,bb_ML_P3,bb_SF_P1,bb_SF_P2,bb_SF_P3,bb_SL_P1,bb_SL_P2,bb_SL_P3	DGKH
oar_circ_0000123	10	12698719	12702649	+	29	1_CLASSIC	ENSOART00000007925(16,19);ENSOART00000007927(15,18)	ENSOARG00000007286	bb_MF_P1,bb_MF_P2,bb_MF_P3,bb_ML_P1,bb_ML_P2,bb_ML_P3,bb_SF_P1,bb_SF_P2,bb_SF_P3,bb_SL_P1,bb_SL_P2,bb_SL_P3	DGKH
oar_circ_0000124	10	12713582	12715341	+	7	1_CLASSIC	ENSOART00000007925(21,23);ENSOART00000007927(20,22)	ENSOARG00000007286	bb_MF_P1,bb_MF_P2,bb_MF_P3,bb_ML_P1,bb_ML_P3,bb_SF_P2,bb_SF_P3,bb_SL_P1,bb_SL_P2,bb_SL_P3	DGKH
oar_circ_0000125	10	12719973	12721152	+	2	1_CLASSIC	ENSOART00000007925(24,25);ENSOART00000007927(23,24)	ENSOARG00000007286	bb_MF_P3	DGKH
oar_circ_0000126	10	12719973	12726220	+	8	1_CLASSIC	ENSOART00000007925(24,27);ENSOART00000007927(23,26)	ENSOARG00000007286	bb_MF_P1,bb_MF_P3,bb_ML_P1,bb_ML_P2,bb_SF_P1,bb_SF_P2,bb_SF_P3,bb_SL_P1,bb_SL_P2,bb_SL_P3	DGKH
oar_circ_0000127	10	12719973	12733994	+	2	4_OVERLAP_EXON	ENSOART00000007925(none,none);ENSOART00000007927(none,none)	Null	bb_MF_P1,bb_MF_P3,bb_ML_P2,bb_ML_P3,bb_SF_P2,bb_SL_P2,bb_SL_P3	Null
oar_circ_0000128	10	12787011	12797376	+	3	4_OVERLAP_EXON	ENSOART00000008013(none,none);ENSOART00000008014(none,none)	Null	bb_MF_P3,bb_SF_P2	Null
oar_circ_0000129	10	12787011	12802458	+	4	4_OVERLAP_EXON	ENSOART00000008013(none,none);ENSOART00000008014(none,none)	Null	bb_MF_P1,bb_MF_P2,bb_MF_P3,bb_ML_P1,bb_ML_P2,bb_ML_P3,bb_SF_P1,bb_SF_P2,bb_SF_P3,bb_SL_P1,bb_SL_P2,bb_SL_P3	Null
oar_circ_0000130	10	12787011	12810950	+	3	4_OVERLAP_EXON	ENSOART00000008013(none,none);ENSOART00000008014(none,none)	Null	bb_ML_P2,bb_SL_P1	Null
oar_circ_0000131	10	12795684	12797376	+	2	1_CLASSIC	ENSOART00000008013(3,4);ENSOART00000008014(3,4)	ENSOARG00000007363	bb_MF_P1	AKAP11
oar_circ_0000132	10	12795684	12807876	+	2	1_CLASSIC	ENSOART00000008013(3,6);ENSOART00000008014(3,6)	ENSOARG00000007363	bb_MF_P1,bb_MF_P3,bb_SF_P1,bb_SL_P1,bb_SL_P2	AKAP11
oar_circ_0000133	10	12795684	12815010	+	4	1_CLASSIC	ENSOART00000008013(3,9);ENSOART00000008014(3,8)	ENSOARG00000007363	bb_MF_P1,bb_SF_P2,bb_SL_P3	AKAP11
oar_circ_0000134	10	12810795	12821238	+	3	2_ALTER_EXON	ENSOART00000008013(7,11);ENSOART00000008014(7,10)	ENSOARG00000007363	bb_MF_P1,bb_MF_P3,bb_SF_P2,bb_SL_P3	AKAP11
oar_circ_0000135	10	13395005	13443585	-	2	1_CLASSIC	ENSOART00000008083(6,9)	ENSOARG00000007427	bb_ML_P3	Null
oar_circ_0000136	10	13416225	13443585	-	3	1_CLASSIC	ENSOART00000008083(6,8)	ENSOARG00000007427	bb_ML_P1,bb_ML_P2	Null
oar_circ_0000137	10	13416225	13465496	-	2	1_CLASSIC	ENSOART00000008083(2,8)	ENSOARG00000007427	bb_ML_P2,bb_SF_P1,bb_SL_P1,bb_SL_P3	Null
oar_circ_0000138	10	13416225	13470582	-	2	4_OVERLAP_EXON	ENSOART00000008083(none,none)	Null	bb_SF_P2	Null
oar_circ_0000139	10	13427916	13465496	-	2	1_CLASSIC	ENSOART00000008083(2,7)	ENSOARG00000007427	bb_MF_P1,bb_MF_P2,bb_ML_P1,bb_ML_P2,bb_ML_P3,bb_SF_P1,bb_SF_P3,bb_SL_P1,bb_SL_P2,bb_SL_P3	Null
oar_circ_0000140	10	13443512	13465496	-	3	1_CLASSIC	ENSOART00000008083(2,6)	ENSOARG00000007427	bb_ML_P1,bb_ML_P2,bb_SF_P1,bb_SF_P2,bb_SL_P1,bb_SL_P2	Null
oar_circ_0000141	10	13443512	13470582	-	5	4_OVERLAP_EXON	ENSOART00000008083(none,none)	Null	bb_ML_P2,bb_SF_P2	Null
oar_circ_0000142	10	13458649	13465496	-	6	1_CLASSIC	ENSOART00000008083(2,5)	ENSOARG00000007427	bb_MF_P1,bb_MF_P2,bb_MF_P3,bb_ML_P1,bb_ML_P2,bb_ML_P3,bb_SF_P1,bb_SF_P2,bb_SF_P3,bb_SL_P1,bb_SL_P2,bb_SL_P3	Null
oar_circ_0000143	10	13458649	13470582	-	2	4_OVERLAP_EXON	ENSOART00000008083(none,none)	Null	bb_ML_P2	Null
oar_circ_0000144	10	13489075	13494673	-	2	6_INTERGENIC	none(none,none)	Null	bb_MF_P3	Null
oar_circ_0000145	10	13551164	13562839	+	3	1_CLASSIC	ENSOART00000008091(1,3)	ENSOARG00000007432	bb_MF_P1,bb_ML_P1	DNAJC15
oar_circ_0000146	10	13551164	13569074	+	2	1_CLASSIC	ENSOART00000008091(1,4)	ENSOARG00000007432	bb_ML_P3,bb_SF_P3,bb_SL_P2,bb_SL_P3	DNAJC15
oar_circ_0000147	10	13785420	13825516	-	3	1_CLASSIC	ENSOART00000008113(11,13)	ENSOARG00000007449	bb_ML_P2	ENOX1
oar_circ_0000148	10	13785420	13856421	-	3	1_CLASSIC	ENSOART00000008113(9,13)	ENSOARG00000007449	bb_MF_P1,bb_MF_P3,bb_ML_P1,bb_ML_P2,bb_ML_P3,bb_SF_P1,bb_SF_P3,bb_SL_P2,bb_SL_P3	ENOX1
oar_circ_0000149	10	13825332	13856421	-	4	1_CLASSIC	ENSOART00000008113(9,11)	ENSOARG00000007449	bb_MF_P1,bb_MF_P2,bb_MF_P3,bb_ML_P2,bb_ML_P3,bb_SF_P3,bb_SL_P1,bb_SL_P2	ENOX1
oar_circ_0000150	10	13825332	13879724	-	3	1_CLASSIC	ENSOART00000008113(8,11)	ENSOARG00000007449	bb_MF_P1,bb_SL_P3	ENOX1
oar_circ_0000151	10	13852308	13879724	-	3	1_CLASSIC	ENSOART00000008113(8,10)	ENSOARG00000007449	bb_SL_P1	ENOX1
oar_circ_0000152	10	13879512	13899196	-	3	1_CLASSIC	ENSOART00000008113(5,8)	ENSOARG00000007449	bb_MF_P2,bb_ML_P2,bb_SF_P2,bb_SF_P3,bb_SL_P3	ENOX1
oar_circ_0000153	10	13964150	14051534	-	2	1_CLASSIC	ENSOART00000008113(2,4)	ENSOARG00000007449	bb_SL_P2	ENOX1
oar_circ_0000154	10	14172067	14172507	-	4	4_OVERLAP_EXON	ENSOART00000008113(none,none)	Null	bb_MF_P1,bb_MF_P3,bb_ML_P1,bb_ML_P2,bb_ML_P3,bb_SF_P2	Null
oar_circ_0000155	10	14172067	14173979	-	2	4_OVERLAP_EXON	ENSOART00000008113(none,none)	Null	bb_SF_P3	Null
oar_circ_0000156	10	14172067	14198514	-	4	4_OVERLAP_EXON	ENSOART00000008113(none,none)	Null	bb_ML_P1,bb_SF_P3	Null
oar_circ_0000157	10	14345427	14347759	-	5	6_INTERGENIC	none(none,none)	Null	bb_MF_P2,bb_ML_P2,bb_SF_P2,bb_SL_P2,bb_SL_P3	Null
oar_circ_0000158	10	14449395	14454071	+	3	4_OVERLAP_EXON	ENSOART00000008202(none,none)	Null	bb_MF_P2,bb_MF_P3,bb_ML_P2,bb_ML_P3,bb_SF_P1,bb_SF_P3,bb_SL_P1,bb_SL_P3	Null
oar_circ_0000159	10	15187218	15189309	+	2	6_INTERGENIC	none(none,none)	Null	bb_ML_P1,bb_SF_P3	Null
oar_circ_0000160	10	15496106	15512458	-	6	4_OVERLAP_EXON	ENSOART00000008225(none,none)	Null	bb_MF_P2,bb_SF_P2,bb_SF_P3	Null
oar_circ_0000161	10	15496203	15512458	-	4	2_ALTER_EXON	ENSOART00000008225(6,10)	ENSOARG00000007556	bb_MF_P1	NUFIP1
oar_circ_0000162	10	15501141	15512458	-	4	1_CLASSIC	ENSOART00000008225(6,8)	ENSOARG00000007556	bb_MF_P1,bb_ML_P1,bb_ML_P3,bb_SF_P2,bb_SF_P3,bb_SL_P1,bb_SL_P2,bb_SL_P3	NUFIP1
oar_circ_0000163	10	15501141	15525486	-	2	1_CLASSIC	ENSOART00000008225(3,8)	ENSOARG00000007556	bb_SL_P3	NUFIP1
oar_circ_0000164	10	15508719	15512458	-	5	1_CLASSIC	ENSOART00000008225(6,7)	ENSOARG00000007556	bb_MF_P1,bb_MF_P3,bb_ML_P2,bb_ML_P3,bb_SF_P1,bb_SF_P2,bb_SL_P2,bb_SL_P3	NUFIP1
oar_circ_0000165	10	15523995	15525486	-	2	1_CLASSIC	ENSOART00000008225(3,5)	ENSOARG00000007556	bb_ML_P1,bb_SL_P2,bb_SL_P3	NUFIP1
oar_circ_0000166	10	15523995	15527274	-	5	1_CLASSIC	ENSOART00000008225(2,5)	ENSOARG00000007556	bb_MF_P3	NUFIP1
oar_circ_0000167	10	15535602	15550280	+	2	1_CLASSIC	ENSOART00000008278(2,7)	ENSOARG00000007602	bb_SL_P1	GPALPP1
oar_circ_0000168	10	15536768	15544876	+	3	1_CLASSIC	ENSOART00000008278(3,5)	ENSOARG00000007602	bb_ML_P2	GPALPP1
oar_circ_0000169	10	15536768	15557132	+	2	1_CLASSIC	ENSOART00000008278(3,8)	ENSOARG00000007602	bb_MF_P2	GPALPP1
oar_circ_0000170	10	15536768	15560598	+	2	4_OVERLAP_EXON	ENSOART00000008278(none,none)	Null	bb_MF_P1	Null
oar_circ_0000171	10	15544742	15557132	+	3	1_CLASSIC	ENSOART00000008278(5,8)	ENSOARG00000007602	bb_ML_P1	GPALPP1
oar_circ_0000172	10	15654575	15670564	+	2	4_OVERLAP_EXON	ENSOART00000008283(none,4)	ENSOARG00000007610	bb_MF_P1,bb_MF_P3,bb_ML_P2,bb_ML_P3	GTF2F2
oar_circ_0000173	10	15659040	15670564	+	2	4_OVERLAP_EXON	ENSOART00000008283(none,4)	ENSOARG00000007610	bb_MF_P2,bb_SF_P2	GTF2F2
oar_circ_0000174	10	15660917	15670564	+	2	1_CLASSIC	ENSOART00000008283(2,4)	ENSOARG00000007610	bb_MF_P1,bb_MF_P2,bb_MF_P3,bb_ML_P1,bb_SF_P2,bb_SL_P2	GTF2F2
oar_circ_0000175	10	15718997	15757804	+	2	1_CLASSIC	ENSOART00000008283(5,6)	ENSOARG00000007610	bb_ML_P1	GTF2F2
oar_circ_0000176	10	15718997	15767292	+	4	1_CLASSIC	ENSOART00000008283(5,7)	ENSOARG00000007610	bb_ML_P3	GTF2F2
oar_circ_0000177	10	15718997	15780411	+	3	1_CLASSIC	ENSOART00000008283(5,8)	ENSOARG00000007610	bb_MF_P3,bb_SF_P2,bb_SF_P3	GTF2F2
oar_circ_0000178	10	15746359	15780411	+	4	4_OVERLAP_EXON	ENSOART00000008283(none,8)	ENSOARG00000007610	bb_ML_P3	GTF2F2
oar_circ_0000179	10	15757705	15784893	+	2	4_OVERLAP_EXON	ENSOART00000008283(none,none)	Null	bb_ML_P2	Null
oar_circ_0000180	10	15911337	15913662	+	7	1_CLASSIC	ENSOART00000008296(2,3)	ENSOARG00000007620	bb_MF_P1,bb_ML_P2,bb_SF_P2,bb_SL_P3	Null
oar_circ_0000181	10	15911337	15916942	+	18	1_CLASSIC	ENSOART00000008296(2,5)	ENSOARG00000007620	bb_MF_P1,bb_MF_P2,bb_MF_P3,bb_ML_P1,bb_ML_P2,bb_ML_P3,bb_SF_P1,bb_SF_P2,bb_SL_P1,bb_SL_P2,bb_SL_P3	Null
oar_circ_0000182	10	15913515	15919591	+	2	1_CLASSIC	ENSOART00000008296(3,7)	ENSOARG00000007620	bb_SF_P3	Null
oar_circ_0000183	10	15915753	15919591	+	15	1_CLASSIC	ENSOART00000008296(4,7)	ENSOARG00000007620	bb_MF_P1,bb_MF_P2,bb_MF_P3,bb_ML_P1,bb_ML_P2,bb_ML_P3,bb_SF_P1,bb_SF_P2,bb_SF_P3,bb_SL_P1,bb_SL_P2,bb_SL_P3	Null
oar_circ_0000184	10	15916226	15923403	+	2	4_OVERLAP_EXON	ENSOART00000008296(none,9)	ENSOARG00000007620	bb_SL_P2	Null
oar_circ_0000185	10	15918722	15924546	+	2	4_OVERLAP_EXON	ENSOART00000008296(none,none)	Null	bb_SF_P2,bb_SL_P2	Null
oar_circ_0000186	10	15953282	15976873	+	3	4_OVERLAP_EXON	ENSOART00000008352(none,none)	Null	bb_ML_P2	Null
oar_circ_0000187	10	15953934	15955727	+	2	4_OVERLAP_EXON	ENSOART00000008352(none,none)	Null	bb_MF_P1,bb_ML_P1,bb_SL_P2	Null
oar_circ_0000188	10	15953934	15967111	+	2	4_OVERLAP_EXON	ENSOART00000008352(none,none)	Null	bb_ML_P1	Null
oar_circ_0000189	10	15954020	15955727	+	4	2_ALTER_EXON	ENSOART00000008352(1,2)	ENSOARG00000007671	bb_ML_P1	COG3
oar_circ_0000190	10	15954020	15960056	+	5	2_ALTER_EXON	ENSOART00000008352(1,6)	ENSOARG00000007671	bb_MF_P2,bb_MF_P3,bb_SF_P1	COG3
oar_circ_0000191	10	15954020	15967111	+	2	2_ALTER_EXON	ENSOART00000008352(1,11)	ENSOARG00000007671	bb_MF_P1,bb_MF_P3,bb_SF_P2,bb_SF_P3,bb_SL_P3	COG3
oar_circ_0000192	10	15954020	15969021	+	2	2_ALTER_EXON	ENSOART00000008352(1,12)	ENSOARG00000007671	bb_MF_P2,bb_MF_P3,bb_ML_P2,bb_SF_P1,bb_SF_P2	COG3
oar_circ_0000193	10	15954020	15972992	+	6	2_ALTER_EXON	ENSOART00000008352(1,13)	ENSOARG00000007671	bb_MF_P1,bb_MF_P2,bb_MF_P3,bb_ML_P1,bb_ML_P2,bb_ML_P3,bb_SF_P1,bb_SF_P2,bb_SF_P3,bb_SL_P1,bb_SL_P2,bb_SL_P3	COG3
oar_circ_0000194	10	15954020	15976873	+	3	2_ALTER_EXON	ENSOART00000008352(1,14)	ENSOARG00000007671	bb_MF_P1,bb_MF_P2,bb_SF_P1,bb_SL_P3	COG3
oar_circ_0000195	10	15954020	15984913	+	4	2_ALTER_EXON	ENSOART00000008352(1,16)	ENSOARG00000007671	bb_SF_P3	COG3
oar_circ_0000196	10	15954020	15988017	+	5	2_ALTER_EXON	ENSOART00000008352(1,18)	ENSOARG00000007671	bb_MF_P1,bb_MF_P2,bb_MF_P3,bb_ML_P1,bb_ML_P2,bb_ML_P3,bb_SF_P1,bb_SF_P3,bb_SL_P1,bb_SL_P2,bb_SL_P3	COG3
oar_circ_0000197	10	15954020	15994209	+	2	2_ALTER_EXON	ENSOART00000008352(1,19)	ENSOARG00000007671	bb_MF_P3,bb_SF_P2	COG3
oar_circ_0000198	10	15957023	15972992	+	2	1_CLASSIC	ENSOART00000008352(3,13)	ENSOARG00000007671	bb_ML_P2,bb_ML_P3,bb_SL_P1	COG3
oar_circ_0000199	10	15962781	15969021	+	2	1_CLASSIC	ENSOART00000008352(7,12)	ENSOARG00000007671	bb_SL_P3	COG3
oar_circ_0000200	10	15962781	15976873	+	3	1_CLASSIC	ENSOART00000008352(7,14)	ENSOARG00000007671	bb_ML_P1	COG3
oar_circ_0000201	10	15965034	15981463	+	2	1_CLASSIC	ENSOART00000008352(9,15)	ENSOARG00000007671	bb_MF_P3	COG3
oar_circ_0000202	10	15965034	15984913	+	2	1_CLASSIC	ENSOART00000008352(9,16)	ENSOARG00000007671	bb_MF_P2	COG3
oar_circ_0000203	10	15972881	15988017	+	2	1_CLASSIC	ENSOART00000008352(13,18)	ENSOARG00000007671	bb_MF_P1,bb_MF_P3,bb_ML_P2,bb_SF_P1	COG3
oar_circ_0000204	10	15981374	15984913	+	3	1_CLASSIC	ENSOART00000008352(15,16)	ENSOARG00000007671	bb_MF_P3,bb_SF_P2	COG3
oar_circ_0000205	10	15981374	15988017	+	45	1_CLASSIC	ENSOART00000008352(15,18)	ENSOARG00000007671	bb_MF_P1,bb_MF_P2,bb_MF_P3,bb_ML_P1,bb_ML_P2,bb_ML_P3,bb_SF_P1,bb_SF_P2,bb_SF_P3,bb_SL_P1,bb_SL_P2,bb_SL_P3	COG3
oar_circ_0000206	10	15981374	15994209	+	18	1_CLASSIC	ENSOART00000008352(15,19)	ENSOARG00000007671	bb_MF_P1,bb_MF_P2,bb_MF_P3,bb_ML_P1,bb_ML_P2,bb_ML_P3,bb_SF_P1,bb_SF_P2,bb_SF_P3,bb_SL_P1,bb_SL_P2,bb_SL_P3	COG3
oar_circ_0000207	10	15981374	15996335	+	2	4_OVERLAP_EXON	ENSOART00000008352(15,none)	ENSOARG00000007671	bb_MF_P3	COG3
oar_circ_0000208	10	15981374	15999020	+	2	1_CLASSIC	ENSOART00000008352(15,20)	ENSOARG00000007671	bb_MF_P3,bb_SF_P1,bb_SF_P2,bb_SF_P3,bb_SL_P2,bb_SL_P3	COG3
oar_circ_0000209	10	15984793	15988017	+	4	1_CLASSIC	ENSOART00000008352(16,18)	ENSOARG00000007671	bb_MF_P1	COG3
oar_circ_0000210	10	16425893	16470676	-	4	1_CLASSIC	ENSOART00000008484(4,10)	ENSOARG00000007790	bb_SL_P3	ZC3H13
oar_circ_0000211	10	16437894	16441181	-	2	1_CLASSIC	ENSOART00000008484(8,9)	ENSOARG00000007790	bb_MF_P1,bb_ML_P1,bb_ML_P2,bb_ML_P3,bb_SF_P1,bb_SF_P2,bb_SL_P1,bb_SL_P2,bb_SL_P3	ZC3H13
oar_circ_0000212	10	16437894	16461022	-	14	1_CLASSIC	ENSOART00000008484(5,9)	ENSOARG00000007790	bb_MF_P1,bb_MF_P2,bb_MF_P3,bb_ML_P1,bb_ML_P2,bb_ML_P3,bb_SF_P1,bb_SF_P2,bb_SF_P3,bb_SL_P1,bb_SL_P2,bb_SL_P3	ZC3H13
oar_circ_0000213	10	16437894	16461044	-	2	4_OVERLAP_EXON	ENSOART00000008484(none,9)	ENSOARG00000007790	bb_ML_P1	ZC3H13
oar_circ_0000214	10	16437894	16470672	-	2	2_ALTER_EXON	ENSOART00000008484(4,9)	ENSOARG00000007790	bb_SL_P3	ZC3H13
oar_circ_0000215	10	16437894	16470676	-	46	1_CLASSIC	ENSOART00000008484(4,9)	ENSOARG00000007790	bb_MF_P1,bb_MF_P2,bb_MF_P3,bb_ML_P1,bb_ML_P2,bb_ML_P3,bb_SF_P1,bb_SF_P2,bb_SF_P3,bb_SL_P1,bb_SL_P2,bb_SL_P3	ZC3H13
oar_circ_0000216	10	16437894	16482238	-	2	4_OVERLAP_EXON	ENSOART00000008484(none,9)	ENSOARG00000007790	bb_MF_P3	ZC3H13
oar_circ_0000217	10	16437894	16484526	-	3	4_OVERLAP_EXON	ENSOART00000008484(none,9)	ENSOARG00000007790	bb_ML_P1,bb_SF_P2,bb_SL_P2,bb_SL_P3	ZC3H13
oar_circ_0000218	10	16437894	16495201	-	2	2_ALTER_EXON	ENSOART00000008484(1,9)	ENSOARG00000007790	bb_MF_P3,bb_ML_P3,bb_SL_P2,bb_SL_P3	ZC3H13
oar_circ_0000219	10	16437894	16495204	-	5	1_CLASSIC	ENSOART00000008484(1,9)	ENSOARG00000007790	bb_MF_P1,bb_MF_P3,bb_ML_P1,bb_ML_P2,bb_ML_P3,bb_SF_P1,bb_SF_P2,bb_SF_P3,bb_SL_P1,bb_SL_P2,bb_SL_P3	ZC3H13
oar_circ_0000220	10	16452775	16470676	-	2	4_OVERLAP_EXON	ENSOART00000008484(4,none)	ENSOARG00000007790	bb_ML_P2,bb_SL_P2	ZC3H13
oar_circ_0000221	10	16453871	16461022	-	11	1_CLASSIC	ENSOART00000008484(5,7)	ENSOARG00000007790	bb_MF_P1,bb_MF_P2,bb_MF_P3,bb_ML_P1,bb_ML_P2,bb_ML_P3,bb_SF_P1,bb_SF_P2,bb_SF_P3,bb_SL_P1,bb_SL_P2,bb_SL_P3	ZC3H13
oar_circ_0000222	10	16453871	16470676	-	25	1_CLASSIC	ENSOART00000008484(4,7)	ENSOARG00000007790	bb_MF_P1,bb_MF_P2,bb_MF_P3,bb_ML_P1,bb_ML_P2,bb_ML_P3,bb_SF_P1,bb_SF_P2,bb_SF_P3,bb_SL_P1,bb_SL_P2,bb_SL_P3	ZC3H13
oar_circ_0000223	10	16453871	16484526	-	6	4_OVERLAP_EXON	ENSOART00000008484(none,7)	ENSOARG00000007790	bb_MF_P1,bb_MF_P2,bb_MF_P3,bb_ML_P1,bb_ML_P2,bb_ML_P3,bb_SF_P1,bb_SF_P3,bb_SL_P1,bb_SL_P2	ZC3H13
oar_circ_0000224	10	16453871	16495201	-	2	2_ALTER_EXON	ENSOART00000008484(1,7)	ENSOARG00000007790	bb_MF_P1,bb_SF_P1,bb_SL_P3	ZC3H13
oar_circ_0000225	10	16453871	16495204	-	7	1_CLASSIC	ENSOART00000008484(1,7)	ENSOARG00000007790	bb_MF_P1,bb_MF_P2,bb_ML_P1,bb_ML_P2,bb_ML_P3,bb_SF_P1,bb_SF_P2,bb_SF_P3,bb_SL_P2,bb_SL_P3	ZC3H13
oar_circ_0000226	10	16459709	16470676	-	5	1_CLASSIC	ENSOART00000008484(4,6)	ENSOARG00000007790	bb_MF_P1,bb_MF_P2,bb_ML_P2,bb_SF_P1,bb_SF_P2,bb_SF_P3,bb_SL_P1,bb_SL_P2	ZC3H13
oar_circ_0000227	10	16586661	16607177	-	4	1_CLASSIC	ENSOART00000008563(1,11)	ENSOARG00000007864	bb_MF_P2,bb_MF_P3,bb_ML_P1,bb_ML_P2,bb_SF_P1,bb_SF_P3,bb_SL_P2,bb_SL_P3	LCP1
oar_circ_0000228	10	16589425	16593413	-	3	1_CLASSIC	ENSOART00000008563(7,9);ENSOART00000008565(8,10)	ENSOARG00000007864	bb_ML_P3	LCP1
oar_circ_0000229	10	16589425	16598482	-	2	1_CLASSIC	ENSOART00000008563(5,9);ENSOART00000008565(6,10)	ENSOARG00000007864	bb_MF_P2	LCP1
oar_circ_0000230	10	16589425	16607177	-	2	1_CLASSIC	ENSOART00000008563(1,9)	ENSOARG00000007864	bb_MF_P1,bb_MF_P2,bb_ML_P2,bb_ML_P3,bb_SL_P1	LCP1
oar_circ_0000231	10	16593318	16603667	-	4	1_CLASSIC	ENSOART00000008563(3,7);ENSOART00000008565(4,8)	ENSOARG00000007864	bb_MF_P1,bb_SL_P3	LCP1
oar_circ_0000232	10	16598317	16603667	-	2	1_CLASSIC	ENSOART00000008563(3,5);ENSOART00000008565(4,6)	ENSOARG00000007864	bb_ML_P2	LCP1
oar_circ_0000233	10	16600647	16603667	-	4	1_CLASSIC	ENSOART00000008563(3,4);ENSOART00000008565(4,5)	ENSOARG00000007864	bb_MF_P3	LCP1
oar_circ_0000234	10	16600647	16607177	-	2	1_CLASSIC	ENSOART00000008563(1,4)	ENSOARG00000007864	bb_MF_P3,bb_SF_P3,bb_SL_P3	LCP1
oar_circ_0000235	10	16603535	16607177	-	2	1_CLASSIC	ENSOART00000008563(1,3)	ENSOARG00000007864	bb_MF_P2	LCP1
oar_circ_0000236	10	16728582	16740673	-	2	1_CLASSIC	ENSOART00000008652(7,12)	ENSOARG00000007942	bb_MF_P3,bb_ML_P2,bb_SL_P1,bb_SL_P2	RUBCNL
oar_circ_0000237	10	16728582	16742067	-	2	1_CLASSIC	ENSOART00000008652(5,12)	ENSOARG00000007942	bb_MF_P3	RUBCNL
oar_circ_0000238	10	16731649	16740673	-	2	1_CLASSIC	ENSOART00000008652(7,11)	ENSOARG00000007942	bb_MF_P1,bb_MF_P2,bb_ML_P2,bb_ML_P3,bb_SF_P3,bb_SL_P1,bb_SL_P3	RUBCNL
oar_circ_0000239	10	16736910	16740673	-	2	1_CLASSIC	ENSOART00000008652(7,9)	ENSOARG00000007942	bb_MF_P2,bb_MF_P3,bb_ML_P1,bb_ML_P2,bb_SF_P2	RUBCNL
oar_circ_0000240	10	16738784	16740673	-	2	1_CLASSIC	ENSOART00000008652(7,8)	ENSOARG00000007942	bb_MF_P1,bb_ML_P1,bb_ML_P3,bb_SL_P3	RUBCNL
oar_circ_0000241	10	16738784	16742067	-	4	1_CLASSIC	ENSOART00000008652(5,8)	ENSOARG00000007942	bb_ML_P2	RUBCNL
oar_circ_0000242	10	16955900	17044028	+	2	1_CLASSIC	ENSOART00000008736(1,17)	ENSOARG00000008014	bb_SL_P1	LRCH1
oar_circ_0000243	10	16994303	17006016	+	2	1_CLASSIC	ENSOART00000008735(3,7);ENSOART00000008736(3,7)	ENSOARG00000008014	bb_ML_P2,bb_SF_P1,bb_SF_P2	LRCH1
oar_circ_0000244	10	16994303	17008399	+	9	1_CLASSIC	ENSOART00000008735(3,8);ENSOART00000008736(3,8)	ENSOARG00000008014	bb_MF_P1,bb_MF_P2,bb_ML_P1,bb_ML_P3,bb_SF_P2	LRCH1
oar_circ_0000245	10	16994303	17012813	+	3	1_CLASSIC	ENSOART00000008735(3,9);ENSOART00000008736(3,9)	ENSOARG00000008014	bb_ML_P2,bb_SF_P2,bb_SF_P3	LRCH1
oar_circ_0000246	10	16994303	17024813	+	4	1_CLASSIC	ENSOART00000008735(3,14);ENSOART00000008736(3,14)	ENSOARG00000008014	bb_SL_P1	LRCH1
oar_circ_0000247	10	17005914	17014478	+	2	1_CLASSIC	ENSOART00000008735(7,10);ENSOART00000008736(7,10)	ENSOARG00000008014	bb_MF_P1	LRCH1
oar_circ_0000248	10	17008272	17014478	+	3	1_CLASSIC	ENSOART00000008735(8,10);ENSOART00000008736(8,10)	ENSOARG00000008014	bb_MF_P2,bb_ML_P2	LRCH1
oar_circ_0000249	10	17036339	17044028	+	2	1_CLASSIC	ENSOART00000008735(16,18);ENSOART00000008736(15,17)	ENSOARG00000008014	bb_SL_P3	LRCH1
oar_circ_0000250	10	17091323	17092980	-	4	1_CLASSIC	ENSOART00000008818(3,4)	ENSOARG00000008104	bb_ML_P1,bb_SF_P1,bb_SL_P1,bb_SL_P2	ESD
oar_circ_0000251	10	17730712	17732406	+	2	6_INTERGENIC	none(none,none)	Null	bb_SF_P2	Null
oar_circ_0000252	10	18132051	18135322	-	4	1_CLASSIC	ENSOART00000008893(7,10);ENSOART00000008895(7,10)	ENSOARG00000008171	bb_ML_P2	SUCLA2
oar_circ_0000253	10	18132051	18176328	-	3	1_CLASSIC	ENSOART00000008893(2,10);ENSOART00000008895(2,10)	ENSOARG00000008171	bb_ML_P1	SUCLA2
oar_circ_0000254	10	18133049	18147238	-	2	1_CLASSIC	ENSOART00000008893(5,9);ENSOART00000008895(5,9)	ENSOARG00000008171	bb_MF_P2	SUCLA2
oar_circ_0000255	10	18143993	18147238	-	3	1_CLASSIC	ENSOART00000008893(5,6);ENSOART00000008895(5,6)	ENSOARG00000008171	bb_MF_P1,bb_MF_P3,bb_ML_P2,bb_SL_P1,bb_SL_P2	SUCLA2
oar_circ_0000256	10	18168380	18176328	-	4	1_CLASSIC	ENSOART00000008893(2,4);ENSOART00000008895(2,4)	ENSOARG00000008171	bb_MF_P1,bb_MF_P3,bb_ML_P1,bb_ML_P2,bb_SF_P1,bb_SF_P2,bb_SF_P3,bb_SL_P2,bb_SL_P3	SUCLA2
oar_circ_0000257	10	18185954	18189484	+	4	5_ANTISENSE	ENSOART00000008893(none,none)	Null	bb_MF_P2	Null
oar_circ_0000258	10	18383482	18392390	+	18	4_OVERLAP_EXON	ENSOART00000008955(none,none)	Null	bb_MF_P1,bb_MF_P2,bb_MF_P3,bb_ML_P1,bb_ML_P2,bb_ML_P3,bb_SF_P1,bb_SF_P2,bb_SF_P3,bb_SL_P1,bb_SL_P2,bb_SL_P3	Null
oar_circ_0000259	10	18383482	18404988	+	4	4_OVERLAP_EXON	ENSOART00000008955(none,none)	Null	bb_ML_P1,bb_SF_P2,bb_SF_P3	Null
oar_circ_0000260	10	18474546	18487030	+	2	1_CLASSIC	ENSOART00000008979(5,9)	ENSOARG00000008246	bb_MF_P1,bb_MF_P2,bb_ML_P3,bb_SF_P2,bb_SL_P2	RB1
oar_circ_0000261	10	18474546	18489552	+	7	1_CLASSIC	ENSOART00000008979(5,10)	ENSOARG00000008246	bb_MF_P1,bb_MF_P3,bb_SL_P2	RB1
oar_circ_0000262	10	18474546	18499832	+	2	1_CLASSIC	ENSOART00000008979(5,14)	ENSOARG00000008246	bb_SL_P1	RB1
oar_circ_0000263	10	18474546	18508838	+	4	1_CLASSIC	ENSOART00000008979(5,19)	ENSOARG00000008246	bb_MF_P1,bb_MF_P2,bb_ML_P1,bb_ML_P2,bb_SF_P3,bb_SL_P2	RB1
oar_circ_0000264	10	18484677	18499832	+	2	1_CLASSIC	ENSOART00000008979(8,14)	ENSOARG00000008246	bb_MF_P3	RB1
oar_circ_0000265	10	18484677	18505885	+	2	1_CLASSIC	ENSOART00000008979(8,15)	ENSOARG00000008246	bb_MF_P3,bb_SF_P1,bb_SL_P1	RB1
oar_circ_0000266	10	18492430	18505885	+	3	1_CLASSIC	ENSOART00000008979(11,15)	ENSOARG00000008246	bb_SL_P3	RB1
oar_circ_0000267	10	18496213	18508838	+	63	1_CLASSIC	ENSOART00000008979(12,19)	ENSOARG00000008246	bb_MF_P1,bb_MF_P3,bb_ML_P1,bb_SF_P1,bb_SF_P3,bb_SL_P3	RB1
oar_circ_0000268	10	18505769	18508838	+	2	1_CLASSIC	ENSOART00000008979(15,19)	ENSOARG00000008246	bb_MF_P3	RB1
oar_circ_0000269	10	18552840	18554603	+	5	1_CLASSIC	ENSOART00000008979(21,22)	ENSOARG00000008246	bb_MF_P1,bb_MF_P3,bb_ML_P1,bb_ML_P2,bb_ML_P3,bb_SL_P1,bb_SL_P2,bb_SL_P3	RB1
oar_circ_0000270	10	18552840	18555351	+	4	1_CLASSIC	ENSOART00000008979(21,23)	ENSOARG00000008246	bb_SL_P3	RB1
oar_circ_0000271	10	18552840	18556356	+	2	1_CLASSIC	ENSOART00000008979(21,25)	ENSOARG00000008246	bb_SL_P2,bb_SL_P3	RB1
oar_circ_0000272	10	18582168	18592370	-	2	2_ALTER_EXON	ENSOART00000009069(1,8)	ENSOARG00000008336	bb_ML_P2,bb_SF_P3	RCBTB2
oar_circ_0000273	10	18588464	18597563	-	4	4_OVERLAP_EXON	ENSOART00000009069(none,none)	Null	bb_MF_P1,bb_MF_P3,bb_ML_P1,bb_ML_P2,bb_SL_P3	Null
oar_circ_0000274	10	1882339	1970401	-	2	4_OVERLAP_EXON	ENSOART00000006793(4,none)	ENSOARG00000006244	bb_ML_P2	TDRD3
oar_circ_0000275	10	1892398	1903154	-	3	1_CLASSIC	ENSOART00000006793(11,12)	ENSOARG00000006244	bb_MF_P2,bb_ML_P1,bb_ML_P2,bb_SF_P2	TDRD3
oar_circ_0000276	10	1892398	1954694	-	3	1_CLASSIC	ENSOART00000006793(6,12)	ENSOARG00000006244	bb_MF_P1,bb_MF_P3,bb_ML_P2,bb_SL_P1,bb_SL_P2,bb_SL_P3	TDRD3
oar_circ_0000277	10	1902304	1954694	-	3	1_CLASSIC	ENSOART00000006793(6,11)	ENSOARG00000006244	bb_MF_P1,bb_ML_P1,bb_ML_P2,bb_SF_P1,bb_SF_P2,bb_SL_P1,bb_SL_P2,bb_SL_P3	TDRD3
oar_circ_0000278	10	19062376	19082282	+	2	1_CLASSIC	ENSOART00000009119(2,3)	ENSOARG00000008377	bb_MF_P1,bb_MF_P3	FNDC3A
oar_circ_0000279	10	19062376	19105617	+	12	1_CLASSIC	ENSOART00000009119(2,4)	ENSOARG00000008377	bb_MF_P1,bb_MF_P3,bb_ML_P1,bb_ML_P2,bb_ML_P3,bb_SF_P1,bb_SF_P2,bb_SF_P3,bb_SL_P1,bb_SL_P2,bb_SL_P3	FNDC3A
oar_circ_0000280	10	19119349	19127246	+	4	1_CLASSIC	ENSOART00000009119(5,9)	ENSOARG00000008377	bb_SF_P1	FNDC3A
oar_circ_0000281	10	19183801	19207878	+	2	1_CLASSIC	ENSOART00000009184(2,11)	ENSOARG00000008439	bb_MF_P3,bb_SL_P3	CDADC1
oar_circ_0000282	10	19188954	19207878	+	2	4_OVERLAP_EXON	ENSOART00000009184(none,11)	ENSOARG00000008439	bb_SF_P2	CDADC1
oar_circ_0000283	10	19195215	19195784	+	2	1_CLASSIC	ENSOART00000009184(7,7)	ENSOARG00000008439	bb_SL_P3	CDADC1
oar_circ_0000284	10	19248480	19277266	-	3	1_CLASSIC	ENSOART00000009199(3,7)	ENSOARG00000008448	bb_ML_P3	CAB39L
oar_circ_0000285	10	19248480	19282757	-	2	1_CLASSIC	ENSOART00000009199(2,7)	ENSOARG00000008448	bb_SF_P1,bb_SL_P1	CAB39L
oar_circ_0000286	10	19248480	19286656	-	2	1_CLASSIC	ENSOART00000009199(1,7)	ENSOARG00000008448	bb_MF_P1,bb_MF_P3,bb_ML_P2,bb_SF_P2,bb_SL_P2	CAB39L
oar_circ_0000287	10	1924875	1954694	-	14	1_CLASSIC	ENSOART00000006793(6,10)	ENSOARG00000006244	bb_MF_P1,bb_MF_P2,bb_MF_P3,bb_ML_P1,bb_ML_P2,bb_ML_P3,bb_SF_P1,bb_SF_P2,bb_SF_P3,bb_SL_P1,bb_SL_P2,bb_SL_P3	TDRD3
oar_circ_0000288	10	1924875	1970401	-	2	1_CLASSIC	ENSOART00000006793(4,10)	ENSOARG00000006244	bb_SF_P3,bb_SL_P3	TDRD3
oar_circ_0000289	10	19259369	19282757	-	2	1_CLASSIC	ENSOART00000009199(2,6)	ENSOARG00000008448	bb_MF_P1,bb_MF_P3,bb_ML_P1,bb_ML_P3,bb_SF_P2,bb_SL_P1,bb_SL_P3	CAB39L
oar_circ_0000290	10	19259369	19286656	-	2	1_CLASSIC	ENSOART00000009199(1,6)	ENSOARG00000008448	bb_SL_P3	CAB39L
oar_circ_0000291	10	19259369	19319310	-	2	4_OVERLAP_EXON	ENSOART00000009199(none,none)	Null	bb_MF_P2	Null
oar_circ_0000292	10	19262622	19283839	-	2	4_OVERLAP_EXON	ENSOART00000009199(none,5)	ENSOARG00000008448	bb_MF_P3	CAB39L
oar_circ_0000293	10	19268023	19286656	-	3	1_CLASSIC	ENSOART00000009199(1,4)	ENSOARG00000008448	bb_MF_P1,bb_SL_P3	CAB39L
oar_circ_0000294	10	19277148	19286656	-	6	1_CLASSIC	ENSOART00000009199(1,3)	ENSOARG00000008448	bb_MF_P3,bb_ML_P3,bb_SF_P2,bb_SL_P2,bb_SL_P3	CAB39L
oar_circ_0000295	10	19339309	19366312	+	3	1_CLASSIC	ENSOART00000009236(2,12)	ENSOARG00000008487	bb_MF_P3	SETDB2
oar_circ_0000296	10	19352890	19360043	+	2	1_CLASSIC	ENSOART00000009236(6,10)	ENSOARG00000008487	bb_MF_P2,bb_SL_P3	SETDB2
oar_circ_0000297	10	19352890	19362511	+	9	1_CLASSIC	ENSOART00000009236(6,11)	ENSOARG00000008487	bb_MF_P1,bb_MF_P2,bb_MF_P3,bb_ML_P1,bb_ML_P2,bb_ML_P3,bb_SF_P1,bb_SF_P2,bb_SF_P3,bb_SL_P1,bb_SL_P2,bb_SL_P3	SETDB2
oar_circ_0000298	10	19352890	19366312	+	16	1_CLASSIC	ENSOART00000009236(6,12)	ENSOARG00000008487	bb_MF_P1,bb_MF_P2,bb_MF_P3,bb_ML_P2,bb_ML_P3,bb_SF_P1,bb_SF_P2,bb_SF_P3,bb_SL_P1,bb_SL_P2,bb_SL_P3	SETDB2
oar_circ_0000299	10	19357752	19362511	+	2	1_CLASSIC	ENSOART00000009236(8,11)	ENSOARG00000008487	bb_MF_P2,bb_SF_P3,bb_SL_P2,bb_SL_P3	SETDB2
oar_circ_0000300	10	19371020	19386504	+	2	4_OVERLAP_EXON	ENSOART00000009283(none,none)	Null	bb_ML_P3	Null
oar_circ_0000301	10	19377447	19391061	+	2	1_CLASSIC	ENSOART00000009283(2,4)	ENSOARG00000008531	bb_ML_P1	Null
oar_circ_0000302	10	19413958	19448600	-	4	1_CLASSIC	ENSOART00000009312(1,12)	ENSOARG00000008556	bb_MF_P1,bb_MF_P2,bb_MF_P3,bb_ML_P1,bb_ML_P2,bb_ML_P3,bb_SF_P2,bb_SL_P1,bb_SL_P2,bb_SL_P3	RCBTB1
oar_circ_0000303	10	19421531	19448600	-	7	1_CLASSIC	ENSOART00000009312(1,11)	ENSOARG00000008556	bb_MF_P1,bb_MF_P2,bb_MF_P3,bb_ML_P1,bb_ML_P2,bb_ML_P3,bb_SF_P1,bb_SF_P2,bb_SF_P3,bb_SL_P1,bb_SL_P2,bb_SL_P3	RCBTB1
oar_circ_0000304	10	19439466	19448600	-	2	1_CLASSIC	ENSOART00000009312(1,4)	ENSOARG00000008556	bb_ML_P2,bb_SF_P1,bb_SF_P2	RCBTB1
oar_circ_0000305	10	19447573	19448600	-	9	1_CLASSIC	ENSOART00000009312(1,3)	ENSOARG00000008556	bb_MF_P1,bb_MF_P2,bb_MF_P3,bb_ML_P1,bb_ML_P2,bb_ML_P3,bb_SF_P1,bb_SF_P2,bb_SF_P3,bb_SL_P1,bb_SL_P2,bb_SL_P3	RCBTB1
oar_circ_0000306	10	19447573	19449466	-	2	4_OVERLAP_EXON	ENSOART00000009312(none,none)	Null	bb_MF_P3	Null
oar_circ_0000307	10	1951860	1970401	-	3	1_CLASSIC	ENSOART00000006793(4,7)	ENSOARG00000006244	bb_MF_P2,bb_MF_P3,bb_ML_P1,bb_SF_P2,bb_SL_P2	TDRD3
oar_circ_0000308	10	1951860	2006252	-	3	1_CLASSIC	ENSOART00000006793(2,7)	ENSOARG00000006244	bb_SL_P1	TDRD3
oar_circ_0000309	10	1961291	2006252	-	6	1_CLASSIC	ENSOART00000006793(2,5)	ENSOARG00000006244	bb_MF_P1,bb_MF_P2,bb_MF_P3,bb_ML_P1,bb_ML_P2,bb_ML_P3,bb_SF_P1,bb_SF_P2,bb_SF_P3,bb_SL_P1,bb_SL_P2	TDRD3
oar_circ_0000310	10	1970241	2006252	-	8	1_CLASSIC	ENSOART00000006793(2,4)	ENSOARG00000006244	bb_MF_P1,bb_MF_P2,bb_MF_P3,bb_ML_P1,bb_ML_P3,bb_SF_P1,bb_SF_P2,bb_SL_P3	TDRD3
oar_circ_0000311	10	19752734	19753557	-	3	6_INTERGENIC	none(none,none)	Null	bb_ML_P3	Null
oar_circ_0000312	10	19795098	19797596	-	5	6_INTERGENIC	none(none,none)	Null	bb_ML_P1,bb_ML_P3,bb_SL_P2,bb_SL_P3	Null
oar_circ_0000313	10	19852599	19861376	+	2	6_INTERGENIC	none(none,none)	Null	bb_MF_P3,bb_SL_P3	Null
oar_circ_0000314	10	19860460	19878626	+	2	6_INTERGENIC	none(none,none)	Null	bb_SL_P2	Null
oar_circ_0000315	10	19860460	19882224	+	53	6_INTERGENIC	none(none,none)	Null	bb_MF_P1,bb_MF_P2,bb_MF_P3,bb_ML_P1,bb_ML_P2,bb_ML_P3,bb_SF_P1,bb_SF_P2,bb_SF_P3,bb_SL_P1,bb_SL_P2,bb_SL_P3	Null
oar_circ_0000316	10	19860460	19901907	+	4	6_INTERGENIC	none(none,none)	Null	bb_MF_P1,bb_MF_P2,bb_MF_P3,bb_ML_P1,bb_ML_P2,bb_SF_P2,bb_SL_P1	Null
oar_circ_0000317	10	19860460	19935674	+	2	6_INTERGENIC	none(none,none)	Null	bb_MF_P2,bb_SL_P3	Null
oar_circ_0000318	10	20685457	20694293	+	8	2_ALTER_EXON	ENSOART00000009477(1,4)	ENSOARG00000008701	bb_MF_P1	RNASEH2B
oar_circ_0000319	10	20685457	20704799	+	3	2_ALTER_EXON	ENSOART00000009477(1,6)	ENSOARG00000008701	bb_MF_P1,bb_MF_P3,bb_ML_P1,bb_ML_P2,bb_ML_P3,bb_SF_P2,bb_SF_P3,bb_SL_P1,bb_SL_P3	RNASEH2B
oar_circ_0000320	10	20685457	20709142	+	7	2_ALTER_EXON	ENSOART00000009477(1,8)	ENSOARG00000008701	bb_ML_P3,bb_SL_P1,bb_SL_P3	RNASEH2B
oar_circ_0000321	10	20945844	20946739	+	4	1_CLASSIC	ENSOART00000009603(3,3)	ENSOARG00000008823	bb_MF_P3,bb_ML_P2	FAM124A
oar_circ_0000322	10	21133527	21159455	-	2	1_CLASSIC	ENSOART00000009688(3,16)	ENSOARG00000008887	bb_MF_P1,bb_MF_P2,bb_ML_P3,bb_SL_P2,bb_SL_P3	INTS6
oar_circ_0000323	10	21145967	21153993	-	2	1_CLASSIC	ENSOART00000009688(4,8)	ENSOARG00000008887	bb_MF_P1	INTS6
oar_circ_0000324	10	21416689	21482482	+	4	1_CLASSIC	ENSOART00000009736(3,7)	ENSOARG00000008939	bb_SF_P2	WDFY2
oar_circ_0000325	10	21482356	21506168	+	6	4_OVERLAP_EXON	ENSOART00000009736(none,none)	Null	bb_SF_P3	Null
oar_circ_0000326	10	21501383	21504609	+	2	1_CLASSIC	ENSOART00000009736(9,11)	ENSOARG00000008939	bb_MF_P1,bb_MF_P2	WDFY2
oar_circ_0000327	10	21674705	21678089	-	3	1_CLASSIC	ENSOART00000009869(6,9)	ENSOARG00000009056	bb_ML_P2,bb_SF_P2,bb_SL_P2	ATP7B
oar_circ_0000328	10	21677131	21680722	-	3	1_CLASSIC	ENSOART00000009869(5,7)	ENSOARG00000009056	bb_MF_P1,bb_MF_P3,bb_ML_P1,bb_ML_P2,bb_ML_P3,bb_SF_P1,bb_SF_P2,bb_SL_P3	ATP7B
oar_circ_0000329	10	21734674	21738491	+	2	1_CLASSIC	ENSOART00000009917(4,5)	ENSOARG00000009109	bb_SL_P2	ALG11
oar_circ_0000330	10	21752885	21769198	-	3	1_CLASSIC	ENSOART00000009968(12,20)	ENSOARG00000009157	bb_MF_P3	NEK5
oar_circ_0000331	10	21754741	21769198	-	3	1_CLASSIC	ENSOART00000009968(12,19)	ENSOARG00000009157	bb_ML_P2	NEK5
oar_circ_0000332	10	21759374	21784494	-	2	1_CLASSIC	ENSOART00000009968(2,15)	ENSOARG00000009157	bb_ML_P2	NEK5
oar_circ_0000333	10	21765966	21779261	-	3	1_CLASSIC	ENSOART00000009968(6,13)	ENSOARG00000009157	bb_SL_P2	NEK5
oar_circ_0000334	10	21769112	21779261	-	2	1_CLASSIC	ENSOART00000009968(6,12)	ENSOARG00000009157	bb_SF_P2	NEK5
oar_circ_0000335	10	21778903	21779261	-	4	1_CLASSIC	ENSOART00000009968(6,7)	ENSOARG00000009157	bb_MF_P1,bb_MF_P3,bb_ML_P1	NEK5
oar_circ_0000336	10	21778903	21780791	-	2	4_OVERLAP_EXON	ENSOART00000009968(none,7)	ENSOARG00000009157	bb_MF_P3,bb_ML_P1,bb_SL_P1	NEK5
oar_circ_0000337	10	21814685	21830045	-	2	1_CLASSIC	ENSOART00000010044(2,13)	ENSOARG00000009224	bb_MF_P3,bb_SL_P1	NEK3
oar_circ_0000338	10	21816135	21828267	-	4	1_CLASSIC	ENSOART00000010044(4,11)	ENSOARG00000009224	bb_MF_P1,bb_MF_P3,bb_ML_P3,bb_SL_P3	NEK3
oar_circ_0000339	10	21816135	21830045	-	22	1_CLASSIC	ENSOART00000010044(2,11)	ENSOARG00000009224	bb_MF_P1,bb_MF_P2,bb_MF_P3,bb_ML_P1,bb_ML_P2,bb_ML_P3,bb_SF_P1,bb_SF_P2,bb_SF_P3,bb_SL_P1,bb_SL_P2,bb_SL_P3	NEK3
oar_circ_0000340	10	21816135	21831124	-	2	2_ALTER_EXON	ENSOART00000010044(1,11)	ENSOARG00000009224	bb_MF_P2,bb_ML_P1	NEK3
oar_circ_0000341	10	21820405	21830045	-	10	1_CLASSIC	ENSOART00000010044(2,10)	ENSOARG00000009224	bb_MF_P1,bb_MF_P2,bb_MF_P3,bb_ML_P1,bb_ML_P2,bb_ML_P3,bb_SF_P2,bb_SL_P2,bb_SL_P3	NEK3
oar_circ_0000342	10	21820405	21831124	-	7	2_ALTER_EXON	ENSOART00000010044(1,10)	ENSOARG00000009224	bb_MF_P1,bb_MF_P2,bb_MF_P3,bb_ML_P1,bb_ML_P2,bb_ML_P3,bb_SF_P1,bb_SF_P2,bb_SF_P3,bb_SL_P1,bb_SL_P2,bb_SL_P3	NEK3
oar_circ_0000343	10	21827249	21830045	-	2	1_CLASSIC	ENSOART00000010044(2,6)	ENSOARG00000009224	bb_MF_P1,bb_MF_P3,bb_ML_P1,bb_ML_P2,bb_ML_P3,bb_SF_P1,bb_SF_P2,bb_SL_P3	NEK3
oar_circ_0000344	10	21827249	21831124	-	4	2_ALTER_EXON	ENSOART00000010044(1,6)	ENSOARG00000009224	bb_ML_P1,bb_ML_P2,bb_SF_P2,bb_SL_P2	NEK3
oar_circ_0000345	10	21876927	21884223	+	7	1_CLASSIC	ENSOART00000010157(1,5)	ENSOARG00000009332	bb_MF_P1,bb_MF_P2,bb_MF_P3,bb_ML_P1,bb_SF_P1,bb_SF_P2,bb_SF_P3,bb_SL_P1,bb_SL_P2,bb_SL_P3	VPS36
oar_circ_0000346	10	22093248	22101283	+	3	1_CLASSIC	ENSOART00000010380(2,5)	ENSOARG00000009534	bb_MF_P2,bb_MF_P3,bb_ML_P1,bb_ML_P3,bb_SF_P1,bb_SF_P2,bb_SL_P1	MRPS31
oar_circ_0000347	10	22093248	22104968	+	14	1_CLASSIC	ENSOART00000010380(2,6)	ENSOARG00000009534	bb_MF_P1,bb_MF_P2,bb_MF_P3,bb_ML_P1,bb_ML_P2,bb_ML_P3,bb_SF_P1,bb_SF_P2,bb_SF_P3,bb_SL_P1,bb_SL_P2,bb_SL_P3	MRPS31
oar_circ_0000348	10	22976728	22982995	-	2	1_CLASSIC	ENSOART00000010430(14,18)	ENSOARG00000009574	bb_MF_P1,bb_MF_P2,bb_MF_P3,bb_ML_P1,bb_ML_P2,bb_ML_P3,bb_SF_P3,bb_SL_P2	COG6
oar_circ_0000349	10	22976728	23003223	-	2	1_CLASSIC	ENSOART00000010430(8,18)	ENSOARG00000009574	bb_MF_P3,bb_ML_P3,bb_SF_P2,bb_SF_P3,bb_SL_P1,bb_SL_P2,bb_SL_P3	COG6
oar_circ_0000350	10	22976728	23006788	-	6	1_CLASSIC	ENSOART00000010430(6,18)	ENSOARG00000009574	bb_MF_P1,bb_MF_P2,bb_MF_P3,bb_ML_P1,bb_ML_P2,bb_ML_P3,bb_SF_P1,bb_SF_P2,bb_SF_P3,bb_SL_P1,bb_SL_P2,bb_SL_P3	COG6
oar_circ_0000351	10	22982361	23006788	-	4	1_CLASSIC	ENSOART00000010430(6,15)	ENSOARG00000009574	bb_MF_P2,bb_MF_P3,bb_SL_P3	COG6
oar_circ_0000352	10	22992941	22997522	-	2	1_CLASSIC	ENSOART00000010430(9,13)	ENSOARG00000009574	bb_MF_P1,bb_ML_P2,bb_SF_P1,bb_SF_P2	COG6
oar_circ_0000353	10	22992941	23003223	-	2	1_CLASSIC	ENSOART00000010430(8,13)	ENSOARG00000009574	bb_MF_P3,bb_ML_P1,bb_SF_P1,bb_SL_P1,bb_SL_P2,bb_SL_P3	COG6
oar_circ_0000354	10	22992941	23006788	-	2	1_CLASSIC	ENSOART00000010430(6,13)	ENSOARG00000009574	bb_SF_P1,bb_SF_P2,bb_SF_P3,bb_SL_P1	COG6
oar_circ_0000355	10	22992941	23012488	-	18	1_CLASSIC	ENSOART00000010430(4,13)	ENSOARG00000009574	bb_MF_P1,bb_MF_P2,bb_ML_P1,bb_ML_P3,bb_SF_P2,bb_SL_P1,bb_SL_P2,bb_SL_P3	COG6
oar_circ_0000356	10	23003130	23012488	-	7	1_CLASSIC	ENSOART00000010430(4,8)	ENSOARG00000009574	bb_MF_P1,bb_MF_P2,bb_MF_P3,bb_ML_P1,bb_ML_P3,bb_SF_P2,bb_SL_P1,bb_SL_P2,bb_SL_P3	COG6
oar_circ_0000357	10	23003130	23014497	-	2	1_CLASSIC	ENSOART00000010430(3,8)	ENSOARG00000009574	bb_MF_P1,bb_MF_P3,bb_ML_P3	COG6
oar_circ_0000358	10	23480322	23483695	-	2	1_CLASSIC	ENSOART00000010500(4,7)	ENSOARG00000009644	bb_ML_P3	NHLRC3
oar_circ_0000359	10	23481456	23483695	-	3	1_CLASSIC	ENSOART00000010500(4,6)	ENSOARG00000009644	bb_MF_P1,bb_ML_P1,bb_ML_P2,bb_ML_P3,bb_SF_P2,bb_SF_P3,bb_SL_P1,bb_SL_P2	NHLRC3
oar_circ_0000360	10	23482699	23486683	-	2	1_CLASSIC	ENSOART00000010500(2,5)	ENSOARG00000009644	bb_ML_P2	NHLRC3
oar_circ_0000361	10	23486091	23486683	-	38	1_CLASSIC	ENSOART00000010500(2,3)	ENSOARG00000009644	bb_MF_P1,bb_MF_P2,bb_MF_P3,bb_ML_P1,bb_ML_P2,bb_SF_P1,bb_SF_P2,bb_SF_P3,bb_SL_P1,bb_SL_P2,bb_SL_P3	NHLRC3
oar_circ_0000362	10	23491618	23499172	+	2	1_CLASSIC	ENSOART00000010597(2,6)	ENSOARG00000009737	bb_MF_P3	PROSER1
oar_circ_0000363	10	23491618	23500775	+	2	1_CLASSIC	ENSOART00000010597(2,7)	ENSOARG00000009737	bb_SL_P2	PROSER1
oar_circ_0000364	10	23625395	23641682	-	2	1_CLASSIC	ENSOART00000010687(5,8)	ENSOARG00000009812	bb_SL_P1,bb_SL_P3	FREM2
oar_circ_0000365	10	24491818	24493498	+	2	1_CLASSIC	ENSOART00000010931(11,14);ENSOART00000010932(11,14)	ENSOARG00000010041	bb_SF_P2	POSTN
oar_circ_0000366	10	24491818	24493673	+	5	1_CLASSIC	ENSOART00000010931(11,15);ENSOART00000010932(11,15)	ENSOARG00000010041	bb_MF_P1	POSTN
oar_circ_0000367	10	24891009	24900871	+	3	4_OVERLAP_EXON	ENSOART00000011037(none,none);ENSOART00000011039(none,none)	Null	bb_SF_P2	Null
oar_circ_0000368	10	24908207	24910521	+	2	1_CLASSIC	ENSOART00000011037(14,18);ENSOART00000011039(14,18)	ENSOARG00000010140	bb_ML_P3	SUPT20H
oar_circ_0000369	10	24910089	24910521	+	2	1_CLASSIC	ENSOART00000011037(17,18);ENSOART00000011039(17,18)	ENSOARG00000010140	bb_SL_P3	SUPT20H
oar_circ_0000370	10	24925277	24929021	-	10	1_CLASSIC	ENSOART00000011130(4,8)	ENSOARG00000010229	bb_MF_P1,bb_MF_P2,bb_MF_P3,bb_ML_P1,bb_ML_P2,bb_ML_P3,bb_SF_P1,bb_SF_P2,bb_SL_P1,bb_SL_P2,bb_SL_P3	EXOSC8
oar_circ_0000371	10	24936889	24940209	+	2	1_CLASSIC	ENSOART00000011179(2,6)	ENSOARG00000010275	bb_MF_P3,bb_ML_P2	ALG5
oar_circ_0000372	10	24936889	24945467	+	21	1_CLASSIC	ENSOART00000011179(2,7)	ENSOARG00000010275	bb_MF_P1,bb_MF_P2,bb_MF_P3,bb_ML_P1,bb_ML_P2,bb_ML_P3,bb_SF_P1,bb_SF_P2,bb_SF_P3,bb_SL_P1,bb_SL_P2,bb_SL_P3	ALG5
oar_circ_0000373	10	24945408	24950743	+	2	1_CLASSIC	ENSOART00000011179(7,8)	ENSOARG00000010275	bb_ML_P1	ALG5
oar_circ_0000374	10	25015304	25025708	+	2	1_CLASSIC	ENSOART00000011197(3,4)	ENSOARG00000010293	bb_MF_P2,bb_ML_P2	SMAD9
oar_circ_0000375	10	25025452	25025708	+	3	1_CLASSIC	ENSOART00000011196(6,6);ENSOART00000011197(4,4)	ENSOARG00000010293	bb_MF_P3,bb_ML_P1,bb_SL_P1	SMAD9
oar_circ_0000376	10	25354912	25358162	-	3	1_CLASSIC	ENSOART00000011304(5,7);ENSOART00000011307(5,7)	ENSOARG00000010389	bb_ML_P2	CCNA1
oar_circ_0000377	10	25422710	25428414	+	3	4_OVERLAP_EXON	ENSOART00000011399(none,none)	Null	bb_MF_P2	Null
oar_circ_0000378	10	25585958	25586353	+	2	4_OVERLAP_EXON	ENSOART00000006584(none,none)	Null	bb_MF_P3	Null
oar_circ_0000379	10	25609018	25609364	+	2	6_INTERGENIC	none(none,none)	Null	bb_MF_P3,bb_ML_P1,bb_SF_P2	Null
oar_circ_0000380	10	25609018	25614851	+	2	6_INTERGENIC	none(none,none)	Null	bb_MF_P3	Null
oar_circ_0000381	10	25873024	25892429	+	2	1_CLASSIC	ENSOART00000011423(6,10)	ENSOARG00000010490	bb_SF_P3	Null
oar_circ_0000382	10	26027642	26032511	-	2	1_CLASSIC	ENSOART00000011571(49,52)	ENSOARG00000010627	bb_MF_P2,bb_MF_P3,bb_ML_P1,bb_ML_P2,bb_ML_P3,bb_SF_P2,bb_SL_P2	NBEA
oar_circ_0000383	10	26072317	26095173	-	3	1_CLASSIC	ENSOART00000011571(44,46)	ENSOARG00000010627	bb_ML_P2,bb_SL_P3	NBEA
oar_circ_0000384	10	26120836	26144890	-	3	1_CLASSIC	ENSOART00000011571(40,43)	ENSOARG00000010627	bb_MF_P3,bb_ML_P1,bb_ML_P2,bb_SF_P2,bb_SL_P2	NBEA
oar_circ_0000385	10	26235012	26279146	-	4	1_CLASSIC	ENSOART00000011571(37,39)	ENSOARG00000010627	bb_MF_P1,bb_MF_P2,bb_MF_P3,bb_SL_P1,bb_SL_P2	NBEA
oar_circ_0000386	10	26235012	26386192	-	2	2_ALTER_EXON	ENSOART00000011571(33,39)	ENSOARG00000010627	bb_MF_P2	NBEA
oar_circ_0000387	10	26235012	26416970	-	2	1_CLASSIC	ENSOART00000011571(32,39)	ENSOARG00000010627	bb_ML_P2	NBEA
oar_circ_0000388	10	26258685	26347913	-	2	1_CLASSIC	ENSOART00000011571(35,38)	ENSOARG00000010627	bb_MF_P2,bb_ML_P1,bb_ML_P3,bb_SF_P2,bb_SL_P2	NBEA
oar_circ_0000389	10	26258685	26369055	-	2	1_CLASSIC	ENSOART00000011571(34,38)	ENSOARG00000010627	bb_MF_P2,bb_SF_P3,bb_SL_P3	NBEA
oar_circ_0000390	10	26258685	26386192	-	2	2_ALTER_EXON	ENSOART00000011571(33,38)	ENSOARG00000010627	bb_ML_P1,bb_SL_P2,bb_SL_P3	NBEA
oar_circ_0000391	10	26258685	26416970	-	2	1_CLASSIC	ENSOART00000011571(32,38)	ENSOARG00000010627	bb_SL_P3	NBEA
oar_circ_0000392	10	26279022	26347913	-	2	1_CLASSIC	ENSOART00000011571(35,37)	ENSOARG00000010627	bb_MF_P3,bb_SL_P1	NBEA
oar_circ_0000393	10	26279022	26386192	-	4	2_ALTER_EXON	ENSOART00000011571(33,37)	ENSOARG00000010627	bb_MF_P1,bb_MF_P3,bb_ML_P1,bb_ML_P2,bb_ML_P3,bb_SF_P1,bb_SF_P2,bb_SL_P1,bb_SL_P2,bb_SL_P3	NBEA
oar_circ_0000394	10	26279022	26441967	-	2	1_CLASSIC	ENSOART00000011571(29,37)	ENSOARG00000010627	bb_MF_P3	NBEA
oar_circ_0000395	10	26279022	26468667	-	2	1_CLASSIC	ENSOART00000011571(24,37)	ENSOARG00000010627	bb_MF_P1,bb_ML_P1,bb_SF_P2,bb_SF_P3	NBEA
oar_circ_0000396	10	26342569	26347913	-	7	1_CLASSIC	ENSOART00000011571(35,36)	ENSOARG00000010627	bb_MF_P2,bb_MF_P3,bb_ML_P1,bb_ML_P2,bb_ML_P3,bb_SF_P1,bb_SF_P2,bb_SL_P1,bb_SL_P2,bb_SL_P3	NBEA
oar_circ_0000397	10	26342569	26369055	-	13	1_CLASSIC	ENSOART00000011571(34,36)	ENSOARG00000010627	bb_MF_P1,bb_MF_P2,bb_MF_P3,bb_ML_P1,bb_ML_P2,bb_ML_P3,bb_SF_P1,bb_SF_P2,bb_SF_P3,bb_SL_P1,bb_SL_P2,bb_SL_P3	NBEA
oar_circ_0000398	10	26342569	26386192	-	10	2_ALTER_EXON	ENSOART00000011571(33,36)	ENSOARG00000010627	bb_MF_P1,bb_MF_P2,bb_MF_P3,bb_ML_P1,bb_ML_P2,bb_ML_P3,bb_SF_P1,bb_SF_P2,bb_SF_P3,bb_SL_P1,bb_SL_P2,bb_SL_P3	NBEA
oar_circ_0000399	10	26342569	26390568	-	2	4_OVERLAP_EXON	ENSOART00000011571(none,36)	ENSOARG00000010627	bb_MF_P3	NBEA
oar_circ_0000400	10	26342569	26416970	-	3	1_CLASSIC	ENSOART00000011571(32,36)	ENSOARG00000010627	bb_MF_P1,bb_MF_P2,bb_MF_P3,bb_ML_P1,bb_ML_P2,bb_ML_P3,bb_SF_P1,bb_SF_P2,bb_SF_P3,bb_SL_P1,bb_SL_P2,bb_SL_P3	NBEA
oar_circ_0000401	10	26342569	26441967	-	3	1_CLASSIC	ENSOART00000011571(29,36)	ENSOARG00000010627	bb_ML_P2,bb_ML_P3	NBEA
oar_circ_0000402	10	26342569	26456887	-	2	1_CLASSIC	ENSOART00000011571(28,36)	ENSOARG00000010627	bb_MF_P1	NBEA
oar_circ_0000403	10	26342569	26458501	-	12	1_CLASSIC	ENSOART00000011571(27,36)	ENSOARG00000010627	bb_MF_P1,bb_MF_P2,bb_MF_P3,bb_ML_P1,bb_ML_P2,bb_ML_P3,bb_SF_P1,bb_SF_P2,bb_SF_P3,bb_SL_P1,bb_SL_P2,bb_SL_P3	NBEA
oar_circ_0000404	10	26342569	26462267	-	2	1_CLASSIC	ENSOART00000011571(26,36)	ENSOARG00000010627	bb_SF_P2	NBEA
oar_circ_0000405	10	26342569	26468667	-	3	1_CLASSIC	ENSOART00000011571(24,36)	ENSOARG00000010627	bb_MF_P2,bb_MF_P3,bb_ML_P1,bb_ML_P3,bb_SF_P1,bb_SF_P3,bb_SL_P3	NBEA
oar_circ_0000406	10	26342569	26482722	-	8	1_CLASSIC	ENSOART00000011571(21,36)	ENSOARG00000010627	bb_MF_P1,bb_MF_P2,bb_MF_P3,bb_ML_P1,bb_ML_P2,bb_ML_P3,bb_SF_P1,bb_SF_P2,bb_SF_P3,bb_SL_P1,bb_SL_P2,bb_SL_P3	NBEA
oar_circ_0000407	10	26342569	26487900	-	2	1_CLASSIC	ENSOART00000011571(17,36)	ENSOARG00000010627	bb_SF_P3	NBEA
oar_circ_0000408	10	26342569	26503181	-	2	1_CLASSIC	ENSOART00000011571(16,36)	ENSOARG00000010627	bb_MF_P3	NBEA
oar_circ_0000409	10	26342569	26541154	-	3	1_CLASSIC	ENSOART00000011571(8,36)	ENSOARG00000010627	bb_ML_P3,bb_SF_P1,bb_SL_P2	NBEA
oar_circ_0000410	10	26368991	26441967	-	2	1_CLASSIC	ENSOART00000011571(29,34)	ENSOARG00000010627	bb_MF_P1	NBEA
oar_circ_0000411	10	26368991	26458501	-	2	1_CLASSIC	ENSOART00000011571(27,34)	ENSOARG00000010627	bb_MF_P2,bb_MF_P3,bb_ML_P2,bb_SL_P1,bb_SL_P2,bb_SL_P3	NBEA
oar_circ_0000412	10	26368991	26482722	-	3	1_CLASSIC	ENSOART00000011571(21,34)	ENSOARG00000010627	bb_ML_P2	NBEA
oar_circ_0000413	10	26386131	26441967	-	2	1_CLASSIC	ENSOART00000011571(29,33)	ENSOARG00000010627	bb_MF_P3	NBEA
oar_circ_0000414	10	26386131	26458501	-	2	1_CLASSIC	ENSOART00000011571(27,33)	ENSOARG00000010627	bb_MF_P2,bb_MF_P3	NBEA
oar_circ_0000415	10	26416843	26430683	-	2	1_CLASSIC	ENSOART00000011571(30,32)	ENSOARG00000010627	bb_MF_P2,bb_SL_P2	NBEA
oar_circ_0000416	10	26416843	26441967	-	10	1_CLASSIC	ENSOART00000011571(29,32)	ENSOARG00000010627	bb_MF_P1,bb_MF_P2,bb_MF_P3,bb_ML_P1,bb_ML_P2,bb_ML_P3,bb_SF_P1,bb_SF_P2,bb_SF_P3,bb_SL_P1,bb_SL_P2	NBEA
oar_circ_0000417	10	26416843	26456887	-	2	1_CLASSIC	ENSOART00000011571(28,32)	ENSOARG00000010627	bb_MF_P2,bb_ML_P3,bb_SL_P1	NBEA
oar_circ_0000418	10	26416843	26458501	-	3	1_CLASSIC	ENSOART00000011571(27,32)	ENSOARG00000010627	bb_MF_P1,bb_MF_P3,bb_ML_P3,bb_SF_P1,bb_SF_P2,bb_SL_P1,bb_SL_P2,bb_SL_P3	NBEA
oar_circ_0000419	10	26416843	26468667	-	2	1_CLASSIC	ENSOART00000011571(24,32)	ENSOARG00000010627	bb_SL_P2	NBEA
oar_circ_0000420	10	26416843	26477434	-	5	1_CLASSIC	ENSOART00000011571(23,32)	ENSOARG00000010627	bb_MF_P1,bb_MF_P3,bb_ML_P1,bb_ML_P2,bb_SF_P1,bb_SF_P2,bb_SF_P3,bb_SL_P1,bb_SL_P2,bb_SL_P3	NBEA
oar_circ_0000421	10	26416843	26482722	-	3	1_CLASSIC	ENSOART00000011571(21,32)	ENSOARG00000010627	bb_MF_P1,bb_MF_P2,bb_ML_P3	NBEA
oar_circ_0000422	10	26416843	26541154	-	2	1_CLASSIC	ENSOART00000011571(8,32)	ENSOARG00000010627	bb_SL_P3	NBEA
oar_circ_0000423	10	26428191	26430683	-	7	1_CLASSIC	ENSOART00000011571(30,31)	ENSOARG00000010627	bb_MF_P1,bb_MF_P2,bb_ML_P1,bb_SF_P2	NBEA
oar_circ_0000424	10	26428191	26441967	-	64	1_CLASSIC	ENSOART00000011571(29,31)	ENSOARG00000010627	bb_MF_P1,bb_MF_P2,bb_MF_P3,bb_ML_P1,bb_ML_P2,bb_ML_P3,bb_SF_P1,bb_SF_P2,bb_SF_P3,bb_SL_P1,bb_SL_P2,bb_SL_P3	NBEA
oar_circ_0000425	10	26428191	26456887	-	3	1_CLASSIC	ENSOART00000011571(28,31)	ENSOARG00000010627	bb_ML_P3,bb_SF_P1,bb_SL_P1,bb_SL_P3	NBEA
oar_circ_0000426	10	26428191	26458501	-	3	1_CLASSIC	ENSOART00000011571(27,31)	ENSOARG00000010627	bb_MF_P1,bb_MF_P2,bb_ML_P1,bb_ML_P2,bb_SF_P1,bb_SF_P2,bb_SL_P1,bb_SL_P3	NBEA
oar_circ_0000427	10	26428191	26477434	-	3	1_CLASSIC	ENSOART00000011571(23,31)	ENSOARG00000010627	bb_MF_P3,bb_SF_P1	NBEA
oar_circ_0000428	10	26428191	26482722	-	2	1_CLASSIC	ENSOART00000011571(21,31)	ENSOARG00000010627	bb_SF_P3	NBEA
oar_circ_0000429	10	26428191	26541154	-	4	1_CLASSIC	ENSOART00000011571(8,31)	ENSOARG00000010627	bb_ML_P3	NBEA
oar_circ_0000430	10	26441529	26468563	-	2	2_ALTER_EXON	ENSOART00000011571(24,29)	ENSOARG00000010627	bb_MF_P3	NBEA
oar_circ_0000431	10	26441529	26468667	-	2	1_CLASSIC	ENSOART00000011571(24,29)	ENSOARG00000010627	bb_MF_P1,bb_SL_P3	NBEA
oar_circ_0000432	10	26441529	26477434	-	2	1_CLASSIC	ENSOART00000011571(23,29)	ENSOARG00000010627	bb_SF_P1	NBEA
oar_circ_0000433	10	26456792	26466232	-	3	1_CLASSIC	ENSOART00000011571(25,28)	ENSOARG00000010627	bb_SF_P2	NBEA
oar_circ_0000434	10	26456792	26477434	-	3	1_CLASSIC	ENSOART00000011571(23,28)	ENSOARG00000010627	bb_MF_P1,bb_MF_P3,bb_SF_P2	NBEA
oar_circ_0000435	10	26456792	26482722	-	6	1_CLASSIC	ENSOART00000011571(21,28)	ENSOARG00000010627	bb_MF_P1,bb_SL_P3	NBEA
oar_circ_0000436	10	26466102	26541154	-	2	1_CLASSIC	ENSOART00000011571(8,25)	ENSOARG00000010627	bb_ML_P1	NBEA
oar_circ_0000437	10	26477281	26592574	-	2	1_CLASSIC	ENSOART00000011571(1,23)	ENSOARG00000010627	bb_MF_P2	NBEA
oar_circ_0000438	10	26481712	26486041	-	2	1_CLASSIC	ENSOART00000011571(18,21)	ENSOARG00000010627	bb_MF_P1,bb_SF_P1	NBEA
oar_circ_0000439	10	26503089	26518358	-	4	1_CLASSIC	ENSOART00000011571(10,16)	ENSOARG00000010627	bb_MF_P3,bb_SL_P3	NBEA
oar_circ_0000440	10	26503089	26520608	-	2	4_OVERLAP_EXON	ENSOART00000011571(none,16)	ENSOARG00000010627	bb_SF_P2	NBEA
oar_circ_0000441	10	26503089	26541154	-	3	1_CLASSIC	ENSOART00000011571(8,16)	ENSOARG00000010627	bb_MF_P2,bb_MF_P3,bb_ML_P1,bb_ML_P2,bb_ML_P3,bb_SF_P1,bb_SF_P2,bb_SF_P3,bb_SL_P1,bb_SL_P2,bb_SL_P3	NBEA
oar_circ_0000442	10	26503089	26589117	-	6	1_CLASSIC	ENSOART00000011571(2,16)	ENSOARG00000010627	bb_MF_P1,bb_MF_P3,bb_ML_P1,bb_ML_P2,bb_ML_P3,bb_SF_P1,bb_SF_P2,bb_SL_P1,bb_SL_P2,bb_SL_P3	NBEA
oar_circ_0000443	10	26503089	26592574	-	10	1_CLASSIC	ENSOART00000011571(1,16)	ENSOARG00000010627	bb_MF_P1,bb_MF_P2,bb_ML_P1,bb_SF_P1,bb_SF_P2,bb_SL_P1,bb_SL_P2,bb_SL_P3	NBEA
oar_circ_0000444	10	26506842	26592574	-	9	1_CLASSIC	ENSOART00000011571(1,15)	ENSOARG00000010627	bb_MF_P1,bb_SF_P1,bb_SL_P1,bb_SL_P3	NBEA
oar_circ_0000445	10	26518250	26541154	-	2	1_CLASSIC	ENSOART00000011571(8,10)	ENSOARG00000010627	bb_MF_P2,bb_ML_P1,bb_SF_P2,bb_SL_P3	NBEA
oar_circ_0000446	10	26518250	26572753	-	2	1_CLASSIC	ENSOART00000011571(6,10)	ENSOARG00000010627	bb_MF_P2,bb_ML_P1	NBEA
oar_circ_0000447	10	26518250	26592574	-	5	1_CLASSIC	ENSOART00000011571(1,10)	ENSOARG00000010627	bb_MF_P1,bb_MF_P2,bb_MF_P3,bb_ML_P2,bb_ML_P3,bb_SF_P1,bb_SF_P2,bb_SF_P3,bb_SL_P1,bb_SL_P3	NBEA
oar_circ_0000448	10	26540216	26579923	-	2	1_CLASSIC	ENSOART00000011571(4,9)	ENSOARG00000010627	bb_MF_P3,bb_SF_P2	NBEA
oar_circ_0000449	10	26540216	26589117	-	2	1_CLASSIC	ENSOART00000011571(2,9)	ENSOARG00000010627	bb_MF_P1	NBEA
oar_circ_0000450	10	26540216	26592574	-	17	1_CLASSIC	ENSOART00000011571(1,9)	ENSOARG00000010627	bb_MF_P1,bb_MF_P2,bb_MF_P3,bb_ML_P1,bb_ML_P2,bb_ML_P3,bb_SF_P1,bb_SF_P2,bb_SF_P3,bb_SL_P1,bb_SL_P2,bb_SL_P3	NBEA
oar_circ_0000451	10	26540216	26604249	-	3	4_OVERLAP_EXON	ENSOART00000011571(none,none)	Null	bb_MF_P2	Null
oar_circ_0000452	10	26570636	26588775	-	5	1_CLASSIC	ENSOART00000011571(3,7)	ENSOARG00000010627	bb_SL_P3	NBEA
oar_circ_0000453	10	26570636	26589117	-	2	1_CLASSIC	ENSOART00000011571(2,7)	ENSOARG00000010627	bb_ML_P1	NBEA
oar_circ_0000454	10	26570636	26592574	-	121	1_CLASSIC	ENSOART00000011571(1,7)	ENSOARG00000010627	bb_MF_P1,bb_MF_P2,bb_MF_P3,bb_ML_P1,bb_ML_P2,bb_ML_P3,bb_SF_P1,bb_SF_P2,bb_SF_P3,bb_SL_P1,bb_SL_P2,bb_SL_P3	NBEA
oar_circ_0000455	10	26570636	26604212	-	3	4_OVERLAP_EXON	ENSOART00000011571(none,none)	Null	bb_MF_P1	Null
oar_circ_0000456	10	26570636	26604249	-	2	4_OVERLAP_EXON	ENSOART00000011571(none,none)	Null	bb_MF_P1,bb_MF_P2,bb_MF_P3,bb_ML_P2,bb_SF_P2	Null
oar_circ_0000457	10	26577799	26592574	-	37	1_CLASSIC	ENSOART00000011571(1,5)	ENSOARG00000010627	bb_MF_P1,bb_MF_P2,bb_MF_P3,bb_ML_P1,bb_ML_P2,bb_ML_P3,bb_SF_P1,bb_SF_P2,bb_SF_P3,bb_SL_P2,bb_SL_P3	NBEA
oar_circ_0000458	10	26577799	26604249	-	2	4_OVERLAP_EXON	ENSOART00000011571(none,none)	Null	bb_SF_P2	Null
oar_circ_0000459	10	26588680	26592574	-	114	1_CLASSIC	ENSOART00000011571(1,3)	ENSOARG00000010627	bb_MF_P1,bb_MF_P2,bb_MF_P3,bb_ML_P1,bb_ML_P2,bb_ML_P3,bb_SF_P1,bb_SF_P2,bb_SF_P3,bb_SL_P1,bb_SL_P2,bb_SL_P3	NBEA
oar_circ_0000460	10	26873276	26878133	+	3	6_INTERGENIC	none(none,none)	Null	bb_MF_P3	Null
oar_circ_0000461	10	26873276	26883101	+	2	6_INTERGENIC	none(none,none)	Null	bb_MF_P1,bb_SL_P3	Null
oar_circ_0000462	10	27005060	27044986	+	3	6_INTERGENIC	none(none,none)	Null	bb_ML_P2	Null
oar_circ_0000463	10	27156871	27163206	+	2	6_INTERGENIC	none(none,none)	Null	bb_MF_P3	Null
oar_circ_0000464	10	27156871	27167050	+	2	6_INTERGENIC	none(none,none)	Null	bb_SL_P2	Null
oar_circ_0000465	10	28255211	28264528	+	3	1_CLASSIC	ENSOART00000011716(8,10)	ENSOARG00000010770	bb_SL_P2	STARD13
oar_circ_0000466	10	28577657	28578297	-	578	1_CLASSIC	ENSOART00000011883(31,32)	ENSOARG00000010917	bb_MF_P1,bb_MF_P2,bb_MF_P3,bb_ML_P1,bb_ML_P2,bb_ML_P3,bb_SF_P1,bb_SF_P2,bb_SF_P3,bb_SL_P1,bb_SL_P2,bb_SL_P3	PDS5B
oar_circ_0000467	10	28577657	28585032	-	3	1_CLASSIC	ENSOART00000011883(30,32)	ENSOARG00000010917	bb_MF_P1	PDS5B
oar_circ_0000468	10	28577657	28607604	-	2	1_CLASSIC	ENSOART00000011883(22,32)	ENSOARG00000010917	bb_MF_P1,bb_MF_P3,bb_SF_P2,bb_SF_P3	PDS5B
oar_circ_0000469	10	28577858	28607604	-	2	1_CLASSIC	ENSOART00000011883(22,31)	ENSOARG00000010917	bb_SL_P2	PDS5B
oar_circ_0000470	10	28586552	28607604	-	12	1_CLASSIC	ENSOART00000011883(22,29)	ENSOARG00000010917	bb_MF_P1,bb_MF_P2,bb_MF_P3,bb_ML_P1,bb_ML_P2,bb_ML_P3,bb_SF_P1,bb_SF_P2,bb_SF_P3,bb_SL_P1,bb_SL_P2,bb_SL_P3	PDS5B
oar_circ_0000471	10	28599370	28621459	-	3	1_CLASSIC	ENSOART00000011883(19,23)	ENSOARG00000010917	bb_ML_P3,bb_SF_P3,bb_SL_P3	PDS5B
oar_circ_0000472	10	28607468	28621459	-	4	1_CLASSIC	ENSOART00000011883(19,22)	ENSOARG00000010917	bb_MF_P1,bb_MF_P3,bb_ML_P2,bb_SL_P1,bb_SL_P3	PDS5B
oar_circ_0000473	10	28609240	28621459	-	2	1_CLASSIC	ENSOART00000011883(19,21)	ENSOARG00000010917	bb_MF_P3,bb_ML_P1	PDS5B
oar_circ_0000474	10	28609240	28651716	-	3	1_CLASSIC	ENSOART00000011883(13,21)	ENSOARG00000010917	bb_MF_P3,bb_ML_P2,bb_SF_P2,bb_SL_P1	PDS5B
oar_circ_0000475	10	28609240	28660545	-	3	1_CLASSIC	ENSOART00000011883(11,21)	ENSOARG00000010917	bb_MF_P2,bb_MF_P3,bb_ML_P1,bb_ML_P2,bb_SF_P1,bb_SF_P2,bb_SL_P1,bb_SL_P3	PDS5B
oar_circ_0000476	10	28617803	28621459	-	2	1_CLASSIC	ENSOART00000011883(19,20)	ENSOARG00000010917	bb_MF_P3,bb_ML_P1	PDS5B
oar_circ_0000477	10	28617803	28639877	-	5	1_CLASSIC	ENSOART00000011883(17,20)	ENSOARG00000010917	bb_MF_P1,bb_ML_P2,bb_SF_P2,bb_SL_P1,bb_SL_P2	PDS5B
oar_circ_0000478	10	28617803	28651716	-	2	1_CLASSIC	ENSOART00000011883(13,20)	ENSOARG00000010917	bb_SF_P2	PDS5B
oar_circ_0000479	10	28638253	28651716	-	10	1_CLASSIC	ENSOART00000011883(13,18)	ENSOARG00000010917	bb_MF_P1,bb_MF_P2,bb_MF_P3,bb_ML_P1,bb_ML_P2,bb_ML_P3,bb_SF_P1,bb_SF_P2,bb_SF_P3,bb_SL_P1,bb_SL_P2,bb_SL_P3	PDS5B
oar_circ_0000480	10	28638253	28660545	-	2	1_CLASSIC	ENSOART00000011883(11,18)	ENSOARG00000010917	bb_MF_P2,bb_MF_P3,bb_ML_P1,bb_ML_P2,bb_SF_P1,bb_SL_P1,bb_SL_P2	PDS5B
oar_circ_0000481	10	28638253	28670842	-	2	1_CLASSIC	ENSOART00000011883(7,18)	ENSOARG00000010917	bb_ML_P1	PDS5B
oar_circ_0000482	10	28638253	28687586	-	2	2_ALTER_EXON	ENSOART00000011883(1,18)	ENSOARG00000010917	bb_MF_P3,bb_SL_P1	PDS5B
oar_circ_0000483	10	28645014	28651716	-	2	1_CLASSIC	ENSOART00000011883(13,16)	ENSOARG00000010917	bb_MF_P3,bb_ML_P3,bb_SF_P2,bb_SL_P3	PDS5B
oar_circ_0000484	10	28646561	28675164	-	2	1_CLASSIC	ENSOART00000011883(6,15)	ENSOARG00000010917	bb_SL_P2	PDS5B
oar_circ_0000485	10	28833296	28841895	+	3	4_OVERLAP_EXON	ENSOART00000011967(none,none)	Null	bb_SF_P3,bb_SL_P2,bb_SL_P3	Null
oar_circ_0000486	10	28929506	28931388	+	2	1_CLASSIC	ENSOART00000012256(3,4)	ENSOARG00000011273	bb_MF_P2,bb_ML_P3,bb_SL_P1,bb_SL_P2	ZAR1L
oar_circ_0000487	10	28929506	28994726	+	3	4_OVERLAP_EXON	ENSOART00000012256(none,none)	Null	bb_SF_P2,bb_SL_P1,bb_SL_P2,bb_SL_P3	Null
oar_circ_0000488	10	28988124	28990004	-	6	1_CLASSIC	ENSOART00000012432(63,64)	ENSOARG00000011408	bb_MF_P1,bb_MF_P2,bb_MF_P3,bb_ML_P1,bb_ML_P2,bb_ML_P3,bb_SF_P1,bb_SF_P2,bb_SF_P3,bb_SL_P1,bb_SL_P2,bb_SL_P3	FRY
oar_circ_0000489	10	28988124	29000490	-	5	1_CLASSIC	ENSOART00000012432(60,64)	ENSOARG00000011408	bb_MF_P1,bb_ML_P1,bb_SL_P1,bb_SL_P2	FRY
oar_circ_0000490	10	28998514	29029476	-	2	1_CLASSIC	ENSOART00000012432(47,61)	ENSOARG00000011408	bb_MF_P2,bb_MF_P3,bb_ML_P1	FRY
oar_circ_0000491	10	29006903	29010704	-	3	1_CLASSIC	ENSOART00000012432(55,57)	ENSOARG00000011408	bb_MF_P1,bb_SF_P2	FRY
oar_circ_0000492	10	29016587	29022621	-	2	1_CLASSIC	ENSOART00000012432(51,53)	ENSOARG00000011408	bb_SL_P1	FRY
oar_circ_0000493	10	29016587	29026947	-	2	1_CLASSIC	ENSOART00000012432(49,53)	ENSOARG00000011408	bb_ML_P2	FRY
oar_circ_0000494	10	29016587	29029476	-	3	1_CLASSIC	ENSOART00000012432(47,53)	ENSOARG00000011408	bb_MF_P1,bb_MF_P3,bb_SL_P3	FRY
oar_circ_0000495	10	29016587	29048439	-	3	1_CLASSIC	ENSOART00000012432(37,53)	ENSOARG00000011408	bb_MF_P1	FRY
oar_circ_0000496	10	29016587	29066317	-	3	1_CLASSIC	ENSOART00000012432(31,53)	ENSOARG00000011408	bb_SL_P3	FRY
oar_circ_0000497	10	29019921	29029476	-	8	1_CLASSIC	ENSOART00000012432(47,52)	ENSOARG00000011408	bb_MF_P1,bb_SL_P1	FRY
oar_circ_0000498	10	29028873	29029476	-	3	1_CLASSIC	ENSOART00000012432(47,48)	ENSOARG00000011408	bb_MF_P1,bb_MF_P3,bb_ML_P1,bb_ML_P2,bb_SF_P2,bb_SF_P3	FRY
oar_circ_0000499	10	29048357	29058037	-	3	1_CLASSIC	ENSOART00000012432(35,37)	ENSOARG00000011408	bb_MF_P3,bb_ML_P1,bb_SL_P3	FRY
oar_circ_0000500	10	29048357	29060791	-	2	1_CLASSIC	ENSOART00000012432(33,37)	ENSOARG00000011408	bb_ML_P2	FRY
oar_circ_0000501	10	29048357	29066317	-	3	1_CLASSIC	ENSOART00000012432(31,37)	ENSOARG00000011408	bb_MF_P2	FRY
oar_circ_0000502	10	29056505	29060791	-	2	1_CLASSIC	ENSOART00000012432(33,36)	ENSOARG00000011408	bb_ML_P1	FRY
oar_circ_0000503	10	29059910	29060791	-	20	1_CLASSIC	ENSOART00000012432(33,34)	ENSOARG00000011408	bb_MF_P1,bb_MF_P2,bb_MF_P3,bb_ML_P1,bb_ML_P2,bb_ML_P3,bb_SF_P1,bb_SF_P2,bb_SF_P3,bb_SL_P1,bb_SL_P2,bb_SL_P3	FRY
oar_circ_0000504	10	29065606	29078215	-	3	1_CLASSIC	ENSOART00000012432(29,32)	ENSOARG00000011408	bb_SF_P2	FRY
oar_circ_0000505	10	29080240	29081687	-	2	1_CLASSIC	ENSOART00000012432(27,28)	ENSOARG00000011408	bb_SL_P2	FRY
oar_circ_0000506	10	29090740	29104701	-	4	1_CLASSIC	ENSOART00000012432(18,21)	ENSOARG00000011408	bb_MF_P2,bb_MF_P3,bb_ML_P1,bb_SF_P2,bb_SL_P1	FRY
oar_circ_0000507	10	29090740	29112825	-	2	1_CLASSIC	ENSOART00000012432(16,21)	ENSOARG00000011408	bb_MF_P3,bb_ML_P2,bb_ML_P3,bb_SF_P2	FRY
oar_circ_0000508	10	29090740	29123273	-	2	1_CLASSIC	ENSOART00000012432(13,21)	ENSOARG00000011408	bb_MF_P2,bb_ML_P1	FRY
oar_circ_0000509	10	29104594	29112825	-	2	1_CLASSIC	ENSOART00000012432(16,18)	ENSOARG00000011408	bb_MF_P2,bb_MF_P3,bb_ML_P1,bb_SF_P2,bb_SF_P3,bb_SL_P3	FRY
oar_circ_0000510	10	29104594	29120730	-	4	1_CLASSIC	ENSOART00000012432(15,18)	ENSOARG00000011408	bb_ML_P1	FRY
oar_circ_0000511	10	29104594	29123273	-	2	1_CLASSIC	ENSOART00000012432(13,18)	ENSOARG00000011408	bb_MF_P2,bb_ML_P1	FRY
oar_circ_0000512	10	29104594	29134993	-	2	1_CLASSIC	ENSOART00000012432(10,18)	ENSOARG00000011408	bb_MF_P1,bb_SF_P1,bb_SF_P2,bb_SL_P3	FRY
oar_circ_0000513	10	29132546	29137978	-	3	1_CLASSIC	ENSOART00000012432(9,12)	ENSOARG00000011408	bb_ML_P3	FRY
oar_circ_0000514	10	29187800	29205902	-	2	4_OVERLAP_EXON	ENSOART00000012432(none,none)	Null	bb_MF_P1	Null
oar_circ_0000515	10	29904207	29916863	-	2	1_CLASSIC	ENSOART00000012720(11,14)	ENSOARG00000011694	bb_MF_P3	B3GLCT
oar_circ_0000516	10	29910092	29916863	-	4	1_CLASSIC	ENSOART00000012720(11,13)	ENSOARG00000011694	bb_MF_P1,bb_MF_P2,bb_MF_P3,bb_ML_P1,bb_ML_P2,bb_SF_P1,bb_SF_P2,bb_SL_P1,bb_SL_P2,bb_SL_P3	B3GLCT
oar_circ_0000517	10	29935992	29952003	-	3	1_CLASSIC	ENSOART00000012720(5,8)	ENSOARG00000011694	bb_ML_P1	B3GLCT
oar_circ_0000518	10	29935992	29972711	-	3	2_ALTER_EXON	ENSOART00000012720(4,8)	ENSOARG00000011694	bb_SF_P3	B3GLCT
oar_circ_0000519	10	29943792	29980999	-	3	1_CLASSIC	ENSOART00000012720(3,7)	ENSOARG00000011694	bb_SL_P1	B3GLCT
oar_circ_0000520	10	29943792	29987092	-	3	1_CLASSIC	ENSOART00000012720(2,7)	ENSOARG00000011694	bb_ML_P1,bb_ML_P3,bb_SF_P1,bb_SL_P1	B3GLCT
oar_circ_0000521	10	30219024	30233404	-	3	1_CLASSIC	ENSOART00000012828(3,6)	ENSOARG00000011799	bb_MF_P3	TEX26
oar_circ_0000522	10	30230397	30238758	-	2	4_OVERLAP_EXON	ENSOART00000012828(none,4)	ENSOARG00000011799	bb_SF_P2,bb_SL_P2	TEX26
oar_circ_0000523	10	30441217	30452780	-	2	1_CLASSIC	ENSOART00000012923(3,6)	ENSOARG00000011882	bb_SL_P3	USPL1
oar_circ_0000524	10	30448613	30455965	-	2	1_CLASSIC	ENSOART00000012923(1,4)	ENSOARG00000011882	bb_MF_P3,bb_SF_P2	USPL1
oar_circ_0000525	10	30452135	30452780	-	3	1_CLASSIC	ENSOART00000012923(3,3)	ENSOARG00000011882	bb_ML_P2,bb_SL_P2	USPL1
oar_circ_0000526	10	30739922	30746238	+	2	4_OVERLAP_EXON	ENSOART00000012973(none,3)	ENSOARG00000011926	bb_SF_P2	KATNAL1
oar_circ_0000527	10	30743740	30752945	+	2	4_OVERLAP_EXON	ENSOART00000012973(2,none)	ENSOARG00000011926	bb_ML_P3	KATNAL1
oar_circ_0000528	10	30743740	30753891	+	3	4_OVERLAP_EXON	ENSOART00000012973(2,none)	ENSOARG00000011926	bb_MF_P1,bb_ML_P2	KATNAL1
oar_circ_0000529	10	30743740	30759604	+	6	1_CLASSIC	ENSOART00000012973(2,4)	ENSOARG00000011926	bb_MF_P1,bb_MF_P2,bb_MF_P3,bb_ML_P1,bb_ML_P2,bb_ML_P3,bb_SF_P1,bb_SF_P2,bb_SL_P1,bb_SL_P2,bb_SL_P3	KATNAL1
oar_circ_0000530	10	30743740	30766256	+	2	1_CLASSIC	ENSOART00000012973(2,5)	ENSOARG00000011926	bb_MF_P3,bb_SF_P3,bb_SL_P3	KATNAL1
oar_circ_0000531	10	30743740	30766752	+	2	1_CLASSIC	ENSOART00000012973(2,6)	ENSOARG00000011926	bb_MF_P3,bb_ML_P1,bb_ML_P2	KATNAL1
oar_circ_0000532	10	30743740	30770309	+	5	1_CLASSIC	ENSOART00000012973(2,7)	ENSOARG00000011926	bb_MF_P1,bb_MF_P2,bb_MF_P3,bb_ML_P1,bb_ML_P2,bb_SF_P1,bb_SF_P2,bb_SF_P3,bb_SL_P1,bb_SL_P2,bb_SL_P3	KATNAL1
oar_circ_0000533	10	30743740	30771155	+	2	1_CLASSIC	ENSOART00000012973(2,8)	ENSOARG00000011926	bb_ML_P2,bb_SL_P3	KATNAL1
oar_circ_0000534	10	30743740	30785995	+	2	4_OVERLAP_EXON	ENSOART00000012973(none,none)	Null	bb_SL_P3	Null
oar_circ_0000535	10	30743740	30801509	+	2	4_OVERLAP_EXON	ENSOART00000012973(none,none)	Null	bb_MF_P2,bb_MF_P3,bb_SL_P2	Null
oar_circ_0000536	10	30746078	30759604	+	3	1_CLASSIC	ENSOART00000012973(3,4)	ENSOARG00000011926	bb_MF_P1,bb_ML_P1,bb_ML_P2,bb_SL_P1,bb_SL_P2	KATNAL1
oar_circ_0000537	10	30746078	30766752	+	2	1_CLASSIC	ENSOART00000012973(3,6)	ENSOARG00000011926	bb_MF_P3,bb_ML_P1,bb_SF_P1,bb_SL_P1,bb_SL_P2	KATNAL1
oar_circ_0000538	10	30759436	30770309	+	3	1_CLASSIC	ENSOART00000012973(4,7)	ENSOARG00000011926	bb_SL_P3	KATNAL1
oar_circ_0000539	10	30795446	30801509	+	3	6_INTERGENIC	none(none,none)	Null	bb_MF_P1,bb_SL_P2	Null
oar_circ_0000540	10	31242782	31243993	-	5	1_CLASSIC	ENSOART00000013106(13,14);ENSOART00000013108(12,13)	ENSOARG00000012051	bb_ML_P1,bb_ML_P3	MTUS2
oar_circ_0000541	10	31248145	31251925	-	2	1_CLASSIC	ENSOART00000013106(11,12);ENSOART00000013108(10,11)	ENSOARG00000012051	bb_ML_P1	MTUS2
oar_circ_0000542	10	31248145	31260579	-	3	1_CLASSIC	ENSOART00000013106(10,12);ENSOART00000013108(9,11)	ENSOARG00000012051	bb_ML_P1	MTUS2
oar_circ_0000543	10	31248145	31287209	-	4	1_CLASSIC	ENSOART00000013106(9,12);ENSOART00000013108(8,11)	ENSOARG00000012051	bb_ML_P3	MTUS2
oar_circ_0000544	10	31352541	31360606	-	5	1_CLASSIC	ENSOART00000013106(7,8);ENSOART00000013108(6,7)	ENSOARG00000012051	bb_ML_P1,bb_ML_P2,bb_SL_P3	MTUS2
oar_circ_0000545	10	31471979	31491543	-	2	4_OVERLAP_EXON	ENSOART00000013106(none,5);ENSOART00000013108(none,4)	ENSOARG00000012051	bb_ML_P1	MTUS2
oar_circ_0000546	10	31901547	31914634	+	2	1_CLASSIC	ENSOART00000013252(4,10);ENSOART00000013253(4,10)	ENSOARG00000012180	bb_MF_P1,bb_SF_P3	FLT1
oar_circ_0000547	10	32017368	32022270	+	3	1_CLASSIC	ENSOART00000013252(20,22);ENSOART00000013253(20,22)	ENSOARG00000012180	bb_MF_P3,bb_SL_P2,bb_SL_P3	FLT1
oar_circ_0000548	10	32061396	32082138	-	2	1_CLASSIC	ENSOART00000013370(6,16);ENSOART00000013373(6,17)	ENSOARG00000012298	bb_SF_P1,bb_SF_P3	PAN3
oar_circ_0000549	10	32061396	32094214	-	2	4_OVERLAP_EXON	ENSOART00000013370(none,16);ENSOART00000013373(none,17)	ENSOARG00000012298	bb_SF_P2	PAN3
oar_circ_0000550	10	32069425	32075375	-	2	1_CLASSIC	ENSOART00000013370(9,13);ENSOART00000013373(10,14)	ENSOARG00000012298	bb_MF_P2	PAN3
oar_circ_0000551	10	32069425	32082138	-	4	1_CLASSIC	ENSOART00000013370(6,13);ENSOART00000013373(6,14)	ENSOARG00000012298	bb_MF_P1,bb_MF_P2,bb_MF_P3,bb_ML_P1,bb_ML_P3,bb_SF_P1,bb_SL_P1,bb_SL_P2,bb_SL_P3	PAN3
oar_circ_0000552	10	32069425	32094214	-	3	4_OVERLAP_EXON	ENSOART00000013370(none,13);ENSOART00000013373(none,14)	ENSOARG00000012298	bb_ML_P1,bb_SF_P3	PAN3
oar_circ_0000553	10	32069425	32129838	-	2	1_CLASSIC	ENSOART00000013370(4,13);ENSOART00000013373(4,14)	ENSOARG00000012298	bb_MF_P1,bb_MF_P3,bb_ML_P1,bb_SL_P2,bb_SL_P3	PAN3
oar_circ_0000554	10	32069425	32155578	-	2	2_ALTER_EXON	ENSOART00000013370(1,13)	ENSOARG00000012298	bb_SF_P1	PAN3
oar_circ_0000555	10	32074166	32082138	-	3	1_CLASSIC	ENSOART00000013370(6,11);ENSOART00000013373(6,12)	ENSOARG00000012298	bb_MF_P1,bb_MF_P2,bb_MF_P3,bb_ML_P1,bb_ML_P2,bb_ML_P3,bb_SL_P2,bb_SL_P3	PAN3
oar_circ_0000556	10	32078221	32082138	-	8	1_CLASSIC	ENSOART00000013370(6,8);ENSOART00000013373(6,9)	ENSOARG00000012298	bb_MF_P1,bb_MF_P2,bb_MF_P3,bb_ML_P1,bb_ML_P2,bb_SF_P1,bb_SF_P2,bb_SF_P3,bb_SL_P1,bb_SL_P3	PAN3
oar_circ_0000557	10	32078221	32094214	-	5	4_OVERLAP_EXON	ENSOART00000013370(none,8);ENSOART00000013373(none,9)	ENSOARG00000012298	bb_MF_P1,bb_MF_P2,bb_MF_P3,bb_ML_P1,bb_ML_P2,bb_ML_P3,bb_SF_P1,bb_SL_P1,bb_SL_P3	PAN3
oar_circ_0000558	10	32078221	32129838	-	2	1_CLASSIC	ENSOART00000013370(4,8);ENSOART00000013373(4,9)	ENSOARG00000012298	bb_ML_P1	PAN3
oar_circ_0000559	10	32079324	32082138	-	8	1_CLASSIC	ENSOART00000013370(6,7);ENSOART00000013373(6,8)	ENSOARG00000012298	bb_MF_P1,bb_MF_P2,bb_MF_P3,bb_ML_P1,bb_ML_P2,bb_ML_P3,bb_SF_P1,bb_SF_P2,bb_SF_P3,bb_SL_P1,bb_SL_P2	PAN3
oar_circ_0000560	10	32079324	32094214	-	3	4_OVERLAP_EXON	ENSOART00000013370(none,7);ENSOART00000013373(none,8)	ENSOARG00000012298	bb_MF_P3,bb_SF_P2	PAN3
oar_circ_0000561	10	32079324	32129838	-	2	1_CLASSIC	ENSOART00000013370(4,7);ENSOART00000013373(4,8)	ENSOARG00000012298	bb_SF_P2	PAN3
oar_circ_0000562	10	32079324	32155578	-	2	2_ALTER_EXON	ENSOART00000013370(1,7)	ENSOARG00000012298	bb_SL_P2	PAN3
oar_circ_0000563	10	32081891	32094214	-	2	4_OVERLAP_EXON	ENSOART00000013370(none,6);ENSOART00000013373(none,6)	ENSOARG00000012298	bb_MF_P3	PAN3
oar_circ_0000564	10	32081891	32111777	-	3	1_CLASSIC	ENSOART00000013370(5,6);ENSOART00000013373(5,6)	ENSOARG00000012298	bb_ML_P3,bb_SL_P2,bb_SL_P3	PAN3
oar_circ_0000565	10	32081891	32129838	-	2	1_CLASSIC	ENSOART00000013370(4,6);ENSOART00000013373(4,6)	ENSOARG00000012298	bb_SL_P3	PAN3
oar_circ_0000566	10	32094099	32129838	-	3	4_OVERLAP_EXON	ENSOART00000013370(4,none);ENSOART00000013373(4,none)	ENSOARG00000012298	bb_MF_P3,bb_ML_P1,bb_SL_P2	PAN3
oar_circ_0000567	10	32094099	32155578	-	2	2_ALTER_EXON	ENSOART00000013370(1,none)	ENSOARG00000012298	bb_MF_P1,bb_MF_P3,bb_ML_P2,bb_SF_P1,bb_SF_P2,bb_SF_P3,bb_SL_P2,bb_SL_P3	PAN3
oar_circ_0000568	10	32111630	32129838	-	2	1_CLASSIC	ENSOART00000013370(4,5);ENSOART00000013373(4,5)	ENSOARG00000012298	bb_MF_P1,bb_MF_P2,bb_MF_P3,bb_ML_P1,bb_SL_P1,bb_SL_P3	PAN3
oar_circ_0000569	10	32111630	32155578	-	12	2_ALTER_EXON	ENSOART00000013370(1,5)	ENSOARG00000012298	bb_MF_P1,bb_MF_P2,bb_MF_P3,bb_ML_P1,bb_ML_P2,bb_ML_P3,bb_SF_P1,bb_SF_P2,bb_SF_P3,bb_SL_P1,bb_SL_P2	PAN3
oar_circ_0000570	10	32129677	32155578	-	3	2_ALTER_EXON	ENSOART00000013370(1,4)	ENSOARG00000012298	bb_MF_P1,bb_MF_P2,bb_MF_P3,bb_ML_P1,bb_ML_P2,bb_SL_P2,bb_SL_P3	PAN3
oar_circ_0000571	10	32152738	32155578	-	7	2_ALTER_EXON	ENSOART00000013370(1,3)	ENSOARG00000012298	bb_MF_P1,bb_MF_P2,bb_MF_P3,bb_ML_P1,bb_ML_P2,bb_SF_P1,bb_SF_P2,bb_SL_P1,bb_SL_P2,bb_SL_P3	PAN3
oar_circ_0000572	10	32602784	32620520	+	7	1_CLASSIC	ENSOART00000013583(3,7)	ENSOARG00000012494	bb_MF_P1,bb_MF_P2,bb_MF_P3,bb_ML_P1,bb_ML_P2,bb_ML_P3,bb_SF_P1,bb_SF_P2,bb_SL_P1,bb_SL_P2,bb_SL_P3	LNX2
oar_circ_0000573	10	32700424	32708126	+	2	4_OVERLAP_EXON	ENSOART00000013638(none,none)	Null	bb_SL_P3	Null
oar_circ_0000574	10	32915490	32923386	+	5	1_CLASSIC	ENSOART00000013780(4,5);ENSOART00000013782(2,3)	ENSOARG00000012677	bb_MF_P1,bb_MF_P3,bb_ML_P1,bb_SF_P2,bb_SL_P1,bb_SL_P2	USP12
oar_circ_0000575	10	32915490	32932430	+	2	1_CLASSIC	ENSOART00000013780(4,8);ENSOART00000013782(2,6)	ENSOARG00000012677	bb_MF_P3	USP12
oar_circ_0000576	10	32915490	32935749	+	3	1_CLASSIC	ENSOART00000013780(4,9);ENSOART00000013782(2,7)	ENSOARG00000012677	bb_MF_P1	USP12
oar_circ_0000577	10	33155871	33186043	-	4	1_CLASSIC	ENSOART00000013804(1,6)	ENSOARG00000012699	bb_ML_P2,bb_SF_P3	WASF3
oar_circ_0000578	10	33160170	33166307	-	5	1_CLASSIC	ENSOART00000013804(3,5)	ENSOARG00000012699	bb_MF_P1,bb_MF_P2,bb_MF_P3,bb_ML_P1,bb_ML_P2,bb_ML_P3,bb_SF_P2,bb_SL_P1,bb_SL_P2,bb_SL_P3	WASF3
oar_circ_0000579	10	33160170	33186043	-	3	1_CLASSIC	ENSOART00000013804(1,5)	ENSOARG00000012699	bb_MF_P2,bb_MF_P3,bb_ML_P1,bb_ML_P2,bb_SF_P2,bb_SF_P3,bb_SL_P1,bb_SL_P3	WASF3
oar_circ_0000580	10	33163947	33186043	-	2	1_CLASSIC	ENSOART00000013804(1,4)	ENSOARG00000012699	bb_ML_P1	WASF3
oar_circ_0000581	10	33275039	33278690	+	4	6_INTERGENIC	none(none,none)	Null	bb_MF_P3	Null
oar_circ_0000582	10	33312553	33328645	-	2	1_CLASSIC	ENSOART00000013843(6,12)	ENSOARG00000012732	bb_SF_P1,bb_SF_P2,bb_SF_P3,bb_SL_P1,bb_SL_P2	CDK8
oar_circ_0000583	10	33312553	33330976	-	8	1_CLASSIC	ENSOART00000013843(5,12)	ENSOARG00000012732	bb_MF_P1,bb_MF_P2,bb_MF_P3,bb_ML_P1,bb_ML_P2,bb_ML_P3,bb_SF_P1,bb_SF_P2,bb_SF_P3,bb_SL_P1,bb_SL_P2,bb_SL_P3	CDK8
oar_circ_0000584	10	33317351	33330976	-	3	1_CLASSIC	ENSOART00000013843(5,9)	ENSOARG00000012732	bb_ML_P2,bb_SF_P2,bb_SL_P3	CDK8
oar_circ_0000585	10	33317351	33352317	-	3	1_CLASSIC	ENSOART00000013843(3,9)	ENSOARG00000012732	bb_MF_P1,bb_ML_P1,bb_SL_P3	CDK8
oar_circ_0000586	10	33328514	33348482	-	2	1_CLASSIC	ENSOART00000013843(4,6)	ENSOARG00000012732	bb_MF_P1,bb_SF_P2,bb_SL_P2	CDK8
oar_circ_0000587	10	33328514	33352317	-	3	1_CLASSIC	ENSOART00000013843(3,6)	ENSOARG00000012732	bb_MF_P3,bb_ML_P1,bb_SF_P2,bb_SL_P3	CDK8
oar_circ_0000588	10	33328514	33362755	-	5	1_CLASSIC	ENSOART00000013843(2,6)	ENSOARG00000012732	bb_MF_P1,bb_MF_P2,bb_MF_P3,bb_ML_P1,bb_ML_P2,bb_SF_P2,bb_SL_P3	CDK8
oar_circ_0000589	10	33348342	33362755	-	6	1_CLASSIC	ENSOART00000013843(2,4)	ENSOARG00000012732	bb_MF_P1,bb_MF_P2,bb_MF_P3,bb_ML_P1,bb_ML_P2,bb_ML_P3,bb_SF_P1,bb_SF_P2,bb_SL_P1,bb_SL_P2,bb_SL_P3	CDK8
oar_circ_0000590	10	33647056	33745153	-	2	1_CLASSIC	ENSOART00000014163(28,35)	ENSOARG00000013009	bb_MF_P3,bb_ML_P1,bb_ML_P3,bb_SL_P3	ATP8A2
oar_circ_0000591	10	33717417	33737560	-	2	1_CLASSIC	ENSOART00000014163(29,33)	ENSOARG00000013009	bb_ML_P1,bb_SL_P2	ATP8A2
oar_circ_0000592	10	33717417	33745153	-	7	1_CLASSIC	ENSOART00000014163(28,33)	ENSOARG00000013009	bb_MF_P1,bb_MF_P2,bb_MF_P3,bb_ML_P1,bb_ML_P2,bb_ML_P3,bb_SF_P1,bb_SF_P2,bb_SF_P3,bb_SL_P1,bb_SL_P2	ATP8A2
oar_circ_0000593	10	33717417	33859092	-	3	1_CLASSIC	ENSOART00000014163(25,33)	ENSOARG00000013009	bb_ML_P1	ATP8A2
oar_circ_0000594	10	33735137	33745153	-	2	1_CLASSIC	ENSOART00000014163(28,30)	ENSOARG00000013009	bb_MF_P1,bb_ML_P2,bb_ML_P3,bb_SL_P2	ATP8A2
oar_circ_0000595	10	33798277	33802464	-	3	1_CLASSIC	ENSOART00000014163(26,27)	ENSOARG00000013009	bb_MF_P1,bb_MF_P2,bb_MF_P3,bb_ML_P1,bb_SF_P1,bb_SF_P2	ATP8A2
oar_circ_0000596	10	33858920	33947782	-	4	2_ALTER_EXON	ENSOART00000014163(12,25)	ENSOARG00000013009	bb_SF_P1	ATP8A2
oar_circ_0000597	10	33946754	33960650	-	5	1_CLASSIC	ENSOART00000014163(10,13)	ENSOARG00000013009	bb_MF_P1,bb_MF_P3,bb_ML_P1,bb_ML_P2,bb_SF_P1,bb_SL_P1,bb_SL_P2	ATP8A2
oar_circ_0000598	10	33946754	33962262	-	2	1_CLASSIC	ENSOART00000014163(9,13)	ENSOARG00000013009	bb_SL_P3	ATP8A2
oar_circ_0000599	10	33960539	33971492	-	3	1_CLASSIC	ENSOART00000014163(3,10)	ENSOARG00000013009	bb_MF_P1,bb_MF_P3,bb_ML_P1,bb_SF_P2,bb_SL_P1,bb_SL_P3	ATP8A2
oar_circ_0000600	10	33969310	33971492	-	2	1_CLASSIC	ENSOART00000014163(3,6)	ENSOARG00000013009	bb_MF_P3	ATP8A2
oar_circ_0000601	10	34131386	34136565	+	2	1_CLASSIC	ENSOART00000014353(4,8)	ENSOARG00000013200	bb_MF_P1	MTMR6
oar_circ_0000602	10	34417507	34434368	+	4	4_OVERLAP_EXON	ENSOART00000014385(none,none)	Null	bb_SL_P1	Null
oar_circ_0000603	10	34432067	34434368	+	4	1_CLASSIC	ENSOART00000014385(2,4)	ENSOARG00000013232	bb_ML_P3,bb_SL_P1,bb_SL_P3	Null
oar_circ_0000604	10	34465059	34472487	+	2	1_CLASSIC	ENSOART00000014385(10,15)	ENSOARG00000013232	bb_ML_P3	Null
oar_circ_0000605	10	34501340	34524130	+	2	1_CLASSIC	ENSOART00000014503(6,16)	ENSOARG00000013328	bb_SF_P3	MIPEP
oar_circ_0000606	10	34647422	34679312	-	17	1_CLASSIC	ENSOART00000014537(1,4)	ENSOARG00000013366	bb_MF_P1,bb_MF_P2,bb_MF_P3,bb_ML_P1,bb_ML_P2,bb_ML_P3,bb_SF_P1,bb_SF_P2,bb_SF_P3,bb_SL_P1,bb_SL_P2,bb_SL_P3	TNFRSF19
oar_circ_0000607	10	34657819	34679312	-	20	1_CLASSIC	ENSOART00000014537(1,3)	ENSOARG00000013366	bb_MF_P1,bb_MF_P2,bb_MF_P3,bb_ML_P1,bb_ML_P2,bb_ML_P3,bb_SF_P1,bb_SF_P2,bb_SF_P3,bb_SL_P1,bb_SL_P2,bb_SL_P3	TNFRSF19
oar_circ_0000608	10	34799871	34800376	+	43	6_INTERGENIC	none(none,none)	Null	bb_MF_P1,bb_MF_P2,bb_MF_P3,bb_ML_P1,bb_ML_P2,bb_ML_P3,bb_SF_P1,bb_SF_P2,bb_SF_P3,bb_SL_P1,bb_SL_P2,bb_SL_P3	Null
oar_circ_0000609	10	34881523	34891970	-	5	1_CLASSIC	ENSOART00000014609(2,5)	ENSOARG00000013430	bb_ML_P2	SGCG
oar_circ_0000610	10	35703171	35704398	+	5	1_CLASSIC	ENSOART00000014750(4,5)	ENSOARG00000013561	bb_SF_P1,bb_SL_P3	MICU2
oar_circ_0000611	10	35748731	35763814	+	14	1_CLASSIC	ENSOART00000014812(2,7)	ENSOARG00000013613	bb_MF_P1,bb_MF_P2,bb_MF_P3,bb_ML_P1,bb_ML_P2,bb_ML_P3,bb_SF_P1,bb_SF_P2,bb_SF_P3,bb_SL_P1,bb_SL_P2,bb_SL_P3	ZDHHC20
oar_circ_0000612	10	35748731	35773568	+	32	1_CLASSIC	ENSOART00000014812(2,9)	ENSOARG00000013613	bb_MF_P1,bb_MF_P2,bb_MF_P3,bb_ML_P1,bb_ML_P2,bb_ML_P3,bb_SF_P1,bb_SF_P2,bb_SF_P3,bb_SL_P2,bb_SL_P3	ZDHHC20
oar_circ_0000613	10	35748731	35779236	+	3	1_CLASSIC	ENSOART00000014812(2,11)	ENSOARG00000013613	bb_MF_P2,bb_MF_P3,bb_ML_P2,bb_SF_P2,bb_SL_P2,bb_SL_P3	ZDHHC20
oar_circ_0000614	10	35752342	35763814	+	2	1_CLASSIC	ENSOART00000014812(3,7);ENSOART00000014813(2,6)	ENSOARG00000013613	bb_SL_P3	ZDHHC20
oar_circ_0000615	10	35756781	35763814	+	2	1_CLASSIC	ENSOART00000014812(4,7);ENSOART00000014813(3,6)	ENSOARG00000013613	bb_MF_P3,bb_ML_P1,bb_ML_P2,bb_SF_P1,bb_SF_P2,bb_SF_P3	ZDHHC20
oar_circ_0000616	10	35756781	35773568	+	25	1_CLASSIC	ENSOART00000014812(4,9);ENSOART00000014813(3,8)	ENSOARG00000013613	bb_MF_P1,bb_MF_P2,bb_MF_P3,bb_ML_P1,bb_ML_P2,bb_ML_P3,bb_SF_P1,bb_SF_P2,bb_SF_P3,bb_SL_P1,bb_SL_P2,bb_SL_P3	ZDHHC20
oar_circ_0000617	10	35761943	35773568	+	7	1_CLASSIC	ENSOART00000014812(5,9);ENSOART00000014813(4,8)	ENSOARG00000013613	bb_MF_P1,bb_MF_P2,bb_MF_P3,bb_ML_P1,bb_ML_P2,bb_ML_P3,bb_SF_P2,bb_SF_P3,bb_SL_P1,bb_SL_P2,bb_SL_P3	ZDHHC20
oar_circ_0000618	10	35907213	35924882	+	2	4_OVERLAP_EXON	ENSOART00000015002(none,none)	Null	bb_ML_P2,bb_SF_P2,bb_SL_P2	Null
oar_circ_0000619	10	35915242	35920684	+	2	2_ALTER_EXON	ENSOART00000015002(1,2)	ENSOARG00000013784	bb_MF_P1,bb_SL_P3	XPO4
oar_circ_0000620	10	35915242	35924882	+	11	2_ALTER_EXON	ENSOART00000015002(1,3)	ENSOARG00000013784	bb_MF_P1,bb_MF_P2,bb_MF_P3,bb_ML_P1,bb_ML_P2,bb_ML_P3,bb_SF_P1,bb_SF_P2,bb_SF_P3,bb_SL_P1,bb_SL_P2,bb_SL_P3	XPO4
oar_circ_0000621	10	35915242	35951600	+	2	2_ALTER_EXON	ENSOART00000015002(1,8)	ENSOARG00000013784	bb_MF_P2,bb_MF_P3,bb_SF_P2,bb_SF_P3,bb_SL_P1	XPO4
oar_circ_0000622	10	35924744	35951600	+	5	1_CLASSIC	ENSOART00000015002(3,8)	ENSOARG00000013784	bb_MF_P1,bb_MF_P2,bb_ML_P2,bb_ML_P3,bb_SF_P2	XPO4
oar_circ_0000623	10	35934562	35951600	+	2	1_CLASSIC	ENSOART00000015002(4,8)	ENSOARG00000013784	bb_MF_P3,bb_ML_P1,bb_ML_P2,bb_SF_P2,bb_SL_P3	XPO4
oar_circ_0000624	10	35944266	35951600	+	2	4_OVERLAP_EXON	ENSOART00000015002(none,8)	ENSOARG00000013784	bb_ML_P2,bb_SF_P3,bb_SL_P1	XPO4
oar_circ_0000625	10	35951071	35953056	+	2	4_OVERLAP_EXON	ENSOART00000015002(7,none)	ENSOARG00000013784	bb_SF_P1	XPO4
oar_circ_0000626	10	36005916	36011949	+	2	5_ANTISENSE	ENSOART00000028300(none,none)	Null	bb_SL_P1	Null
oar_circ_0000627	10	36052241	36064517	-	2	4_OVERLAP_EXON	ENSOART00000015106(none,24)	ENSOARG00000013877	bb_ML_P1	IFT88
oar_circ_0000628	10	36058054	36080991	-	2	1_CLASSIC	ENSOART00000015106(12,23)	ENSOARG00000013877	bb_MF_P1,bb_MF_P3,bb_ML_P1,bb_ML_P2,bb_ML_P3,bb_SF_P1,bb_SF_P2,bb_SL_P1,bb_SL_P2,bb_SL_P3	IFT88
oar_circ_0000629	10	36061434	36085565	-	2	1_CLASSIC	ENSOART00000015106(9,22)	ENSOARG00000013877	bb_ML_P2	IFT88
oar_circ_0000630	10	36072785	36080991	-	2	1_CLASSIC	ENSOART00000015106(12,15)	ENSOARG00000013877	bb_MF_P1,bb_MF_P2,bb_ML_P1,bb_SF_P1,bb_SF_P2,bb_SF_P3,bb_SL_P2,bb_SL_P3	IFT88
oar_circ_0000631	10	36072785	36086977	-	6	1_CLASSIC	ENSOART00000015106(8,15)	ENSOARG00000013877	bb_MF_P2,bb_MF_P3,bb_ML_P1,bb_ML_P2,bb_ML_P3,bb_SF_P1,bb_SF_P2,bb_SF_P3,bb_SL_P1,bb_SL_P2	IFT88
oar_circ_0000632	10	36072785	36091961	-	2	1_CLASSIC	ENSOART00000015106(6,15)	ENSOARG00000013877	bb_ML_P1	IFT88
oar_circ_0000633	10	36079738	36086977	-	8	1_CLASSIC	ENSOART00000015106(8,13)	ENSOARG00000013877	bb_MF_P1,bb_MF_P2,bb_MF_P3,bb_ML_P1,bb_ML_P2,bb_ML_P3,bb_SF_P1,bb_SF_P2,bb_SF_P3,bb_SL_P1,bb_SL_P2,bb_SL_P3	IFT88
oar_circ_0000634	10	36086887	36103782	-	5	1_CLASSIC	ENSOART00000015106(2,8)	ENSOARG00000013877	bb_MF_P3	IFT88
oar_circ_0000635	10	36100115	36103782	-	2	1_CLASSIC	ENSOART00000015106(2,3)	ENSOARG00000013877	bb_MF_P1	IFT88
oar_circ_0000636	10	36322626	36368260	-	2	4_OVERLAP_EXON	ENSOART00000015283(none,none)	Null	bb_SL_P3	Null
oar_circ_0000637	10	36332988	36360868	-	3	1_CLASSIC	ENSOART00000015283(3,14)	ENSOARG00000014028	bb_SF_P2	ZMYM2
oar_circ_0000638	10	36342533	36368260	-	2	1_CLASSIC	ENSOART00000015283(2,11)	ENSOARG00000014028	bb_ML_P2,bb_SL_P3	ZMYM2
oar_circ_0000639	10	36346992	36368260	-	2	1_CLASSIC	ENSOART00000015283(2,9)	ENSOARG00000014028	bb_SF_P3	ZMYM2
oar_circ_0000640	10	36355605	36368260	-	12	1_CLASSIC	ENSOART00000015283(2,6)	ENSOARG00000014028	bb_MF_P1,bb_MF_P2,bb_MF_P3,bb_ML_P1,bb_ML_P2,bb_ML_P3,bb_SF_P1,bb_SF_P2,bb_SF_P3,bb_SL_P1,bb_SL_P2,bb_SL_P3	ZMYM2
oar_circ_0000641	10	36367404	36386542	-	4	2_ALTER_EXON	ENSOART00000015283(1,2)	ENSOARG00000014028	bb_MF_P1	ZMYM2
oar_circ_0000642	10	36448226	36450652	+	4	2_ALTER_EXON	ENSOART00000015369(5,7)	ENSOARG00000014118	bb_MF_P3	ZMYM5
oar_circ_0000643	10	36448226	36453900	+	7	4_OVERLAP_EXON	ENSOART00000015369(none,none)	Null	bb_MF_P3,bb_ML_P1,bb_ML_P2,bb_SF_P2,bb_SL_P1,bb_SL_P2	Null
oar_circ_0000644	10	36448226	36490010	+	3	4_OVERLAP_EXON	ENSOART00000015369(none,none);ENSOART00000015428(none,none)	Null	bb_SL_P3	Null
oar_circ_0000645	10	36449386	36450652	+	2	2_ALTER_EXON	ENSOART00000015369(6,7)	ENSOARG00000014118	bb_MF_P2	ZMYM5
oar_circ_0000646	10	36449386	36453900	+	3	4_OVERLAP_EXON	ENSOART00000015369(none,none)	Null	bb_SF_P3	Null
oar_circ_0000647	10	36468779	36477501	+	6	1_CLASSIC	ENSOART00000015428(3,4)	ENSOARG00000014163	bb_MF_P1,bb_MF_P3,bb_ML_P1,bb_ML_P2,bb_ML_P3,bb_SF_P2,bb_SF_P3,bb_SL_P1,bb_SL_P2	PSPC1
oar_circ_0000648	10	36468779	36481810	+	9	1_CLASSIC	ENSOART00000015428(3,5)	ENSOARG00000014163	bb_MF_P1,bb_MF_P2,bb_MF_P3,bb_ML_P2,bb_ML_P3,bb_SF_P1,bb_SF_P3,bb_SL_P2,bb_SL_P3	PSPC1
oar_circ_0000649	10	36468779	36486403	+	23	4_OVERLAP_EXON	ENSOART00000015428(3,none)	ENSOARG00000014163	bb_MF_P1,bb_MF_P2,bb_MF_P3,bb_ML_P1,bb_ML_P2,bb_ML_P3,bb_SF_P1,bb_SF_P2,bb_SF_P3,bb_SL_P1,bb_SL_P2	PSPC1
oar_circ_0000650	10	36468779	36490010	+	98	1_CLASSIC	ENSOART00000015428(3,7)	ENSOARG00000014163	bb_MF_P1,bb_MF_P2,bb_MF_P3,bb_ML_P1,bb_ML_P2,bb_ML_P3,bb_SF_P1,bb_SF_P2,bb_SF_P3,bb_SL_P1,bb_SL_P2,bb_SL_P3	PSPC1
oar_circ_0000651	10	36468779	36492990	+	2	4_OVERLAP_EXON	ENSOART00000015428(3,none)	ENSOARG00000014163	bb_ML_P1	PSPC1
oar_circ_0000652	10	36477406	36486403	+	2	4_OVERLAP_EXON	ENSOART00000015428(4,none)	ENSOARG00000014163	bb_ML_P1,bb_ML_P3,bb_SF_P2	PSPC1
oar_circ_0000653	10	36477406	36490010	+	11	1_CLASSIC	ENSOART00000015428(4,7)	ENSOARG00000014163	bb_MF_P1,bb_MF_P2,bb_MF_P3,bb_ML_P1,bb_ML_P2,bb_ML_P3,bb_SF_P1,bb_SF_P2,bb_SF_P3,bb_SL_P1,bb_SL_P2,bb_SL_P3	PSPC1
oar_circ_0000654	10	36507586	36538764	+	4	4_OVERLAP_EXON	ENSOART00000015428(none,none)	Null	bb_SL_P1,bb_SL_P2	Null
oar_circ_0000655	10	36507646	36538764	+	3	4_OVERLAP_EXON	ENSOART00000015428(none,none)	Null	bb_MF_P3	Null
oar_circ_0000656	10	36513531	36538764	+	2	4_OVERLAP_EXON	ENSOART00000015428(none,none)	Null	bb_SF_P1	Null
oar_circ_0000657	10	36554653	36557610	-	2	1_CLASSIC	ENSOART00000015558(4,5)	ENSOARG00000014285	bb_MF_P1	MPHOSPH8
oar_circ_0000658	10	36625495	36647670	-	2	1_CLASSIC	ENSOART00000015696(9,20);ENSOART00000015698(9,20)	ENSOARG00000014415	bb_ML_P1	PARP4
oar_circ_0000659	10	36678284	36679397	+	7	4_OVERLAP_EXON	ENSOART00000015853(none,3)	ENSOARG00000014560	bb_MF_P1,bb_MF_P2,bb_MF_P3,bb_ML_P1,bb_ML_P2,bb_ML_P3,bb_SF_P1,bb_SF_P2,bb_SF_P3,bb_SL_P1,bb_SL_P2,bb_SL_P3	CENPJ
oar_circ_0000660	10	36678284	36685580	+	2	4_OVERLAP_EXON	ENSOART00000015853(none,5)	ENSOARG00000014560	bb_SL_P3	CENPJ
oar_circ_0000661	10	36678284	36700265	+	3	4_OVERLAP_EXON	ENSOART00000015853(none,11)	ENSOARG00000014560	bb_MF_P1,bb_MF_P2,bb_ML_P2,bb_ML_P3,bb_SF_P2,bb_SL_P1,bb_SL_P2,bb_SL_P3	CENPJ
oar_circ_0000662	10	36678328	36679397	+	51	1_CLASSIC	ENSOART00000015853(2,3)	ENSOARG00000014560	bb_MF_P1,bb_MF_P2,bb_MF_P3,bb_ML_P1,bb_ML_P2,bb_ML_P3,bb_SF_P1,bb_SF_P2,bb_SF_P3,bb_SL_P1,bb_SL_P2,bb_SL_P3	CENPJ
oar_circ_0000663	10	36678328	36685580	+	5	1_CLASSIC	ENSOART00000015853(2,5)	ENSOARG00000014560	bb_MF_P1,bb_MF_P2,bb_MF_P3,bb_ML_P1,bb_ML_P2,bb_SF_P1,bb_SF_P2,bb_SF_P3,bb_SL_P1,bb_SL_P3	CENPJ
oar_circ_0000664	10	36678328	36688368	+	5	1_CLASSIC	ENSOART00000015853(2,7)	ENSOARG00000014560	bb_MF_P1,bb_MF_P2,bb_MF_P3,bb_ML_P1,bb_ML_P2,bb_ML_P3,bb_SF_P1,bb_SF_P2,bb_SF_P3,bb_SL_P1,bb_SL_P2,bb_SL_P3	CENPJ
oar_circ_0000665	10	36678328	36690651	+	2	1_CLASSIC	ENSOART00000015853(2,8)	ENSOARG00000014560	bb_MF_P1,bb_ML_P1,bb_ML_P2	CENPJ
oar_circ_0000666	10	36678328	36700265	+	19	1_CLASSIC	ENSOART00000015853(2,11)	ENSOARG00000014560	bb_MF_P1,bb_MF_P2,bb_MF_P3,bb_ML_P1,bb_ML_P2,bb_ML_P3,bb_SF_P1,bb_SF_P2,bb_SF_P3,bb_SL_P1,bb_SL_P2,bb_SL_P3	CENPJ
oar_circ_0000667	10	36686493	36688368	+	3	1_CLASSIC	ENSOART00000015853(6,7)	ENSOARG00000014560	bb_MF_P2,bb_ML_P2,bb_SF_P2,bb_SL_P2	CENPJ
oar_circ_0000668	10	36686493	36696493	+	4	1_CLASSIC	ENSOART00000015853(6,10)	ENSOARG00000014560	bb_MF_P1,bb_MF_P3,bb_SL_P1	CENPJ
oar_circ_0000669	10	36686493	36708039	+	2	1_CLASSIC	ENSOART00000015853(6,13)	ENSOARG00000014560	bb_SL_P2	CENPJ
oar_circ_0000670	10	36686721	36688368	+	2	1_CLASSIC	ENSOART00000015853(7,7)	ENSOARG00000014560	bb_MF_P1	CENPJ
oar_circ_0000671	10	39815136	39816245	-	2	6_INTERGENIC	none(none,none)	Null	bb_ML_P2	Null
oar_circ_0000672	10	40435836	40436260	-	4	6_INTERGENIC	none(none,none)	Null	bb_MF_P2	Null
oar_circ_0000673	10	40547759	40550727	-	2	6_INTERGENIC	none(none,none)	Null	bb_ML_P3	Null
oar_circ_0000674	10	44424516	44449824	-	2	1_CLASSIC	ENSOART00000016475(7,8)	ENSOARG00000015136	bb_MF_P1	KLHL1
oar_circ_0000675	10	44449662	44456379	-	2	4_OVERLAP_EXON	ENSOART00000016475(none,7)	ENSOARG00000015136	bb_ML_P3,bb_SF_P1	KLHL1
oar_circ_0000676	10	44449662	44506239	-	2	1_CLASSIC	ENSOART00000016475(6,7)	ENSOARG00000015136	bb_ML_P1	KLHL1
oar_circ_0000677	10	44539185	44721827	-	2	2_ALTER_EXON	ENSOART00000016475(1,5)	ENSOARG00000015136	bb_MF_P3,bb_SF_P1,bb_SF_P3	KLHL1
oar_circ_0000678	10	44598254	44721827	-	2	2_ALTER_EXON	ENSOART00000016475(1,4)	ENSOARG00000015136	bb_MF_P3,bb_ML_P1,bb_ML_P2,bb_SF_P1,bb_SF_P2,bb_SF_P3	KLHL1
oar_circ_0000679	10	44656055	44704757	-	2	4_OVERLAP_EXON	ENSOART00000016475(2,none)	ENSOARG00000015136	bb_SL_P2	KLHL1
oar_circ_0000680	10	44674995	44704757	-	4	1_CLASSIC	ENSOART00000016475(2,3)	ENSOARG00000015136	bb_MF_P1,bb_MF_P3,bb_ML_P1,bb_ML_P3	KLHL1
oar_circ_0000681	10	44674995	44721827	-	10	2_ALTER_EXON	ENSOART00000016475(1,3)	ENSOARG00000015136	bb_MF_P1,bb_MF_P3,bb_ML_P2,bb_ML_P3,bb_SF_P1,bb_SF_P3,bb_SL_P1,bb_SL_P3	KLHL1
oar_circ_0000682	10	44674995	44731336	-	3	4_OVERLAP_EXON	ENSOART00000016475(none,none)	Null	bb_ML_P2	Null
oar_circ_0000683	10	44704621	44721827	-	9	2_ALTER_EXON	ENSOART00000016475(1,2)	ENSOARG00000015136	bb_MF_P1,bb_MF_P2,bb_MF_P3,bb_ML_P1,bb_ML_P2,bb_ML_P3,bb_SF_P1,bb_SF_P2,bb_SF_P3	KLHL1
oar_circ_0000684	10	44704621	44731336	-	4	4_OVERLAP_EXON	ENSOART00000016475(none,none)	Null	bb_MF_P1,bb_ML_P2,bb_SF_P1,bb_SL_P2	Null
oar_circ_0000685	10	44914235	44916614	-	3	6_INTERGENIC	none(none,none)	Null	bb_MF_P1,bb_MF_P3,bb_ML_P2,bb_ML_P3,bb_SF_P1,bb_SF_P2,bb_SF_P3,bb_SL_P1,bb_SL_P2,bb_SL_P3	Null
oar_circ_0000686	10	46330246	46337001	-	2	6_INTERGENIC	none(none,none)	Null	bb_MF_P1	Null
oar_circ_0000687	10	46568999	46572783	-	3	2_ALTER_EXON	ENSOART00000016551(9,11)	ENSOARG00000015209	bb_MF_P1,bb_MF_P3,bb_ML_P1,bb_ML_P2,bb_SF_P2,bb_SL_P1,bb_SL_P3	Null
oar_circ_0000688	10	46568999	46582245	-	9	2_ALTER_EXON	ENSOART00000016551(8,11)	ENSOARG00000015209	bb_MF_P1,bb_MF_P2,bb_MF_P3,bb_ML_P1,bb_ML_P2,bb_ML_P3,bb_SF_P1,bb_SF_P2,bb_SF_P3,bb_SL_P2,bb_SL_P3	Null
oar_circ_0000689	10	46656955	46676924	-	3	1_CLASSIC	ENSOART00000016551(4,7)	ENSOARG00000015209	bb_MF_P3,bb_ML_P3,bb_SF_P2	Null
oar_circ_0000690	10	46656955	46802806	-	4	1_CLASSIC	ENSOART00000016551(2,7)	ENSOARG00000015209	bb_MF_P1,bb_MF_P3,bb_SF_P1,bb_SF_P2	Null
oar_circ_0000691	10	46676146	46676924	-	3	1_CLASSIC	ENSOART00000016551(4,5)	ENSOARG00000015209	bb_ML_P1	Null
oar_circ_0000692	10	46676146	46802806	-	4	1_CLASSIC	ENSOART00000016551(2,5)	ENSOARG00000015209	bb_ML_P1,bb_SF_P2,bb_SF_P3,bb_SL_P1,bb_SL_P2,bb_SL_P3	Null
oar_circ_0000693	10	46741130	46802806	-	11	1_CLASSIC	ENSOART00000016551(2,3)	ENSOARG00000015209	bb_MF_P1,bb_MF_P2,bb_MF_P3,bb_ML_P1,bb_ML_P2,bb_ML_P3,bb_SF_P1,bb_SF_P2,bb_SF_P3,bb_SL_P1,bb_SL_P2,bb_SL_P3	Null
oar_circ_0000694	10	46741130	46818019	-	3	4_OVERLAP_EXON	ENSOART00000016551(none,3)	ENSOARG00000015209	bb_SL_P3	Null
oar_circ_0000695	10	46741130	46848585	-	2	4_OVERLAP_EXON	ENSOART00000016551(none,3)	ENSOARG00000015209	bb_ML_P2	Null
oar_circ_0000696	10	47927989	47942517	+	8	1_CLASSIC	ENSOART00000016623(3,7)	ENSOARG00000015273	bb_MF_P1,bb_MF_P3,bb_ML_P1,bb_ML_P2,bb_ML_P3,bb_SF_P1,bb_SL_P1	BORA
oar_circ_0000697	10	47943271	47945000	+	3	1_CLASSIC	ENSOART00000016623(8,10)	ENSOARG00000015273	bb_MF_P3	BORA
oar_circ_0000698	10	47956583	47967265	-	3	4_OVERLAP_EXON	ENSOART00000016660(none,none)	Null	bb_ML_P3	Null
oar_circ_0000699	10	47960549	47967265	-	2	1_CLASSIC	ENSOART00000016660(12,16)	ENSOARG00000015309	bb_MF_P2,bb_ML_P2,bb_SL_P3	DIS3
oar_circ_0000700	10	47962889	47967265	-	3	1_CLASSIC	ENSOART00000016660(12,15)	ENSOARG00000015309	bb_MF_P1,bb_MF_P2,bb_MF_P3,bb_SL_P2	DIS3
oar_circ_0000701	10	47968839	47973036	-	8	1_CLASSIC	ENSOART00000016660(5,11)	ENSOARG00000015309	bb_MF_P1,bb_MF_P2,bb_MF_P3,bb_ML_P1,bb_ML_P2,bb_ML_P3,bb_SF_P1,bb_SF_P2,bb_SL_P1,bb_SL_P2,bb_SL_P3	DIS3
oar_circ_0000702	10	47968839	47977596	-	2	1_CLASSIC	ENSOART00000016660(3,11)	ENSOARG00000015309	bb_MF_P3,bb_SF_P2	DIS3
oar_circ_0000703	10	47992202	48061087	+	2	4_OVERLAP_EXON	ENSOART00000016784(none,9)	ENSOARG00000015416	bb_MF_P3,bb_ML_P2	PIBF1
oar_circ_0000704	10	47997327	48007857	+	16	1_CLASSIC	ENSOART00000016784(2,4)	ENSOARG00000015416	bb_MF_P1,bb_MF_P2,bb_MF_P3,bb_ML_P1,bb_ML_P3,bb_SF_P1,bb_SF_P2,bb_SF_P3,bb_SL_P1,bb_SL_P2,bb_SL_P3	PIBF1
oar_circ_0000705	10	47997327	48061087	+	4	1_CLASSIC	ENSOART00000016784(2,9)	ENSOARG00000015416	bb_MF_P3,bb_ML_P1,bb_ML_P2,bb_SF_P1,bb_SL_P1	PIBF1
oar_circ_0000706	10	48007738	48035318	+	4	1_CLASSIC	ENSOART00000016784(4,8)	ENSOARG00000015416	bb_MF_P3,bb_ML_P1,bb_ML_P2,bb_SL_P2,bb_SL_P3	PIBF1
oar_circ_0000707	10	48007738	48061087	+	2	1_CLASSIC	ENSOART00000016784(4,9)	ENSOARG00000015416	bb_SL_P2	PIBF1
oar_circ_0000708	10	48029249	48035318	+	3	1_CLASSIC	ENSOART00000016784(5,8)	ENSOARG00000015416	bb_MF_P2,bb_MF_P3,bb_ML_P1,bb_ML_P2,bb_ML_P3,bb_SF_P1,bb_SF_P2,bb_SL_P2	PIBF1
oar_circ_0000709	10	48029249	48061087	+	3	1_CLASSIC	ENSOART00000016784(5,9)	ENSOARG00000015416	bb_MF_P1,bb_MF_P3,bb_ML_P1,bb_SF_P2,bb_SL_P1,bb_SL_P2,bb_SL_P3	PIBF1
oar_circ_0000710	10	48029249	48125381	+	2	1_CLASSIC	ENSOART00000016784(5,12)	ENSOARG00000015416	bb_SF_P1	PIBF1
oar_circ_0000711	10	48060989	48125381	+	2	1_CLASSIC	ENSOART00000016784(9,12)	ENSOARG00000015416	bb_ML_P1,bb_ML_P3,bb_SL_P1,bb_SL_P3	PIBF1
oar_circ_0000712	10	48060989	48139430	+	2	1_CLASSIC	ENSOART00000016784(9,13)	ENSOARG00000015416	bb_MF_P1,bb_MF_P2,bb_MF_P3,bb_ML_P1,bb_ML_P2,bb_SF_P1,bb_SL_P1,bb_SL_P2,bb_SL_P3	PIBF1
oar_circ_0000713	10	48060989	48176462	+	2	1_CLASSIC	ENSOART00000016784(9,15)	ENSOARG00000015416	bb_MF_P2	PIBF1
oar_circ_0000714	10	48110554	48139430	+	3	1_CLASSIC	ENSOART00000016784(10,13)	ENSOARG00000015416	bb_MF_P1,bb_MF_P2,bb_MF_P3,bb_ML_P1,bb_ML_P2,bb_ML_P3,bb_SF_P1,bb_SF_P2,bb_SF_P3,bb_SL_P1,bb_SL_P3	PIBF1
oar_circ_0000715	10	48110554	48176462	+	2	1_CLASSIC	ENSOART00000016784(10,15)	ENSOARG00000015416	bb_ML_P3,bb_SL_P2	PIBF1
oar_circ_0000716	10	49099813	49128877	-	3	1_CLASSIC	ENSOART00000016874(4,5)	ENSOARG00000015513	bb_SF_P3	KLF12
oar_circ_0000717	10	49099813	49246458	-	2	1_CLASSIC	ENSOART00000016874(3,5)	ENSOARG00000015513	bb_SF_P1	KLF12
oar_circ_0000718	10	49223756	49246458	-	3	4_OVERLAP_EXON	ENSOART00000016874(3,none)	ENSOARG00000015513	bb_MF_P1,bb_ML_P3	KLF12
oar_circ_0000719	10	49246369	49325599	-	4	1_CLASSIC	ENSOART00000016874(2,3)	ENSOARG00000015513	bb_ML_P2,bb_SL_P3	KLF12
oar_circ_0000720	10	49325536	49448758	-	3	4_OVERLAP_EXON	ENSOART00000016874(none,2)	ENSOARG00000015513	bb_SL_P3	KLF12
oar_circ_0000721	10	49441013	49448758	-	14	3_INTRON	ENSOART00000016874(none,none)	Null	bb_MF_P3,bb_SL_P3	Null
oar_circ_0000722	10	49441764	49448758	-	4	3_INTRON	ENSOART00000016874(none,none)	Null	bb_MF_P3	Null
oar_circ_0000723	10	50862614	50869838	-	5	2_ALTER_EXON	ENSOART00000016956(1,5)	ENSOARG00000015582	bb_ML_P2	TBC1D4
oar_circ_0000724	10	50866369	50869838	-	2	2_ALTER_EXON	ENSOART00000016956(1,4)	ENSOARG00000015582	bb_SF_P2	TBC1D4
oar_circ_0000725	10	50868842	50869838	-	2	2_ALTER_EXON	ENSOART00000016956(1,3)	ENSOARG00000015582	bb_SF_P1	TBC1D4
oar_circ_0000726	10	51213918	51254858	+	2	1_CLASSIC	ENSOART00000017226(2,4);ENSOART00000017227(2,4)	ENSOARG00000015818	bb_MF_P1,bb_MF_P3,bb_ML_P2,bb_ML_P3	LMO7
oar_circ_0000727	10	51289502	51294905	+	3	1_CLASSIC	ENSOART00000017226(5,7);ENSOART00000017227(5,7)	ENSOARG00000015818	bb_MF_P1,bb_MF_P3,bb_ML_P1,bb_SF_P3,bb_SL_P2,bb_SL_P3	LMO7
oar_circ_0000728	10	51290565	51321899	+	4	1_CLASSIC	ENSOART00000017226(6,15);ENSOART00000017227(6,12)	ENSOARG00000015818	bb_MF_P1,bb_ML_P1,bb_SL_P3	LMO7
oar_circ_0000729	10	51290565	51335597	+	2	1_CLASSIC	ENSOART00000017226(6,19);ENSOART00000017227(6,16)	ENSOARG00000015818	bb_MF_P1	LMO7
oar_circ_0000730	10	51314196	51321899	+	18	1_CLASSIC	ENSOART00000017226(12,15);ENSOART00000017227(9,12)	ENSOARG00000015818	bb_MF_P1,bb_MF_P2,bb_MF_P3,bb_ML_P1,bb_ML_P2,bb_ML_P3,bb_SF_P1,bb_SF_P2,bb_SF_P3,bb_SL_P1,bb_SL_P2,bb_SL_P3	LMO7
oar_circ_0000731	10	51314196	51335597	+	3	1_CLASSIC	ENSOART00000017226(12,19);ENSOART00000017227(9,16)	ENSOARG00000015818	bb_MF_P1,bb_ML_P1,bb_SF_P2,bb_SL_P2,bb_SL_P3	LMO7
oar_circ_0000732	10	52635995	52641056	-	2	1_CLASSIC	ENSOART00000017799(79,82)	ENSOARG00000016305	bb_MF_P2	MYCBP2
oar_circ_0000733	10	52635995	52644787	-	3	1_CLASSIC	ENSOART00000017799(75,82)	ENSOARG00000016305	bb_SL_P3	MYCBP2
oar_circ_0000734	10	52641976	52646839	-	5	1_CLASSIC	ENSOART00000017799(74,78)	ENSOARG00000016305	bb_MF_P2,bb_ML_P2,bb_SL_P1	MYCBP2
oar_circ_0000735	10	52651453	52671568	-	13	1_CLASSIC	ENSOART00000017799(59,71)	ENSOARG00000016305	bb_MF_P1,bb_MF_P2,bb_MF_P3,bb_ML_P1,bb_ML_P2,bb_ML_P3,bb_SF_P1,bb_SF_P2,bb_SF_P3,bb_SL_P1,bb_SL_P3	MYCBP2
oar_circ_0000736	10	52692523	52752679	-	2	1_CLASSIC	ENSOART00000017799(33,55)	ENSOARG00000016305	bb_MF_P3	MYCBP2
oar_circ_0000737	10	52697470	52700570	-	2	4_OVERLAP_EXON	ENSOART00000017799(none,53)	ENSOARG00000016305	bb_MF_P1,bb_ML_P1	MYCBP2
oar_circ_0000738	10	52710631	52712410	-	4	1_CLASSIC	ENSOART00000017799(50,52)	ENSOARG00000016305	bb_ML_P1,bb_ML_P3	MYCBP2
oar_circ_0000739	10	52710631	52720053	-	2	1_CLASSIC	ENSOART00000017799(47,52)	ENSOARG00000016305	bb_SF_P3,bb_SL_P1	MYCBP2
oar_circ_0000740	10	52710631	52752679	-	3	1_CLASSIC	ENSOART00000017799(33,52)	ENSOARG00000016305	bb_SL_P3	MYCBP2
oar_circ_0000741	10	52723836	52733575	-	2	1_CLASSIC	ENSOART00000017799(41,46)	ENSOARG00000016305	bb_MF_P2,bb_SL_P2	MYCBP2
oar_circ_0000742	10	52726637	52731819	-	2	1_CLASSIC	ENSOART00000017799(42,45)	ENSOARG00000016305	bb_MF_P2,bb_MF_P3,bb_ML_P3,bb_SL_P1,bb_SL_P3	MYCBP2
oar_circ_0000743	10	52738808	52752679	-	3	1_CLASSIC	ENSOART00000017799(33,40)	ENSOARG00000016305	bb_MF_P2,bb_ML_P2,bb_SF_P1,bb_SF_P3,bb_SL_P1,bb_SL_P2,bb_SL_P3	MYCBP2
oar_circ_0000744	10	52738808	52797043	-	3	1_CLASSIC	ENSOART00000017799(19,40)	ENSOARG00000016305	bb_MF_P1,bb_SL_P1,bb_SL_P2	MYCBP2
oar_circ_0000745	10	52762300	52769504	-	3	1_CLASSIC	ENSOART00000017799(27,30)	ENSOARG00000016305	bb_SF_P1	MYCBP2
oar_circ_0000746	10	52762300	52830782	-	2	1_CLASSIC	ENSOART00000017799(12,30)	ENSOARG00000016305	bb_SF_P3	MYCBP2
oar_circ_0000747	10	52787981	52797043	-	3	1_CLASSIC	ENSOART00000017799(19,21)	ENSOARG00000016305	bb_SL_P3	MYCBP2
oar_circ_0000748	10	52795771	52860903	-	2	1_CLASSIC	ENSOART00000017799(3,20)	ENSOARG00000016305	bb_SL_P2	MYCBP2
oar_circ_0000749	10	52811700	52834129	-	2	1_CLASSIC	ENSOART00000017799(9,17)	ENSOARG00000016305	bb_MF_P1,bb_SF_P1,bb_SL_P2	MYCBP2
oar_circ_0000750	10	52811700	52846221	-	2	1_CLASSIC	ENSOART00000017799(5,17)	ENSOARG00000016305	bb_ML_P2,bb_SF_P2,bb_SL_P2,bb_SL_P3	MYCBP2
oar_circ_0000751	10	52811700	52860903	-	3	1_CLASSIC	ENSOART00000017799(3,17)	ENSOARG00000016305	bb_ML_P2,bb_SL_P2,bb_SL_P3	MYCBP2
oar_circ_0000752	10	52817502	52834129	-	2	1_CLASSIC	ENSOART00000017799(9,15)	ENSOARG00000016305	bb_SF_P3	MYCBP2
oar_circ_0000753	10	52825505	52830782	-	4	1_CLASSIC	ENSOART00000017799(12,14)	ENSOARG00000016305	bb_SL_P3	MYCBP2
oar_circ_0000754	10	52828974	52860903	-	3	1_CLASSIC	ENSOART00000017799(3,13)	ENSOARG00000016305	bb_SL_P2	MYCBP2
oar_circ_0000755	10	52846025	52860903	-	2	1_CLASSIC	ENSOART00000017799(3,5)	ENSOARG00000016305	bb_MF_P1,bb_ML_P1,bb_ML_P3,bb_SF_P2,bb_SL_P3	MYCBP2
oar_circ_0000756	10	52853712	52860903	-	4	1_CLASSIC	ENSOART00000017799(3,4)	ENSOARG00000016305	bb_MF_P3	MYCBP2
oar_circ_0000757	10	52853712	52870880	-	5	1_CLASSIC	ENSOART00000017799(2,4)	ENSOARG00000016305	bb_MF_P1,bb_MF_P2,bb_SF_P2,bb_SF_P3,bb_SL_P3	MYCBP2
oar_circ_0000758	10	53253091	53275759	+	4	1_CLASSIC	ENSOART00000018172(25,30);ENSOART00000018175(23,28)	ENSOARG00000016684	bb_MF_P1	SCEL
oar_circ_0000759	10	53263475	53282780	+	3	1_CLASSIC	ENSOART00000018172(28,32);ENSOART00000018175(26,30)	ENSOARG00000016684	bb_SF_P1	SCEL
oar_circ_0000760	10	53332194	53340332	+	2	2_ALTER_EXON	ENSOART00000000115(3,none)	ENSOARG00000000109	bb_SF_P1	SLAIN1
oar_circ_0000761	10	53332194	53354799	+	4	2_ALTER_EXON	ENSOART00000000115(3,none)	ENSOARG00000000109	bb_SF_P2,bb_SL_P1	SLAIN1
oar_circ_0000762	10	53332194	53358849	+	10	2_ALTER_EXON	ENSOART00000000115(3,5)	ENSOARG00000000109	bb_MF_P1,bb_MF_P2,bb_MF_P3,bb_ML_P1,bb_ML_P2,bb_ML_P3,bb_SF_P1,bb_SF_P2,bb_SF_P3,bb_SL_P1,bb_SL_P2,bb_SL_P3	SLAIN1
oar_circ_0000763	10	53332194	53363551	+	3	2_ALTER_EXON	ENSOART00000000115(3,6)	ENSOARG00000000109	bb_MF_P1,bb_MF_P2,bb_MF_P3,bb_ML_P1,bb_ML_P3,bb_SF_P2,bb_SL_P1,bb_SL_P3	SLAIN1
oar_circ_0000764	10	53332194	53367187	+	3	2_ALTER_EXON	ENSOART00000000115(3,7)	ENSOARG00000000109	bb_MF_P1,bb_MF_P3,bb_SL_P1	SLAIN1
oar_circ_0000765	10	53354650	53363551	+	2	4_OVERLAP_EXON	ENSOART00000000115(none,6)	ENSOARG00000000109	bb_MF_P2,bb_MF_P3,bb_ML_P2	SLAIN1
oar_circ_0000766	10	53356038	53363551	+	3	1_CLASSIC	ENSOART00000000115(4,6)	ENSOARG00000000109	bb_MF_P3	SLAIN1
oar_circ_0000767	10	53422708	53446040	+	4	6_INTERGENIC	none(none,none)	Null	bb_ML_P1	Null
oar_circ_0000768	10	54265130	54273188	-	20	1_CLASSIC	ENSOART00000000207(2,5)	ENSOARG00000000201	bb_MF_P1,bb_MF_P2,bb_MF_P3,bb_ML_P1,bb_ML_P2,bb_ML_P3,bb_SF_P1,bb_SF_P2,bb_SF_P3,bb_SL_P1,bb_SL_P2,bb_SL_P3	RNF219
oar_circ_0000769	10	54920051	54951039	-	3	1_CLASSIC	ENSOART00000000398(10,21);ENSOART00000000403(10,21)	ENSOARG00000000372	bb_SF_P2	RBM26
oar_circ_0000770	10	54920051	54967315	-	2	1_CLASSIC	ENSOART00000000398(2,21)	ENSOARG00000000372	bb_MF_P3,bb_ML_P1,bb_SF_P3,bb_SL_P1	RBM26
oar_circ_0000771	10	54931319	54957322	-	3	1_CLASSIC	ENSOART00000000398(8,19);ENSOART00000000403(8,19)	ENSOARG00000000372	bb_SL_P1	RBM26
oar_circ_0000772	10	54935614	54938986	-	3	1_CLASSIC	ENSOART00000000398(14,17);ENSOART00000000403(15,18)	ENSOARG00000000372	bb_MF_P1	RBM26
oar_circ_0000773	10	54935614	54951039	-	3	1_CLASSIC	ENSOART00000000398(10,17);ENSOART00000000403(10,18)	ENSOARG00000000372	bb_ML_P2	RBM26
oar_circ_0000774	10	54956710	54961914	-	6	1_CLASSIC	ENSOART00000000398(4,9);ENSOART00000000403(4,9)	ENSOARG00000000372	bb_MF_P3,bb_SF_P1	RBM26
oar_circ_0000775	10	54956710	54967315	-	4	1_CLASSIC	ENSOART00000000398(2,9)	ENSOARG00000000372	bb_ML_P1	RBM26
oar_circ_0000776	10	54957977	54961914	-	4	1_CLASSIC	ENSOART00000000398(4,7);ENSOART00000000403(4,7)	ENSOARG00000000372	bb_MF_P1,bb_SF_P2,bb_SL_P1,bb_SL_P2	RBM26
oar_circ_0000777	10	54960937	54967315	-	5	1_CLASSIC	ENSOART00000000398(2,5)	ENSOARG00000000372	bb_MF_P1,bb_MF_P3,bb_ML_P1,bb_SF_P2,bb_SL_P1,bb_SL_P2	RBM26
oar_circ_0000778	10	55103486	55108159	+	2	1_CLASSIC	ENSOART00000000447(2,3)	ENSOARG00000000420	bb_MF_P2,bb_ML_P1,bb_ML_P3,bb_SF_P2	NDFIP2
oar_circ_0000779	10	55103486	55116709	+	20	1_CLASSIC	ENSOART00000000447(2,4)	ENSOARG00000000420	bb_MF_P1,bb_MF_P2,bb_MF_P3,bb_ML_P1,bb_ML_P2,bb_ML_P3,bb_SF_P1,bb_SF_P2,bb_SF_P3,bb_SL_P1,bb_SL_P2,bb_SL_P3	NDFIP2
oar_circ_0000780	10	55108026	55116709	+	2	1_CLASSIC	ENSOART00000000447(3,4)	ENSOARG00000000420	bb_MF_P3	NDFIP2
oar_circ_0000781	10	55121777	55124904	+	2	3_INTRON	ENSOART00000000447(none,none)	Null	bb_MF_P2	Null
oar_circ_0000782	10	55127252	55134798	+	18	1_CLASSIC	ENSOART00000000447(5,7)	ENSOARG00000000420	bb_MF_P1,bb_MF_P2,bb_MF_P3,bb_ML_P1,bb_ML_P2,bb_ML_P3,bb_SF_P1,bb_SF_P2,bb_SF_P3,bb_SL_P1,bb_SL_P2,bb_SL_P3	NDFIP2
oar_circ_0000783	10	5615245	5637748	+	2	6_INTERGENIC	none(none,none)	Null	bb_ML_P3	Null
oar_circ_0000784	10	62584893	62599749	-	3	6_INTERGENIC	none(none,none)	Null	bb_ML_P2	Null
oar_circ_0000785	10	62603654	62604642	-	2	6_INTERGENIC	none(none,none)	Null	bb_SL_P3	Null
oar_circ_0000786	10	62637039	62640232	-	2	6_INTERGENIC	none(none,none)	Null	bb_SL_P3	Null
oar_circ_0000787	10	62639813	62640232	-	2	6_INTERGENIC	none(none,none)	Null	bb_SL_P3	Null
oar_circ_0000788	10	62640078	62649181	-	5	6_INTERGENIC	none(none,none)	Null	bb_SF_P2	Null
oar_circ_0000789	10	62647985	62649181	-	2	6_INTERGENIC	none(none,none)	Null	bb_MF_P3	Null
oar_circ_0000790	10	66250698	66283131	+	4	6_INTERGENIC	none(none,none)	Null	bb_MF_P2,bb_ML_P1,bb_ML_P2,bb_ML_P3	Null
oar_circ_0000791	10	66250698	66306251	+	2	6_INTERGENIC	none(none,none)	Null	bb_MF_P2,bb_ML_P2,bb_SF_P2,bb_SF_P3,bb_SL_P1,bb_SL_P2	Null
oar_circ_0000792	10	66250698	66313933	+	3	6_INTERGENIC	none(none,none)	Null	bb_ML_P1,bb_SL_P3	Null
oar_circ_0000793	10	66272956	66388568	+	2	4_OVERLAP_EXON	ENSOART00000000591(none,none)	Null	bb_MF_P3	Null
oar_circ_0000794	10	66282970	66306251	+	7	6_INTERGENIC	none(none,none)	Null	bb_MF_P2,bb_MF_P3,bb_ML_P2,bb_ML_P3,bb_SF_P1,bb_SF_P2,bb_SF_P3,bb_SL_P1,bb_SL_P2,bb_SL_P3	Null
oar_circ_0000795	10	66306036	66313933	+	2	6_INTERGENIC	none(none,none)	Null	bb_SF_P3	Null
oar_circ_0000796	10	66531709	66542704	+	2	4_OVERLAP_EXON	ENSOART00000000591(none,2)	ENSOARG00000000553	bb_ML_P2,bb_SL_P3	GPC5
oar_circ_0000797	10	66542010	66542704	+	2	1_CLASSIC	ENSOART00000000591(2,2)	ENSOARG00000000553	bb_MF_P1,bb_MF_P2,bb_MF_P3,bb_ML_P1,bb_ML_P3,bb_SF_P1,bb_SF_P2,bb_SL_P1,bb_SL_P2,bb_SL_P3	GPC5
oar_circ_0000798	10	66542010	66604224	+	5	1_CLASSIC	ENSOART00000000591(2,3)	ENSOARG00000000553	bb_MF_P1,bb_MF_P2,bb_MF_P3,bb_ML_P1,bb_ML_P2,bb_ML_P3,bb_SF_P3,bb_SL_P1,bb_SL_P2,bb_SL_P3	GPC5
oar_circ_0000799	10	66542010	66604261	+	3	4_OVERLAP_EXON	ENSOART00000000591(2,none)	ENSOARG00000000553	bb_ML_P2,bb_SF_P1,bb_SF_P2	GPC5
oar_circ_0000800	10	66542010	66639677	+	16	1_CLASSIC	ENSOART00000000591(2,4)	ENSOARG00000000553	bb_MF_P1,bb_MF_P2,bb_MF_P3,bb_ML_P1,bb_ML_P2,bb_ML_P3,bb_SF_P1,bb_SF_P2,bb_SF_P3,bb_SL_P1,bb_SL_P2,bb_SL_P3	GPC5
oar_circ_0000801	10	66542010	66694195	+	5	4_OVERLAP_EXON	ENSOART00000000591(2,none)	ENSOARG00000000553	bb_ML_P3	GPC5
oar_circ_0000802	10	66602535	66604224	+	2	4_OVERLAP_EXON	ENSOART00000000591(none,3)	ENSOARG00000000553	bb_SF_P2,bb_SL_P2	GPC5
oar_circ_0000803	10	66602535	66604261	+	2	3_INTRON	ENSOART00000000591(none,none)	Null	bb_MF_P1,bb_SL_P3	Null
oar_circ_0000804	10	66602535	66639677	+	2	4_OVERLAP_EXON	ENSOART00000000591(none,4)	ENSOARG00000000553	bb_MF_P2,bb_SL_P2	GPC5
oar_circ_0000805	10	66602535	66776333	+	2	4_OVERLAP_EXON	ENSOART00000000591(none,5)	ENSOARG00000000553	bb_ML_P3	GPC5
oar_circ_0000806	10	66650423	66776333	+	4	4_OVERLAP_EXON	ENSOART00000000591(none,5)	ENSOARG00000000553	bb_MF_P2,bb_ML_P1,bb_SL_P1	GPC5
oar_circ_0000807	10	66650426	66776333	+	3	4_OVERLAP_EXON	ENSOART00000000591(none,5)	ENSOARG00000000553	bb_ML_P1,bb_ML_P2,bb_SF_P2,bb_SL_P1	GPC5
oar_circ_0000808	10	66747864	66776333	+	4	4_OVERLAP_EXON	ENSOART00000000591(none,5)	ENSOARG00000000553	bb_MF_P2,bb_ML_P1,bb_ML_P2,bb_SL_P1,bb_SL_P3	GPC5
oar_circ_0000809	10	66763789	66776333	+	4	4_OVERLAP_EXON	ENSOART00000000591(none,5)	ENSOARG00000000553	bb_MF_P3,bb_ML_P1	GPC5
oar_circ_0000810	10	66899853	66901403	+	2	3_INTRON	ENSOART00000000591(none,none)	Null	bb_SF_P3,bb_SL_P1	Null
oar_circ_0000811	10	67002895	67029499	+	3	6_INTERGENIC	none(none,none)	Null	bb_SL_P2	Null
oar_circ_0000812	10	67022548	67025731	-	2	6_INTERGENIC	none(none,none)	Null	bb_ML_P3	Null
oar_circ_0000813	10	67102844	67104101	-	2	6_INTERGENIC	none(none,none)	Null	bb_MF_P2,bb_ML_P3	Null
oar_circ_0000814	10	67189186	67189567	+	3	6_INTERGENIC	none(none,none)	Null	bb_MF_P1,bb_MF_P2,bb_ML_P2,bb_SF_P2,bb_SF_P3	Null
oar_circ_0000815	10	67439554	67441963	+	3	6_INTERGENIC	none(none,none)	Null	bb_ML_P3	Null
oar_circ_0000816	10	67448402	67449470	+	2	6_INTERGENIC	none(none,none)	Null	bb_SF_P1	Null
oar_circ_0000817	10	67449045	67449470	+	3	6_INTERGENIC	none(none,none)	Null	bb_ML_P3	Null
oar_circ_0000818	10	69603310	69612522	+	2	1_CLASSIC	ENSOART00000000880(5,8)	ENSOARG00000000821	bb_MF_P1,bb_MF_P2,bb_SF_P2	GPR180
oar_circ_0000819	10	69722132	69724413	+	2	6_INTERGENIC	none(none,none)	Null	bb_MF_P2	Null
oar_circ_0000820	10	69979830	69996691	-	2	1_CLASSIC	ENSOART00000001008(27,31);ENSOART00000001009(25,29)	ENSOARG00000000935	bb_MF_P3	ABCC4
oar_circ_0000821	10	70075758	70096642	-	3	1_CLASSIC	ENSOART00000001008(6,14);ENSOART00000001009(4,12)	ENSOARG00000000935	bb_MF_P2	ABCC4
oar_circ_0000822	10	70092634	70096642	-	2	1_CLASSIC	ENSOART00000001008(6,9);ENSOART00000001009(4,7)	ENSOARG00000000935	bb_ML_P2	ABCC4
oar_circ_0000823	10	70092634	70116050	-	2	1_CLASSIC	ENSOART00000001008(5,9);ENSOART00000001009(3,7)	ENSOARG00000000935	bb_ML_P1,bb_SF_P1,bb_SF_P3,bb_SL_P1,bb_SL_P2	ABCC4
oar_circ_0000824	10	70115826	70125928	-	2	1_CLASSIC	ENSOART00000001008(3,5)	ENSOARG00000000935	bb_MF_P1,bb_ML_P1,bb_ML_P3,bb_SF_P2,bb_SF_P3,bb_SL_P1,bb_SL_P3	ABCC4
oar_circ_0000825	10	71879289	71910492	+	2	1_CLASSIC	ENSOART00000001717(16,22)	ENSOARG00000001594	bb_SL_P2	Null
oar_circ_0000826	10	71909102	71935211	+	2	1_CLASSIC	ENSOART00000001717(21,26)	ENSOARG00000001594	bb_MF_P2,bb_ML_P1,bb_SF_P1,bb_SF_P2,bb_SL_P2	Null
oar_circ_0000827	10	72354302	72355780	-	9	1_CLASSIC	ENSOART00000002266(19,20)	ENSOARG00000002096	bb_MF_P1,bb_MF_P2,bb_MF_P3,bb_ML_P1,bb_ML_P2,bb_ML_P3,bb_SF_P1,bb_SF_P2,bb_SF_P3,bb_SL_P1,bb_SL_P2,bb_SL_P3	DZIP1
oar_circ_0000828	10	72354302	72357446	-	2	2_ALTER_EXON	ENSOART00000002266(18,20)	ENSOARG00000002096	bb_ML_P1	DZIP1
oar_circ_0000829	10	72354302	72357514	-	3	1_CLASSIC	ENSOART00000002266(18,20)	ENSOARG00000002096	bb_SF_P1,bb_SL_P3	DZIP1
oar_circ_0000830	10	72359790	72378498	-	2	1_CLASSIC	ENSOART00000002266(9,17)	ENSOARG00000002096	bb_SL_P3	DZIP1
oar_circ_0000831	10	72390841	72394629	-	3	1_CLASSIC	ENSOART00000002266(4,6)	ENSOARG00000002096	bb_ML_P3	DZIP1
oar_circ_0000832	10	72450795	72476444	+	2	1_CLASSIC	ENSOART00000002353(3,10)	ENSOARG00000002176	bb_ML_P3,bb_SL_P3	DNAJC3
oar_circ_0000833	10	72459817	72470246	+	5	1_CLASSIC	ENSOART00000002353(4,8)	ENSOARG00000002176	bb_MF_P1,bb_MF_P2,bb_MF_P3,bb_ML_P1,bb_ML_P2,bb_ML_P3,bb_SF_P1,bb_SF_P2,bb_SF_P3,bb_SL_P1,bb_SL_P2,bb_SL_P3	DNAJC3
oar_circ_0000834	10	72459817	72476444	+	7	1_CLASSIC	ENSOART00000002353(4,10)	ENSOARG00000002176	bb_MF_P1,bb_MF_P2,bb_MF_P3,bb_ML_P1,bb_ML_P2,bb_SF_P1,bb_SF_P2,bb_SL_P1,bb_SL_P2,bb_SL_P3	DNAJC3
oar_circ_0000835	10	72467430	72476444	+	3	1_CLASSIC	ENSOART00000002353(6,10)	ENSOARG00000002176	bb_MF_P1,bb_ML_P2,bb_SF_P2	DNAJC3
oar_circ_0000836	10	72469494	72476444	+	4	1_CLASSIC	ENSOART00000002353(7,10)	ENSOARG00000002176	bb_MF_P3,bb_SL_P2	DNAJC3
oar_circ_0000837	10	72519873	72532548	-	9	1_CLASSIC	ENSOART00000002597(28,32)	ENSOARG00000002377	bb_MF_P3,bb_ML_P2,bb_SF_P2,bb_SL_P1,bb_SL_P2	UGGT2
oar_circ_0000838	10	72519873	72536572	-	2	1_CLASSIC	ENSOART00000002597(25,32)	ENSOARG00000002377	bb_MF_P2,bb_MF_P3,bb_ML_P1,bb_ML_P2,bb_ML_P3,bb_SF_P2	UGGT2
oar_circ_0000839	10	72521988	72567414	-	2	1_CLASSIC	ENSOART00000002597(16,31)	ENSOARG00000002377	bb_SL_P2	UGGT2
oar_circ_0000840	10	72550482	72561143	-	2	1_CLASSIC	ENSOART00000002597(19,22)	ENSOARG00000002377	bb_MF_P1	UGGT2
oar_circ_0000841	10	72570500	72623562	-	3	1_CLASSIC	ENSOART00000002597(4,15)	ENSOARG00000002377	bb_ML_P2	UGGT2
oar_circ_0000842	10	72570500	72628142	-	4	1_CLASSIC	ENSOART00000002597(3,15)	ENSOARG00000002377	bb_MF_P2,bb_MF_P3,bb_ML_P3,bb_SF_P1,bb_SF_P2,bb_SL_P2	UGGT2
oar_circ_0000843	10	72593281	72605729	-	3	1_CLASSIC	ENSOART00000002597(6,10)	ENSOARG00000002377	bb_MF_P3,bb_ML_P3	UGGT2
oar_circ_0000844	10	72593281	72628142	-	3	1_CLASSIC	ENSOART00000002597(3,10)	ENSOARG00000002377	bb_MF_P2,bb_ML_P2,bb_SF_P3,bb_SL_P3	UGGT2
oar_circ_0000845	10	72605657	72628142	-	4	1_CLASSIC	ENSOART00000002597(3,6)	ENSOARG00000002377	bb_ML_P3,bb_SF_P1	UGGT2
oar_circ_0000846	10	72620130	72630625	-	2	1_CLASSIC	ENSOART00000002597(2,5)	ENSOARG00000002377	bb_MF_P3	UGGT2
oar_circ_0000847	10	72620130	72638710	-	2	2_ALTER_EXON	ENSOART00000002597(1,5)	ENSOARG00000002377	bb_MF_P1,bb_MF_P3,bb_ML_P1,bb_ML_P2,bb_SF_P2,bb_SF_P3,bb_SL_P1,bb_SL_P2	UGGT2
oar_circ_0000848	10	73809572	73810347	+	7	1_CLASSIC	ENSOART00000002908(1,1)	ENSOARG00000002685	bb_MF_P1,bb_MF_P2,bb_MF_P3,bb_ML_P1,bb_ML_P2,bb_ML_P3,bb_SF_P1,bb_SF_P2,bb_SF_P3,bb_SL_P1,bb_SL_P2,bb_SL_P3	MBNL2
oar_circ_0000849	10	74401373	74407143	+	2	1_CLASSIC	ENSOART00000003078(13,19)	ENSOARG00000002835	bb_MF_P3,bb_ML_P1,bb_SL_P3	IPO5
oar_circ_0000850	10	74519598	74563598	+	2	4_OVERLAP_EXON	ENSOART00000003297(none,none)	Null	bb_SF_P1	Null
oar_circ_0000851	10	74695933	74748522	+	2	1_CLASSIC	ENSOART00000003297(2,12)	ENSOARG00000003037	bb_MF_P2	FARP1
oar_circ_0000852	10	74722629	74738139	+	8	1_CLASSIC	ENSOART00000003297(4,7)	ENSOARG00000003037	bb_MF_P1,bb_MF_P2,bb_ML_P1,bb_ML_P2,bb_SF_P1,bb_SL_P3	FARP1
oar_circ_0000853	10	74730859	74738139	+	2	1_CLASSIC	ENSOART00000003297(5,7)	ENSOARG00000003037	bb_MF_P3,bb_ML_P2	FARP1
oar_circ_0000854	10	74737030	74738139	+	3	1_CLASSIC	ENSOART00000003297(6,7)	ENSOARG00000003037	bb_MF_P1,bb_ML_P2	FARP1
oar_circ_0000855	10	74761944	74765198	+	2	4_OVERLAP_EXON	ENSOART00000003297(none,15)	ENSOARG00000003037	bb_SF_P3	FARP1
oar_circ_0000856	10	74762505	74765198	+	3	1_CLASSIC	ENSOART00000003297(13,15)	ENSOARG00000003037	bb_MF_P1,bb_MF_P2,bb_MF_P3,bb_ML_P1,bb_ML_P2,bb_SL_P3	FARP1
oar_circ_0000857	10	74785613	74788096	+	2	1_CLASSIC	ENSOART00000003297(17,18)	ENSOARG00000003037	bb_SL_P1	FARP1
oar_circ_0000858	10	74809163	74829290	-	2	1_CLASSIC	ENSOART00000003466(3,10);ENSOART00000003468(3,10)	ENSOARG00000003190	bb_MF_P1,bb_MF_P2,bb_MF_P3	STK24
oar_circ_0000859	10	74809163	74855563	-	2	1_CLASSIC	ENSOART00000003466(2,10);ENSOART00000003468(2,10)	ENSOARG00000003190	bb_MF_P3,bb_ML_P1,bb_ML_P2,bb_SL_P2,bb_SL_P3	STK24
oar_circ_0000860	10	74822222	74822811	-	3	1_CLASSIC	ENSOART00000003466(4,5);ENSOART00000003468(4,5)	ENSOARG00000003190	bb_MF_P1,bb_MF_P2,bb_MF_P3,bb_ML_P1,bb_ML_P2,bb_SL_P1,bb_SL_P2,bb_SL_P3	STK24
oar_circ_0000861	10	74822222	74829290	-	5	1_CLASSIC	ENSOART00000003466(3,5);ENSOART00000003468(3,5)	ENSOARG00000003190	bb_MF_P1,bb_SF_P3	STK24
oar_circ_0000862	10	74825002	74825367	+	2	5_ANTISENSE	ENSOART00000003466(none,none);ENSOART00000003468(none,none)	Null	bb_SF_P3	Null
oar_circ_0000863	10	74855333	74855563	-	2	1_CLASSIC	ENSOART00000003466(2,2);ENSOART00000003468(2,2)	ENSOARG00000003190	bb_ML_P1	STK24
oar_circ_0000864	10	75108012	75117626	-	2	1_CLASSIC	ENSOART00000003953(37,39)	ENSOARG00000003624	bb_MF_P3,bb_ML_P2,bb_SF_P1,bb_SF_P2	DOCK9
oar_circ_0000865	10	75148366	75168787	-	2	1_CLASSIC	ENSOART00000003953(10,27)	ENSOARG00000003624	bb_MF_P3,bb_SF_P2,bb_SL_P1	DOCK9
oar_circ_0000866	10	75151861	75157570	-	2	1_CLASSIC	ENSOART00000003953(17,23)	ENSOARG00000003624	bb_SF_P2	DOCK9
oar_circ_0000867	10	75166233	75168787	-	2	1_CLASSIC	ENSOART00000003953(10,13)	ENSOARG00000003624	bb_MF_P3	DOCK9
oar_circ_0000868	10	75181248	75193363	-	3	1_CLASSIC	ENSOART00000003953(4,9)	ENSOARG00000003624	bb_MF_P3,bb_ML_P1,bb_ML_P2,bb_ML_P3,bb_SF_P1,bb_SF_P2,bb_SL_P1,bb_SL_P2	DOCK9
oar_circ_0000869	10	75181248	75216899	-	4	1_CLASSIC	ENSOART00000003953(2,9)	ENSOARG00000003624	bb_MF_P3,bb_SF_P2,bb_SL_P2	DOCK9
oar_circ_0000870	10	75187919	75190885	-	2	1_CLASSIC	ENSOART00000003953(5,7)	ENSOARG00000003624	bb_MF_P1,bb_MF_P2,bb_MF_P3,bb_ML_P1,bb_SF_P2,bb_SF_P3	DOCK9
oar_circ_0000871	10	75187919	75193363	-	2	1_CLASSIC	ENSOART00000003953(4,7)	ENSOARG00000003624	bb_ML_P1,bb_ML_P2	DOCK9
oar_circ_0000872	10	75187919	75196923	-	2	1_CLASSIC	ENSOART00000003953(3,7)	ENSOARG00000003624	bb_SL_P1	DOCK9
oar_circ_0000873	10	75456273	75459541	+	2	1_CLASSIC	ENSOART00000004398(3,5)	ENSOARG00000004044	bb_MF_P1,bb_MF_P2,bb_MF_P3,bb_ML_P1,bb_ML_P2,bb_SF_P1,bb_SF_P2,bb_SL_P1,bb_SL_P2,bb_SL_P3	UBAC2
oar_circ_0000874	10	75994614	76003975	+	2	4_OVERLAP_EXON	ENSOART00000004735(none,none)	Null	bb_MF_P3,bb_ML_P3	Null
oar_circ_0000875	10	76165852	76207895	+	2	1_CLASSIC	ENSOART00000004832(1,4)	ENSOARG00000004442	bb_MF_P3	PCCA
oar_circ_0000876	10	76205624	76249831	+	2	1_CLASSIC	ENSOART00000004832(3,5)	ENSOARG00000004442	bb_SF_P2	PCCA
oar_circ_0000877	10	76205624	76272958	+	2	1_CLASSIC	ENSOART00000004832(3,6)	ENSOARG00000004442	bb_ML_P1,bb_SF_P2	PCCA
oar_circ_0000878	10	76205624	76313928	+	3	1_CLASSIC	ENSOART00000004832(3,10)	ENSOARG00000004442	bb_ML_P1	PCCA
oar_circ_0000879	10	76218480	76272958	+	2	4_OVERLAP_EXON	ENSOART00000004832(none,6)	ENSOARG00000004442	bb_SF_P2	PCCA
oar_circ_0000880	10	76249262	76272958	+	2	4_OVERLAP_EXON	ENSOART00000004832(none,6)	ENSOARG00000004442	bb_MF_P3,bb_SL_P3	PCCA
oar_circ_0000881	10	76249262	76306996	+	3	4_OVERLAP_EXON	ENSOART00000004832(none,8)	ENSOARG00000004442	bb_MF_P3,bb_ML_P2,bb_SF_P1,bb_SF_P2,bb_SL_P1	PCCA
oar_circ_0000882	10	76249262	76313928	+	12	4_OVERLAP_EXON	ENSOART00000004832(none,10)	ENSOARG00000004442	bb_MF_P3,bb_ML_P2,bb_SF_P1,bb_SF_P2,bb_SL_P2,bb_SL_P3	PCCA
oar_circ_0000883	10	76249262	76339591	+	2	4_OVERLAP_EXON	ENSOART00000004832(none,14)	ENSOARG00000004442	bb_SF_P2	PCCA
oar_circ_0000884	10	76249700	76313928	+	5	1_CLASSIC	ENSOART00000004832(5,10)	ENSOARG00000004442	bb_MF_P3,bb_ML_P2,bb_ML_P3,bb_SF_P2,bb_SL_P1,bb_SL_P2,bb_SL_P3	PCCA
oar_circ_0000885	10	76297440	76313928	+	28	1_CLASSIC	ENSOART00000004832(7,10)	ENSOARG00000004442	bb_MF_P1,bb_MF_P2,bb_MF_P3,bb_ML_P1,bb_ML_P2,bb_ML_P3,bb_SF_P1,bb_SF_P2,bb_SF_P3,bb_SL_P1,bb_SL_P2,bb_SL_P3	PCCA
oar_circ_0000886	10	76297440	76339591	+	2	1_CLASSIC	ENSOART00000004832(7,14)	ENSOARG00000004442	bb_SF_P3,bb_SL_P2,bb_SL_P3	PCCA
oar_circ_0000887	10	76297440	76430696	+	2	1_CLASSIC	ENSOART00000004832(7,18)	ENSOARG00000004442	bb_MF_P1	PCCA
oar_circ_0000888	10	76297440	76449335	+	2	1_CLASSIC	ENSOART00000004832(7,19)	ENSOARG00000004442	bb_MF_P1	PCCA
oar_circ_0000889	10	76306894	76361684	+	2	1_CLASSIC	ENSOART00000004832(8,15)	ENSOARG00000004442	bb_ML_P3	PCCA
oar_circ_0000890	10	76306894	76449335	+	3	1_CLASSIC	ENSOART00000004832(8,19)	ENSOARG00000004442	bb_ML_P1	PCCA
oar_circ_0000891	10	76332033	76339591	+	6	1_CLASSIC	ENSOART00000004832(11,14)	ENSOARG00000004442	bb_MF_P2,bb_ML_P1,bb_SF_P1,bb_SF_P2,bb_SL_P1,bb_SL_P3	PCCA
oar_circ_0000892	10	76332033	76372064	+	3	1_CLASSIC	ENSOART00000004832(11,16)	ENSOARG00000004442	bb_ML_P2	PCCA
oar_circ_0000893	10	76337742	76395988	+	3	1_CLASSIC	ENSOART00000004832(13,17)	ENSOARG00000004442	bb_MF_P1,bb_MF_P3,bb_ML_P3	PCCA
oar_circ_0000894	10	76337742	76430696	+	2	1_CLASSIC	ENSOART00000004832(13,18)	ENSOARG00000004442	bb_MF_P2	PCCA
oar_circ_0000895	10	76371956	76449335	+	3	1_CLASSIC	ENSOART00000004832(16,19)	ENSOARG00000004442	bb_MF_P1	PCCA
oar_circ_0000896	10	76625537	76636743	-	2	2_ALTER_EXON	ENSOART00000004970(1,4)	ENSOARG00000004561	bb_MF_P2,bb_MF_P3	TMTC4
oar_circ_0000897	10	76924781	76926677	-	2	1_CLASSIC	ENSOART00000005154(41,42)	ENSOARG00000004729	bb_MF_P2,bb_SF_P1	NALCN
oar_circ_0000898	10	76932914	76946579	-	4	1_CLASSIC	ENSOART00000005154(30,39)	ENSOARG00000004729	bb_ML_P2	NALCN
oar_circ_0000899	10	76932914	76971158	-	2	1_CLASSIC	ENSOART00000005154(20,39)	ENSOARG00000004729	bb_MF_P3	NALCN
oar_circ_0000900	10	76935178	76939414	-	4	1_CLASSIC	ENSOART00000005154(35,38)	ENSOARG00000004729	bb_MF_P1	NALCN
oar_circ_0000901	10	76938341	76944403	-	23	1_CLASSIC	ENSOART00000005154(33,36)	ENSOARG00000004729	bb_MF_P1,bb_MF_P2,bb_MF_P3,bb_ML_P1,bb_ML_P2,bb_ML_P3,bb_SF_P1,bb_SF_P2,bb_SF_P3,bb_SL_P1,bb_SL_P2,bb_SL_P3	NALCN
oar_circ_0000902	10	76960125	76971158	-	4	1_CLASSIC	ENSOART00000005154(20,27)	ENSOARG00000004729	bb_MF_P1,bb_MF_P3,bb_ML_P1,bb_SF_P1,bb_SF_P2,bb_SF_P3,bb_SL_P3	NALCN
oar_circ_0000903	10	76964153	76976808	-	2	1_CLASSIC	ENSOART00000005154(18,26)	ENSOARG00000004729	bb_MF_P3,bb_SL_P2	NALCN
oar_circ_0000904	10	76964153	77013736	-	2	1_CLASSIC	ENSOART00000005154(15,26)	ENSOARG00000004729	bb_SF_P2	NALCN
oar_circ_0000905	10	76994005	77013736	-	52	1_CLASSIC	ENSOART00000005154(15,17)	ENSOARG00000004729	bb_MF_P1,bb_MF_P2,bb_MF_P3,bb_ML_P1,bb_ML_P2,bb_ML_P3,bb_SF_P1,bb_SF_P2,bb_SF_P3,bb_SL_P1,bb_SL_P2	NALCN
oar_circ_0000906	10	77012156	77013736	-	12	1_CLASSIC	ENSOART00000005154(15,16)	ENSOARG00000004729	bb_MF_P1,bb_MF_P2,bb_MF_P3,bb_ML_P1,bb_ML_P2,bb_ML_P3,bb_SF_P1,bb_SF_P2,bb_SL_P1,bb_SL_P2,bb_SL_P3	NALCN
oar_circ_0000907	10	77012156	77018619	-	4	4_OVERLAP_EXON	ENSOART00000005154(none,16)	ENSOARG00000004729	bb_MF_P1,bb_MF_P2,bb_MF_P3,bb_SF_P1	NALCN
oar_circ_0000908	10	77080272	77132297	-	3	1_CLASSIC	ENSOART00000005154(7,12)	ENSOARG00000004729	bb_MF_P3,bb_ML_P1	NALCN
oar_circ_0000909	10	77088717	77132297	-	4	1_CLASSIC	ENSOART00000005154(7,11)	ENSOARG00000004729	bb_SF_P1,bb_SL_P2	NALCN
oar_circ_0000910	10	77105474	77132297	-	4	1_CLASSIC	ENSOART00000005154(7,10)	ENSOARG00000004729	bb_MF_P1,bb_MF_P2,bb_MF_P3,bb_ML_P1,bb_ML_P2,bb_SF_P1,bb_SF_P2,bb_SL_P1,bb_SL_P2,bb_SL_P3	NALCN
oar_circ_0000911	10	77124128	77132297	-	5	1_CLASSIC	ENSOART00000005154(7,9)	ENSOARG00000004729	bb_MF_P1,bb_MF_P2,bb_MF_P3,bb_ML_P1,bb_ML_P2,bb_ML_P3,bb_SF_P1,bb_SF_P2,bb_SL_P1,bb_SL_P2,bb_SL_P3	NALCN
oar_circ_0000912	10	77124128	77178993	-	3	1_CLASSIC	ENSOART00000005154(6,9)	ENSOARG00000004729	bb_ML_P2	NALCN
oar_circ_0000913	10	77178839	77187483	-	165	1_CLASSIC	ENSOART00000005154(3,6)	ENSOARG00000004729	bb_MF_P1,bb_MF_P2,bb_MF_P3,bb_ML_P1,bb_ML_P2,bb_ML_P3,bb_SF_P1,bb_SF_P2,bb_SF_P3,bb_SL_P1,bb_SL_P2,bb_SL_P3	NALCN
oar_circ_0000914	10	77178839	77197028	-	3	1_CLASSIC	ENSOART00000005154(2,6)	ENSOARG00000004729	bb_MF_P1	NALCN
oar_circ_0000915	10	77178839	77202859	-	2	4_OVERLAP_EXON	ENSOART00000005154(none,none)	Null	bb_ML_P2,bb_SL_P1,bb_SL_P3	Null
oar_circ_0000916	10	77196846	77202859	-	2	4_OVERLAP_EXON	ENSOART00000005154(none,none)	Null	bb_SF_P1	Null
oar_circ_0000917	10	77327559	77353668	+	3	4_OVERLAP_EXON	ENSOART00000005283(none,none)	Null	bb_SF_P3	Null
oar_circ_0000918	10	77327559	77362295	+	2	4_OVERLAP_EXON	ENSOART00000005283(none,none)	Null	bb_MF_P3,bb_ML_P1,bb_SF_P2,bb_SL_P2	Null
oar_circ_0000919	10	77339049	77362295	+	3	2_ALTER_EXON	ENSOART00000005283(1,5)	ENSOARG00000004848	bb_MF_P2,bb_MF_P3,bb_ML_P1,bb_SF_P1,bb_SF_P2,bb_SF_P3,bb_SL_P2	ITGBL1
oar_circ_0000920	10	77339049	77435373	+	2	2_ALTER_EXON	ENSOART00000005283(1,6)	ENSOARG00000004848	bb_SF_P2,bb_SF_P3	ITGBL1
oar_circ_0000921	10	77345641	77362295	+	2	1_CLASSIC	ENSOART00000005283(2,5)	ENSOARG00000004848	bb_MF_P1,bb_SF_P1,bb_SF_P2,bb_SL_P2,bb_SL_P3	ITGBL1
oar_circ_0000922	10	77345641	77435373	+	3	1_CLASSIC	ENSOART00000005283(2,6)	ENSOARG00000004848	bb_MF_P1,bb_MF_P2,bb_MF_P3,bb_ML_P1,bb_ML_P2,bb_SF_P1,bb_SF_P2,bb_SF_P3,bb_SL_P1,bb_SL_P3	ITGBL1
oar_circ_0000923	10	77350863	77362295	+	4	2_ALTER_EXON	ENSOART00000005283(3,5)	ENSOARG00000004848	bb_MF_P1,bb_MF_P2,bb_ML_P1,bb_ML_P2,bb_SF_P1,bb_SF_P2,bb_SF_P3,bb_SL_P3	ITGBL1
oar_circ_0000924	10	77350863	77435373	+	2	2_ALTER_EXON	ENSOART00000005283(3,6)	ENSOARG00000004848	bb_MF_P2,bb_MF_P3,bb_ML_P1,bb_ML_P2,bb_SF_P2,bb_SF_P3,bb_SL_P1,bb_SL_P2,bb_SL_P3	ITGBL1
oar_circ_0000925	10	77531780	77593420	-	2	2_ALTER_EXON	ENSOART00000005357(1,none)	ENSOARG00000004918	bb_MF_P2,bb_MF_P3,bb_SL_P3	Null
oar_circ_0000926	10	77586172	77593420	-	7	2_ALTER_EXON	ENSOART00000005357(1,2)	ENSOARG00000004918	bb_ML_P2,bb_SL_P1,bb_SL_P3	Null
oar_circ_0000927	10	77586172	77631293	-	2	4_OVERLAP_EXON	ENSOART00000005357(none,none)	Null	bb_MF_P2,bb_SF_P2	Null
oar_circ_0000928	10	78104509	78107154	-	3	6_INTERGENIC	none(none,none)	Null	bb_MF_P1,bb_ML_P1,bb_SF_P2,bb_SL_P1	Null
oar_circ_0000929	10	78241462	78247971	+	3	2_ALTER_EXON	ENSOART00000005459(14,19);ENSOART00000005462(13,18)	ENSOARG00000005010	bb_MF_P2,bb_ML_P2,bb_ML_P3,bb_SF_P2,bb_SL_P3	TPP2
oar_circ_0000930	10	78241462	78269243	+	59	2_ALTER_EXON	ENSOART00000005459(14,30);ENSOART00000005462(13,28)	ENSOARG00000005010	bb_MF_P1,bb_MF_P2,bb_MF_P3,bb_ML_P1,bb_ML_P2,bb_ML_P3,bb_SF_P1,bb_SF_P2,bb_SF_P3,bb_SL_P1,bb_SL_P2,bb_SL_P3	TPP2
oar_circ_0000931	10	78241470	78269243	+	2	2_ALTER_EXON	ENSOART00000005459(14,30);ENSOART00000005462(13,28)	ENSOARG00000005010	bb_MF_P3	TPP2
oar_circ_0000932	10	78384339	78412649	+	2	1_CLASSIC	ENSOART00000005779(1,9)	ENSOARG00000005295	bb_MF_P1	Null
oar_circ_0000933	10	78393130	78393727	+	10	1_CLASSIC	ENSOART00000005779(2,2)	ENSOARG00000005295	bb_MF_P1,bb_MF_P2,bb_MF_P3,bb_ML_P1,bb_ML_P2,bb_ML_P3,bb_SF_P1,bb_SF_P2,bb_SF_P3,bb_SL_P1,bb_SL_P2,bb_SL_P3	Null
oar_circ_0000934	10	78393130	78397536	+	4	2_ALTER_EXON	ENSOART00000005779(2,3)	ENSOARG00000005295	bb_MF_P1,bb_MF_P3,bb_ML_P1,bb_ML_P2,bb_ML_P3,bb_SF_P2,bb_SF_P3,bb_SL_P2,bb_SL_P3	Null
oar_circ_0000935	10	78393130	78402423	+	9	1_CLASSIC	ENSOART00000005779(2,6)	ENSOARG00000005295	bb_MF_P1,bb_MF_P2,bb_MF_P3,bb_ML_P1,bb_ML_P2,bb_ML_P3,bb_SF_P1,bb_SF_P2,bb_SF_P3,bb_SL_P1,bb_SL_P2,bb_SL_P3	Null
oar_circ_0000936	10	78397410	78402423	+	4	1_CLASSIC	ENSOART00000005779(3,6)	ENSOARG00000005295	bb_MF_P1,bb_MF_P3,bb_ML_P1,bb_SL_P2	Null
oar_circ_0000937	10	78402006	78410895	+	2	1_CLASSIC	ENSOART00000005779(5,7)	ENSOARG00000005295	bb_MF_P3,bb_SL_P1,bb_SL_P3	Null
oar_circ_0000938	10	78425521	78447778	+	2	1_CLASSIC	ENSOART00000005779(11,23)	ENSOARG00000005295	bb_MF_P1,bb_ML_P1,bb_SF_P3,bb_SL_P2	Null
oar_circ_0000939	10	78437623	78443290	+	2	1_CLASSIC	ENSOART00000005779(16,21)	ENSOARG00000005295	bb_MF_P1,bb_ML_P1,bb_ML_P2,bb_ML_P3,bb_SF_P3,bb_SL_P1,bb_SL_P3	Null
oar_circ_0000940	10	81672181	81674781	-	47	1_CLASSIC	ENSOART00000005968(2,3)	ENSOARG00000005479	bb_MF_P1,bb_MF_P2,bb_MF_P3,bb_ML_P1,bb_ML_P2,bb_ML_P3,bb_SF_P1,bb_SF_P2,bb_SF_P3,bb_SL_P1,bb_SL_P2,bb_SL_P3	ARGLU1
oar_circ_0000941	10	82385362	82393816	-	2	6_INTERGENIC	none(none,none)	Null	bb_MF_P1,bb_ML_P2,bb_SL_P1	Null
oar_circ_0000942	10	82573848	82576836	-	3	6_INTERGENIC	none(none,none)	Null	bb_SF_P2	Null
oar_circ_0000943	10	82602848	82604080	-	17	6_INTERGENIC	none(none,none)	Null	bb_MF_P1,bb_MF_P2,bb_MF_P3,bb_ML_P1,bb_ML_P2,bb_ML_P3,bb_SF_P1,bb_SF_P2,bb_SF_P3,bb_SL_P1,bb_SL_P2,bb_SL_P3	Null
oar_circ_0000944	10	82602848	82625827	-	2	6_INTERGENIC	none(none,none)	Null	bb_ML_P1	Null
oar_circ_0000945	10	82643742	82644610	+	3	6_INTERGENIC	none(none,none)	Null	bb_SF_P1	Null
oar_circ_0000946	10	82661646	82663024	-	3	6_INTERGENIC	none(none,none)	Null	bb_MF_P1	Null
oar_circ_0000947	10	82910697	82916597	-	5	6_INTERGENIC	none(none,none)	Null	bb_SL_P3	Null
oar_circ_0000948	10	82910697	82916670	-	2	6_INTERGENIC	none(none,none)	Null	bb_SF_P1	Null
oar_circ_0000949	10	82957119	82959551	-	2	4_OVERLAP_EXON	ENSOART00000006086(none,none)	Null	bb_SF_P2	Null
oar_circ_0000950	10	83274129	83314923	+	3	1_CLASSIC	ENSOART00000006309(1,4)	ENSOARG00000005785	bb_ML_P2	MYO16
oar_circ_0000951	10	83392025	83413889	+	2	1_CLASSIC	ENSOART00000006309(10,15)	ENSOARG00000005785	bb_SL_P1	MYO16
oar_circ_0000952	10	83519402	83527691	+	2	1_CLASSIC	ENSOART00000006309(24,27)	ENSOARG00000005785	bb_MF_P1	MYO16
oar_circ_0000953	10	84818110	84831862	+	7	1_CLASSIC	ENSOART00000007735(5,11)	ENSOARG00000007108	bb_MF_P2,bb_ML_P1,bb_ML_P3,bb_SF_P2,bb_SL_P1,bb_SL_P2	ARHGEF7
oar_circ_0000954	10	84818110	84841892	+	8	1_CLASSIC	ENSOART00000007735(5,13)	ENSOARG00000007108	bb_MF_P2,bb_MF_P3,bb_ML_P1,bb_ML_P2,bb_SF_P1,bb_SF_P2,bb_SF_P3,bb_SL_P2	ARHGEF7
oar_circ_0000955	10	84818110	84849824	+	4	1_CLASSIC	ENSOART00000007735(5,14)	ENSOARG00000007108	bb_MF_P1,bb_MF_P3,bb_ML_P2,bb_ML_P3,bb_SF_P1,bb_SF_P3,bb_SL_P2	ARHGEF7
oar_circ_0000956	10	84827368	84828563	+	2	3_INTRON	ENSOART00000007735(none,none)	Null	bb_SF_P3	Null
oar_circ_0000957	10	84831774	84841892	+	2	1_CLASSIC	ENSOART00000007735(11,13)	ENSOARG00000007108	bb_MF_P1,bb_SF_P2,bb_SL_P2	ARHGEF7
oar_circ_0000958	10	84831774	84849824	+	3	1_CLASSIC	ENSOART00000007735(11,14)	ENSOARG00000007108	bb_MF_P1,bb_MF_P2,bb_MF_P3,bb_ML_P1,bb_ML_P2,bb_ML_P3,bb_SF_P1,bb_SF_P2,bb_SF_P3,bb_SL_P1,bb_SL_P2,bb_SL_P3	ARHGEF7
oar_circ_0000959	10	84831774	84864544	+	2	1_CLASSIC	ENSOART00000007735(11,24)	ENSOARG00000007108	bb_MF_P1,bb_SL_P2	ARHGEF7
oar_circ_0000960	10	84841232	84849824	+	3	1_CLASSIC	ENSOART00000007735(12,14)	ENSOARG00000007108	bb_MF_P2,bb_ML_P1,bb_SF_P2	ARHGEF7
oar_circ_0000961	10	84841232	84864544	+	2	1_CLASSIC	ENSOART00000007735(12,24)	ENSOARG00000007108	bb_SL_P3	ARHGEF7
oar_circ_0000962	10	84849702	84864544	+	2	1_CLASSIC	ENSOART00000007735(14,24)	ENSOARG00000007108	bb_MF_P1,bb_MF_P3,bb_ML_P1,bb_ML_P2,bb_ML_P3,bb_SF_P1,bb_SF_P3,bb_SL_P1,bb_SL_P2,bb_SL_P3	ARHGEF7
oar_circ_0000963	10	85675866	85680282	+	4	1_CLASSIC	ENSOART00000008048(3,5)	ENSOARG00000007391	bb_MF_P1,bb_SF_P2	ATP11A
oar_circ_0000964	10	85675866	85682882	+	2	1_CLASSIC	ENSOART00000008048(3,6)	ENSOARG00000007391	bb_MF_P1,bb_MF_P2,bb_MF_P3,bb_ML_P3	ATP11A
oar_circ_0000965	10	85707245	85711186	+	3	1_CLASSIC	ENSOART00000008048(21,27)	ENSOARG00000007391	bb_SF_P3	ATP11A
oar_circ_0000966	10	85709528	85711186	+	2	1_CLASSIC	ENSOART00000008048(24,27)	ENSOARG00000007391	bb_SL_P3	ATP11A
oar_circ_0000967	10	86252148	86261366	-	4	1_CLASSIC	ENSOART00000009504(5,12)	ENSOARG00000008722	bb_MF_P1,bb_SF_P2,bb_SF_P3	RASA3
oar_circ_0000968	10	86265255	86283307	-	3	4_OVERLAP_EXON	ENSOART00000009504(none,4)	ENSOARG00000008722	bb_ML_P2	RASA3
oar_circ_0000969	10	86268577	86287058	-	2	2_ALTER_EXON	ENSOART00000009504(1,3)	ENSOARG00000008722	bb_SL_P1	RASA3
oar_circ_0000970	10	86374569	86395331	+	3	4_OVERLAP_EXON	ENSOART00000009672(none,none)	Null	bb_ML_P2	Null
oar_circ_0000971	10	86377889	86395331	+	2	4_OVERLAP_EXON	ENSOART00000009672(none,none)	Null	bb_SL_P2	Null
oar_circ_0000972	10	86385023	86391567	+	4	1_CLASSIC	ENSOART00000009672(13,17)	ENSOARG00000008876	bb_SF_P2	CDC16
oar_circ_0000973	10	86385023	86395331	+	2	4_OVERLAP_EXON	ENSOART00000009672(none,none)	Null	bb_MF_P1,bb_MF_P2,bb_MF_P3,bb_ML_P2,bb_SF_P1,bb_SF_P2	Null
oar_circ_0000974	10	86385023	86396969	+	2	4_OVERLAP_EXON	ENSOART00000009672(none,none)	Null	bb_SL_P2	Null
oar_circ_0000975	11	1002188	1006884	-	3	6_INTERGENIC	none(none,none)	Null	bb_ML_P1,bb_SL_P1	Null
oar_circ_0000976	11	10094049	10116305	+	4	1_CLASSIC	ENSOART00000013736(3,12)	ENSOARG00000012632	bb_MF_P1,bb_SL_P1	DHX40
oar_circ_0000977	11	10097631	10116305	+	2	1_CLASSIC	ENSOART00000013736(7,12)	ENSOARG00000012632	bb_MF_P1,bb_MF_P3	DHX40
oar_circ_0000978	11	10108340	10116305	+	9	1_CLASSIC	ENSOART00000013736(8,12)	ENSOARG00000012632	bb_MF_P1,bb_MF_P2,bb_MF_P3,bb_ML_P1,bb_ML_P2,bb_ML_P3,bb_SF_P1,bb_SF_P2,bb_SF_P3,bb_SL_P1,bb_SL_P3	DHX40
oar_circ_0000979	11	10134587	10135202	+	3	1_CLASSIC	ENSOART00000013736(16,17)	ENSOARG00000012632	bb_MF_P3	DHX40
oar_circ_0000980	11	10172910	10179764	+	8	1_CLASSIC	ENSOART00000014425(2,6)	ENSOARG00000013249	bb_MF_P1,bb_MF_P2,bb_MF_P3,bb_ML_P1,bb_ML_P2,bb_ML_P3,bb_SF_P1,bb_SF_P3,bb_SL_P3	CLTC
oar_circ_0000981	11	10176698	10190812	+	3	1_CLASSIC	ENSOART00000014425(4,14)	ENSOARG00000013249	bb_SF_P2	CLTC
oar_circ_0000982	11	10176698	10196046	+	44	1_CLASSIC	ENSOART00000014425(4,16)	ENSOARG00000013249	bb_SF_P2	CLTC
oar_circ_0000983	11	10183563	10196046	+	3	1_CLASSIC	ENSOART00000014425(7,16)	ENSOARG00000013249	bb_ML_P3	CLTC
oar_circ_0000984	11	10198407	10206089	+	4	1_CLASSIC	ENSOART00000014425(17,29)	ENSOARG00000013249	bb_MF_P3,bb_SF_P2	CLTC
oar_circ_0000985	11	10201865	10204015	+	9	1_CLASSIC	ENSOART00000014425(19,24)	ENSOARG00000013249	bb_SF_P1	CLTC
oar_circ_0000986	11	10247876	10254769	+	35	1_CLASSIC	ENSOART00000015241(2,5)	ENSOARG00000014000	bb_MF_P1,bb_MF_P2,bb_MF_P3,bb_ML_P1,bb_ML_P2,bb_ML_P3,bb_SF_P1,bb_SF_P2,bb_SF_P3,bb_SL_P1,bb_SL_P2,bb_SL_P3	VMP1
oar_circ_0000987	11	10247876	10291674	+	7	1_CLASSIC	ENSOART00000015241(2,7)	ENSOARG00000014000	bb_MF_P1,bb_MF_P2,bb_ML_P1,bb_ML_P2,bb_ML_P3,bb_SF_P1,bb_SF_P2,bb_SF_P3,bb_SL_P1,bb_SL_P2,bb_SL_P3	VMP1
oar_circ_0000988	11	10251967	10291674	+	16	1_CLASSIC	ENSOART00000015241(3,7)	ENSOARG00000014000	bb_MF_P1,bb_MF_P2,bb_MF_P3,bb_ML_P1,bb_ML_P2,bb_ML_P3,bb_SF_P1,bb_SF_P2,bb_SF_P3,bb_SL_P1,bb_SL_P2,bb_SL_P3	VMP1
oar_circ_0000989	11	10251967	10336229	+	7	1_CLASSIC	ENSOART00000015241(3,10)	ENSOARG00000014000	bb_ML_P2,bb_SF_P3,bb_SL_P2	VMP1
oar_circ_0000990	11	10280504	10291674	+	4	1_CLASSIC	ENSOART00000015241(6,7)	ENSOARG00000014000	bb_MF_P1,bb_MF_P2,bb_SL_P2	VMP1
oar_circ_0000991	11	10280504	10336229	+	2	1_CLASSIC	ENSOART00000015241(6,10)	ENSOARG00000014000	bb_ML_P3,bb_SF_P1	VMP1
oar_circ_0000992	11	10404127	10406924	+	2	1_CLASSIC	ENSOART00000015682(2,4)	ENSOARG00000014401	bb_SF_P3	RPS6KB1
oar_circ_0000993	11	10604987	10646013	+	2	2_ALTER_EXON	ENSOART00000016306(1,8)	ENSOARG00000014972	bb_SL_P3	MED13
oar_circ_0000994	11	10604987	10662463	+	2	2_ALTER_EXON	ENSOART00000016306(1,11)	ENSOARG00000014972	bb_MF_P3	MED13
oar_circ_0000995	11	10613059	10634898	+	2	1_CLASSIC	ENSOART00000016306(2,7)	ENSOARG00000014972	bb_MF_P1,bb_MF_P2,bb_MF_P3,bb_ML_P2,bb_ML_P3,bb_SF_P1,bb_SF_P2,bb_SF_P3,bb_SL_P2	MED13
oar_circ_0000996	11	10613059	10646013	+	2	1_CLASSIC	ENSOART00000016306(2,8)	ENSOARG00000014972	bb_MF_P1,bb_MF_P2,bb_MF_P3,bb_ML_P1,bb_ML_P2,bb_ML_P3,bb_SF_P1,bb_SF_P2,bb_SL_P1,bb_SL_P3	MED13
oar_circ_0000997	11	10613059	10666907	+	6	1_CLASSIC	ENSOART00000016306(2,15)	ENSOARG00000014972	bb_MF_P3,bb_ML_P1,bb_SF_P3,bb_SL_P1	MED13
oar_circ_0000998	11	10631083	10634898	+	5	1_CLASSIC	ENSOART00000016306(3,7)	ENSOARG00000014972	bb_MF_P1,bb_MF_P2,bb_MF_P3,bb_ML_P1,bb_ML_P2,bb_ML_P3,bb_SF_P1,bb_SF_P3,bb_SL_P1,bb_SL_P2,bb_SL_P3	MED13
oar_circ_0000999	11	10631083	10646013	+	5	1_CLASSIC	ENSOART00000016306(3,8)	ENSOARG00000014972	bb_ML_P1,bb_ML_P2,bb_SF_P1,bb_SL_P2,bb_SL_P3	MED13
oar_circ_0001000	11	10631083	10666907	+	2	1_CLASSIC	ENSOART00000016306(3,15)	ENSOARG00000014972	bb_SL_P3	MED13
oar_circ_0001001	11	10659150	10666907	+	3	1_CLASSIC	ENSOART00000016306(9,15)	ENSOARG00000014972	bb_SF_P2	MED13
oar_circ_0001002	11	10689705	10690585	+	3	2_ALTER_EXON	ENSOART00000016306(23,25)	ENSOARG00000014972	bb_MF_P1	MED13
oar_circ_0001003	11	10730084	10730619	+	2	1_CLASSIC	ENSOART00000016906(6,7)	ENSOARG00000015532	bb_ML_P2	INTS2
oar_circ_0001004	11	10745855	10773831	+	4	1_CLASSIC	ENSOART00000016906(15,22)	ENSOARG00000015532	bb_MF_P3,bb_ML_P1,bb_ML_P2,bb_ML_P3,bb_SF_P1,bb_SF_P2,bb_SF_P3,bb_SL_P1	INTS2
oar_circ_0001005	11	10773129	10773831	+	16	1_CLASSIC	ENSOART00000016906(21,22)	ENSOARG00000015532	bb_MF_P1,bb_MF_P2,bb_MF_P3,bb_ML_P1,bb_ML_P2,bb_ML_P3,bb_SF_P2,bb_SF_P3,bb_SL_P1,bb_SL_P2,bb_SL_P3	INTS2
oar_circ_0001006	11	10781894	10794415	+	3	1_CLASSIC	ENSOART00000017548(1,5)	ENSOARG00000016110	bb_SF_P2	BRIP1
oar_circ_0001007	11	10781894	10842499	+	2	1_CLASSIC	ENSOART00000017548(1,9)	ENSOARG00000016110	bb_ML_P1,bb_SF_P1,bb_SL_P3	BRIP1
oar_circ_0001008	11	10781894	10865227	+	7	1_CLASSIC	ENSOART00000017548(1,13)	ENSOARG00000016110	bb_MF_P1,bb_MF_P2,bb_MF_P3,bb_ML_P2,bb_SF_P2,bb_SF_P3,bb_SL_P1,bb_SL_P2,bb_SL_P3	BRIP1
oar_circ_0001009	11	10781894	10875944	+	2	4_OVERLAP_EXON	ENSOART00000017548(1,none)	ENSOARG00000016110	bb_MF_P2,bb_SL_P3	BRIP1
oar_circ_0001010	11	10781894	10905621	+	2	1_CLASSIC	ENSOART00000017548(1,15)	ENSOARG00000016110	bb_SF_P3	BRIP1
oar_circ_0001011	11	10830556	10842499	+	4	1_CLASSIC	ENSOART00000017548(6,9)	ENSOARG00000016110	bb_MF_P1,bb_MF_P3,bb_SL_P3	BRIP1
oar_circ_0001012	11	10830556	10865227	+	2	1_CLASSIC	ENSOART00000017548(6,13)	ENSOARG00000016110	bb_SL_P1	BRIP1
oar_circ_0001013	11	11431853	11433676	-	2	6_INTERGENIC	none(none,none)	Null	bb_SL_P1	Null
oar_circ_0001014	11	11552134	11560883	-	3	1_CLASSIC	ENSOART00000018247(20,22);ENSOART00000018249(19,21)	ENSOARG00000016753	bb_MF_P2,bb_ML_P2,bb_SL_P1,bb_SL_P2,bb_SL_P3	BCAS3
oar_circ_0001015	11	11552134	11592037	-	2	1_CLASSIC	ENSOART00000018247(17,22);ENSOART00000018249(16,21)	ENSOARG00000016753	bb_ML_P3	BCAS3
oar_circ_0001016	11	11552134	11601606	-	3	1_CLASSIC	ENSOART00000018247(16,22)	ENSOARG00000016753	bb_MF_P2	BCAS3
oar_circ_0001017	11	11552134	11612716	-	2	1_CLASSIC	ENSOART00000018247(15,22);ENSOART00000018249(15,21)	ENSOARG00000016753	bb_MF_P1	BCAS3
oar_circ_0001018	11	11558187	11589777	-	2	1_CLASSIC	ENSOART00000018247(18,21);ENSOART00000018249(17,20)	ENSOARG00000016753	bb_ML_P2	BCAS3
oar_circ_0001019	11	11586705	11592037	-	2	1_CLASSIC	ENSOART00000018247(17,19);ENSOART00000018249(16,18)	ENSOARG00000016753	bb_SL_P3	BCAS3
oar_circ_0001020	11	11586705	11601606	-	4	1_CLASSIC	ENSOART00000018247(16,19)	ENSOARG00000016753	bb_MF_P1,bb_ML_P1,bb_SL_P3	BCAS3
oar_circ_0001021	11	11586705	11612716	-	2	1_CLASSIC	ENSOART00000018247(15,19);ENSOART00000018249(15,18)	ENSOARG00000016753	bb_ML_P3	BCAS3
oar_circ_0001022	11	11638806	11655702	-	5	1_CLASSIC	ENSOART00000018247(13,14);ENSOART00000018249(13,14)	ENSOARG00000016753	bb_SF_P1	BCAS3
oar_circ_0001023	11	11638806	11717846	-	2	1_CLASSIC	ENSOART00000018247(7,14);ENSOART00000018249(7,14)	ENSOARG00000016753	bb_SL_P1	BCAS3
oar_circ_0001024	11	11655569	11717846	-	2	1_CLASSIC	ENSOART00000018247(7,13);ENSOART00000018249(7,13)	ENSOARG00000016753	bb_ML_P2,bb_SL_P3	BCAS3
oar_circ_0001025	11	11680526	11702488	-	4	1_CLASSIC	ENSOART00000018247(9,12);ENSOART00000018249(9,12)	ENSOARG00000016753	bb_MF_P1,bb_MF_P2,bb_MF_P3,bb_ML_P1,bb_ML_P2,bb_ML_P3,bb_SF_P1,bb_SF_P2,bb_SF_P3,bb_SL_P1,bb_SL_P2,bb_SL_P3	BCAS3
oar_circ_0001026	11	11680526	11717846	-	3	1_CLASSIC	ENSOART00000018247(7,12);ENSOART00000018249(7,12)	ENSOARG00000016753	bb_MF_P1,bb_MF_P2,bb_MF_P3,bb_ML_P1,bb_ML_P2,bb_ML_P3,bb_SF_P1,bb_SF_P3,bb_SL_P1,bb_SL_P2,bb_SL_P3	BCAS3
oar_circ_0001027	11	11680526	11747491	-	2	4_OVERLAP_EXON	ENSOART00000018247(none,12);ENSOART00000018249(none,12)	ENSOARG00000016753	bb_MF_P1	BCAS3
oar_circ_0001028	11	11680526	11830871	-	3	1_CLASSIC	ENSOART00000018247(4,12);ENSOART00000018249(4,12)	ENSOARG00000016753	bb_SL_P2	BCAS3
oar_circ_0001029	11	11691729	11702488	-	2	1_CLASSIC	ENSOART00000018247(9,11);ENSOART00000018249(9,11)	ENSOARG00000016753	bb_ML_P1	BCAS3
oar_circ_0001030	11	11691729	11717846	-	2	1_CLASSIC	ENSOART00000018247(7,11);ENSOART00000018249(7,11)	ENSOARG00000016753	bb_MF_P1,bb_MF_P2,bb_MF_P3,bb_ML_P1,bb_ML_P2,bb_ML_P3,bb_SF_P3,bb_SL_P1,bb_SL_P2,bb_SL_P3	BCAS3
oar_circ_0001031	11	11698956	11717846	-	4	1_CLASSIC	ENSOART00000018247(7,10);ENSOART00000018249(7,10)	ENSOARG00000016753	bb_MF_P1,bb_MF_P2,bb_MF_P3,bb_ML_P1,bb_ML_P2,bb_SF_P1,bb_SF_P2,bb_SF_P3,bb_SL_P1,bb_SL_P2,bb_SL_P3	BCAS3
oar_circ_0001032	11	11716928	11830871	-	2	1_CLASSIC	ENSOART00000018247(4,8);ENSOART00000018249(4,8)	ENSOARG00000016753	bb_ML_P1	BCAS3
oar_circ_0001033	11	11893644	11920015	-	2	1_CLASSIC	ENSOART00000018560(2,4)	ENSOARG00000017048	bb_SF_P2	PPM1D
oar_circ_0001034	11	11893644	11932825	-	3	4_OVERLAP_EXON	ENSOART00000018560(none,4)	ENSOARG00000017048	bb_SF_P2	PPM1D
oar_circ_0001035	11	11911114	11920015	-	2	1_CLASSIC	ENSOART00000018560(2,3)	ENSOARG00000017048	bb_MF_P1,bb_MF_P2,bb_MF_P3,bb_ML_P1,bb_ML_P2,bb_SF_P2,bb_SL_P1	PPM1D
oar_circ_0001036	11	12049019	12055563	+	16	1_CLASSIC	ENSOART00000018671(2,4)	ENSOARG00000017155	bb_MF_P1,bb_MF_P2,bb_MF_P3,bb_ML_P1,bb_ML_P2,bb_ML_P3,bb_SF_P1,bb_SF_P2,bb_SF_P3,bb_SL_P1,bb_SL_P2,bb_SL_P3	APPBP2
oar_circ_0001037	11	12049019	12068973	+	2	1_CLASSIC	ENSOART00000018671(2,5)	ENSOARG00000017155	bb_MF_P3	APPBP2
oar_circ_0001038	11	12049019	12085770	+	3	2_ALTER_EXON	ENSOART00000018671(2,13)	ENSOARG00000017155	bb_ML_P1	APPBP2
oar_circ_0001039	11	12051310	12055563	+	10	1_CLASSIC	ENSOART00000018671(3,4)	ENSOARG00000017155	bb_MF_P1,bb_MF_P3,bb_ML_P1,bb_ML_P2,bb_ML_P3,bb_SF_P2,bb_SL_P1,bb_SL_P2	APPBP2
oar_circ_0001040	11	12051310	12076655	+	2	1_CLASSIC	ENSOART00000018671(3,9)	ENSOARG00000017155	bb_MF_P3,bb_ML_P3,bb_SF_P1,bb_SL_P1,bb_SL_P3	APPBP2
oar_circ_0001041	11	12051310	12079706	+	3	1_CLASSIC	ENSOART00000018671(3,10)	ENSOARG00000017155	bb_SF_P3	APPBP2
oar_circ_0001042	11	12051310	12081603	+	2	1_CLASSIC	ENSOART00000018671(3,11)	ENSOARG00000017155	bb_SF_P2	APPBP2
oar_circ_0001043	11	12068805	12076655	+	5	1_CLASSIC	ENSOART00000018671(5,9)	ENSOARG00000017155	bb_ML_P1,bb_SL_P3	APPBP2
oar_circ_0001044	11	12072870	12079706	+	4	1_CLASSIC	ENSOART00000018671(6,10)	ENSOARG00000017155	bb_MF_P1,bb_MF_P3,bb_SL_P1	APPBP2
oar_circ_0001045	11	12076531	12081603	+	6	1_CLASSIC	ENSOART00000018671(9,11)	ENSOARG00000017155	bb_MF_P1,bb_SF_P2,bb_SL_P1,bb_SL_P3	APPBP2
oar_circ_0001046	11	12218221	12267198	+	3	1_CLASSIC	ENSOART00000019194(1,4)	ENSOARG00000017636	bb_MF_P3,bb_ML_P1,bb_ML_P3,bb_SL_P2	Null
oar_circ_0001047	11	12259406	12267198	+	4	1_CLASSIC	ENSOART00000019194(2,4)	ENSOARG00000017636	bb_MF_P1,bb_MF_P2,bb_MF_P3,bb_ML_P1,bb_ML_P2,bb_ML_P3,bb_SF_P2,bb_SL_P1,bb_SL_P2,bb_SL_P3	Null
oar_circ_0001048	11	12262920	12267198	+	3	1_CLASSIC	ENSOART00000019194(3,4)	ENSOARG00000017636	bb_MF_P3	Null
oar_circ_0001049	11	12296680	12302767	+	2	1_CLASSIC	ENSOART00000019194(5,9)	ENSOARG00000017636	bb_MF_P1,bb_MF_P3,bb_ML_P1,bb_ML_P3,bb_SF_P3	Null
oar_circ_0001050	11	12300659	12327203	+	2	1_CLASSIC	ENSOART00000019194(7,17)	ENSOARG00000017636	bb_MF_P3	Null
oar_circ_0001051	11	12300659	12335201	+	2	1_CLASSIC	ENSOART00000019194(7,25)	ENSOARG00000017636	bb_MF_P2	Null
oar_circ_0001052	11	12301304	12311486	+	4	1_CLASSIC	ENSOART00000019194(8,11)	ENSOARG00000017636	bb_MF_P1,bb_MF_P2,bb_MF_P3,bb_ML_P1,bb_ML_P2,bb_SL_P2,bb_SL_P3	Null
oar_circ_0001053	11	12301304	12327203	+	11	1_CLASSIC	ENSOART00000019194(8,17)	ENSOARG00000017636	bb_MF_P2,bb_MF_P3,bb_ML_P1,bb_ML_P2,bb_SF_P1,bb_SF_P3,bb_SL_P2,bb_SL_P3	Null
oar_circ_0001054	11	12301304	12328934	+	2	1_CLASSIC	ENSOART00000019194(8,19)	ENSOARG00000017636	bb_MF_P3,bb_SF_P2	Null
oar_circ_0001055	11	12301304	12329504	+	3	1_CLASSIC	ENSOART00000019194(8,20)	ENSOARG00000017636	bb_MF_P1,bb_MF_P2	Null
oar_circ_0001056	11	12311384	12318290	+	2	1_CLASSIC	ENSOART00000019194(11,14)	ENSOARG00000017636	bb_ML_P1	Null
oar_circ_0001057	11	12315141	12318290	+	2	1_CLASSIC	ENSOART00000019194(12,14)	ENSOARG00000017636	bb_MF_P1	Null
oar_circ_0001058	11	12315141	12327203	+	3	1_CLASSIC	ENSOART00000019194(12,17)	ENSOARG00000017636	bb_ML_P1	Null
oar_circ_0001059	11	12328231	12354877	+	8	1_CLASSIC	ENSOART00000019194(18,32)	ENSOARG00000017636	bb_MF_P1,bb_MF_P2,bb_ML_P1,bb_ML_P2,bb_ML_P3,bb_SF_P1,bb_SF_P2,bb_SF_P3,bb_SL_P1,bb_SL_P2,bb_SL_P3	Null
oar_circ_0001060	11	12329399	12354877	+	2	1_CLASSIC	ENSOART00000019194(20,32)	ENSOARG00000017636	bb_SF_P3	Null
oar_circ_0001061	11	12331984	12342070	+	2	1_CLASSIC	ENSOART00000019194(22,27)	ENSOARG00000017636	bb_ML_P2	Null
oar_circ_0001062	11	12343508	12352428	+	2	1_CLASSIC	ENSOART00000019194(28,30)	ENSOARG00000017636	bb_MF_P3,bb_SL_P2	Null
oar_circ_0001063	11	12352140	12354877	+	4	1_CLASSIC	ENSOART00000019194(30,32)	ENSOARG00000017636	bb_MF_P2,bb_SF_P2	Null
oar_circ_0001064	11	12475133	12484578	+	2	2_ALTER_EXON	ENSOART00000019969(2,5)	ENSOARG00000018350	bb_MF_P2,bb_MF_P3,bb_ML_P1,bb_SL_P2	GGNBP2
oar_circ_0001065	11	12493562	12496273	+	3	1_CLASSIC	ENSOART00000019969(8,11)	ENSOARG00000018350	bb_MF_P3,bb_ML_P2,bb_SF_P1	GGNBP2
oar_circ_0001066	11	12928978	12933230	+	4	1_CLASSIC	ENSOART00000000182(6,9)	ENSOARG00000000176	bb_MF_P3,bb_ML_P1,bb_ML_P2,bb_ML_P3,bb_SF_P2,bb_SL_P1	AATF
oar_circ_0001067	11	12930743	12933230	+	2	1_CLASSIC	ENSOART00000000182(7,9)	ENSOARG00000000176	bb_SL_P3	AATF
oar_circ_0001068	11	12960104	12971945	+	2	1_CLASSIC	ENSOART00000000182(10,12)	ENSOARG00000000176	bb_SL_P3	AATF
oar_circ_0001069	11	13042788	13061888	-	4	1_CLASSIC	ENSOART00000000909(46,52)	ENSOARG00000000829	bb_MF_P1,bb_MF_P2,bb_ML_P2,bb_ML_P3,bb_SF_P2,bb_SL_P1,bb_SL_P2	ACACA
oar_circ_0001070	11	13052857	13061888	-	3	1_CLASSIC	ENSOART00000000909(46,50)	ENSOARG00000000829	bb_MF_P1,bb_ML_P2,bb_ML_P3,bb_SF_P2,bb_SL_P2,bb_SL_P3	ACACA
oar_circ_0001071	11	13080043	13092203	-	3	1_CLASSIC	ENSOART00000000909(42,45)	ENSOARG00000000829	bb_MF_P3,bb_ML_P1,bb_ML_P2,bb_SF_P2,bb_SL_P3	ACACA
oar_circ_0001072	11	13080043	13111642	-	2	1_CLASSIC	ENSOART00000000909(40,45)	ENSOARG00000000829	bb_ML_P2	ACACA
oar_circ_0001073	11	13080043	13121620	-	2	1_CLASSIC	ENSOART00000000909(36,45)	ENSOARG00000000829	bb_ML_P1	ACACA
oar_circ_0001074	11	13080043	13180573	-	3	1_CLASSIC	ENSOART00000000909(15,45)	ENSOARG00000000829	bb_ML_P1	ACACA
oar_circ_0001075	11	13091934	13092203	-	4	1_CLASSIC	ENSOART00000000909(42,42)	ENSOARG00000000829	bb_ML_P1,bb_SF_P2	ACACA
oar_circ_0001076	11	13148564	13153085	-	2	1_CLASSIC	ENSOART00000000909(26,29)	ENSOARG00000000829	bb_MF_P2,bb_MF_P3,bb_ML_P1,bb_ML_P2,bb_SF_P1,bb_SF_P2,bb_SF_P3,bb_SL_P1,bb_SL_P2	ACACA
oar_circ_0001077	11	13148564	13180573	-	2	1_CLASSIC	ENSOART00000000909(15,29)	ENSOARG00000000829	bb_MF_P3	ACACA
oar_circ_0001078	11	13148564	13184344	-	4	1_CLASSIC	ENSOART00000000909(14,29)	ENSOARG00000000829	bb_SF_P3	ACACA
oar_circ_0001079	11	13148564	13214057	-	3	1_CLASSIC	ENSOART00000000909(4,29)	ENSOARG00000000829	bb_MF_P2	ACACA
oar_circ_0001080	11	13163098	13180573	-	5	1_CLASSIC	ENSOART00000000909(15,25)	ENSOARG00000000829	bb_MF_P2,bb_MF_P3,bb_ML_P1,bb_ML_P2,bb_SF_P3,bb_SL_P1	ACACA
oar_circ_0001081	11	13170589	13173034	-	5	1_CLASSIC	ENSOART00000000909(22,24)	ENSOARG00000000829	bb_SF_P2	ACACA
oar_circ_0001082	11	13170589	13180573	-	3	1_CLASSIC	ENSOART00000000909(15,24)	ENSOARG00000000829	bb_MF_P1	ACACA
oar_circ_0001083	11	13174060	13174937	-	3	1_CLASSIC	ENSOART00000000909(20,21)	ENSOARG00000000829	bb_MF_P1	ACACA
oar_circ_0001084	11	13205193	13214057	-	3	1_CLASSIC	ENSOART00000000909(4,8)	ENSOARG00000000829	bb_MF_P1,bb_MF_P3,bb_ML_P2,bb_ML_P3,bb_SF_P2,bb_SL_P1	ACACA
oar_circ_0001085	11	13261934	13268432	-	3	6_INTERGENIC	none(none,none)	Null	bb_ML_P2	Null
oar_circ_0001086	11	13326342	13330910	+	2	1_CLASSIC	ENSOART00000002152(4,7)	ENSOARG00000001996	bb_MF_P1,bb_MF_P2,bb_MF_P3,bb_ML_P1,bb_ML_P2,bb_ML_P3,bb_SF_P1,bb_SF_P2,bb_SF_P3,bb_SL_P1,bb_SL_P2,bb_SL_P3	TADA2A
oar_circ_0001087	11	13329528	13344773	+	3	1_CLASSIC	ENSOART00000002152(6,11)	ENSOARG00000001996	bb_SL_P1	TADA2A
oar_circ_0001088	11	13393171	13417238	-	2	4_OVERLAP_EXON	ENSOART00000002671(none,none)	Null	bb_SF_P2,bb_SL_P1	Null
oar_circ_0001089	11	13393171	13452145	-	2	4_OVERLAP_EXON	ENSOART00000002671(none,none)	Null	bb_MF_P2	Null
oar_circ_0001090	11	13411290	13420159	-	2	2_ALTER_EXON	ENSOART00000002671(16,20)	ENSOARG00000002452	bb_MF_P2,bb_MF_P3,bb_SF_P1,bb_SL_P3	SYNRG
oar_circ_0001091	11	13411290	13420162	-	4	2_ALTER_EXON	ENSOART00000002671(16,20)	ENSOARG00000002452	bb_ML_P2,bb_SF_P2,bb_SF_P3	SYNRG
oar_circ_0001092	11	13411290	13420291	-	2	2_ALTER_EXON	ENSOART00000002671(16,20)	ENSOARG00000002452	bb_SF_P1	SYNRG
oar_circ_0001093	11	13411290	13420297	-	14	1_CLASSIC	ENSOART00000002671(16,20)	ENSOARG00000002452	bb_MF_P1,bb_MF_P2,bb_MF_P3,bb_ML_P1,bb_ML_P2,bb_ML_P3,bb_SF_P1,bb_SF_P2,bb_SF_P3,bb_SL_P1,bb_SL_P2,bb_SL_P3	SYNRG
oar_circ_0001094	11	13411290	13429630	-	4	1_CLASSIC	ENSOART00000002671(15,20)	ENSOARG00000002452	bb_MF_P1,bb_MF_P2,bb_MF_P3,bb_SF_P2,bb_SL_P3	SYNRG
oar_circ_0001095	11	13411290	13434095	-	2	1_CLASSIC	ENSOART00000002671(13,20)	ENSOARG00000002452	bb_MF_P2,bb_SF_P3	SYNRG
oar_circ_0001096	11	13411290	13440228	-	3	1_CLASSIC	ENSOART00000002671(12,20)	ENSOARG00000002452	bb_SF_P1	SYNRG
oar_circ_0001097	11	13411290	13452145	-	3	1_CLASSIC	ENSOART00000002671(4,20)	ENSOARG00000002452	bb_MF_P3,bb_ML_P2,bb_SL_P1	SYNRG
oar_circ_0001098	11	13416596	13420162	-	2	2_ALTER_EXON	ENSOART00000002671(16,19)	ENSOARG00000002452	bb_SL_P2	SYNRG
oar_circ_0001099	11	13416596	13420297	-	2	1_CLASSIC	ENSOART00000002671(16,19)	ENSOARG00000002452	bb_MF_P1,bb_MF_P2	SYNRG
oar_circ_0001100	11	13416596	13429630	-	3	1_CLASSIC	ENSOART00000002671(15,19)	ENSOARG00000002452	bb_MF_P3,bb_ML_P1,bb_ML_P2,bb_ML_P3,bb_SF_P2	SYNRG
oar_circ_0001101	11	13428683	13434095	-	2	1_CLASSIC	ENSOART00000002671(13,15)	ENSOARG00000002452	bb_MF_P2,bb_MF_P3,bb_ML_P2,bb_SF_P1,bb_SF_P3,bb_SL_P2,bb_SL_P3	SYNRG
oar_circ_0001102	11	13428683	13440228	-	3	1_CLASSIC	ENSOART00000002671(12,15)	ENSOARG00000002452	bb_SL_P3	SYNRG
oar_circ_0001103	11	13428683	13444227	-	2	1_CLASSIC	ENSOART00000002671(9,15)	ENSOARG00000002452	bb_MF_P3	SYNRG
oar_circ_0001104	11	13428683	13452145	-	2	1_CLASSIC	ENSOART00000002671(4,15)	ENSOARG00000002452	bb_MF_P1,bb_ML_P2,bb_SF_P1,bb_SF_P3,bb_SL_P1,bb_SL_P3	SYNRG
oar_circ_0001105	11	13428683	13472486	-	2	2_ALTER_EXON	ENSOART00000002671(2,15)	ENSOARG00000002452	bb_MF_P3	SYNRG
oar_circ_0001106	11	13433779	13452145	-	3	1_CLASSIC	ENSOART00000002671(4,14)	ENSOARG00000002452	bb_SF_P1	SYNRG
oar_circ_0001107	11	13440095	13442584	-	15	2_ALTER_EXON	ENSOART00000002671(10,12)	ENSOARG00000002452	bb_MF_P1,bb_MF_P2,bb_MF_P3,bb_ML_P1,bb_ML_P3,bb_SF_P1,bb_SF_P2,bb_SF_P3,bb_SL_P1,bb_SL_P3	SYNRG
oar_circ_0001108	11	13440095	13452145	-	2	1_CLASSIC	ENSOART00000002671(4,12)	ENSOARG00000002452	bb_MF_P1,bb_MF_P2,bb_MF_P3,bb_ML_P1,bb_ML_P2,bb_SF_P1,bb_SF_P2,bb_SL_P2,bb_SL_P3	SYNRG
oar_circ_0001109	11	13490576	13497539	-	6	1_CLASSIC	ENSOART00000003255(8,14)	ENSOARG00000002998	bb_ML_P1,bb_ML_P3,bb_SL_P3	DDX52
oar_circ_0001110	11	13490576	13504468	-	3	1_CLASSIC	ENSOART00000003255(3,14)	ENSOARG00000002998	bb_ML_P1,bb_ML_P3	DDX52
oar_circ_0001111	11	13490576	13508374	-	3	1_CLASSIC	ENSOART00000003255(2,14)	ENSOARG00000002998	bb_ML_P2	DDX52
oar_circ_0001112	11	13497336	13500225	-	3	1_CLASSIC	ENSOART00000003255(6,8)	ENSOARG00000002998	bb_SL_P3	DDX52
oar_circ_0001113	11	13497336	13504468	-	2	1_CLASSIC	ENSOART00000003255(3,8)	ENSOARG00000002998	bb_MF_P1,bb_MF_P2,bb_SL_P1,bb_SL_P3	DDX52
oar_circ_0001114	11	13501098	13504468	-	3	1_CLASSIC	ENSOART00000003255(3,5)	ENSOARG00000002998	bb_SF_P1,bb_SF_P2,bb_SL_P1,bb_SL_P2,bb_SL_P3	DDX52
oar_circ_0001115	11	13501098	13506699	-	3	4_OVERLAP_EXON	ENSOART00000003255(none,5)	ENSOARG00000002998	bb_SF_P3	DDX52
oar_circ_0001116	11	14163834	14167743	-	2	1_CLASSIC	ENSOART00000006011(2,6)	ENSOARG00000005512	bb_MF_P1,bb_MF_P3,bb_SF_P1,bb_SL_P1	Null
oar_circ_0001117	11	14262957	14285410	-	2	1_CLASSIC	ENSOART00000006910(17,19)	ENSOARG00000006349	bb_MF_P2	AP2B1
oar_circ_0001118	11	14285281	14290792	-	3	1_CLASSIC	ENSOART00000006910(15,17)	ENSOARG00000006349	bb_ML_P2	AP2B1
oar_circ_0001119	11	14285281	14291572	-	2	1_CLASSIC	ENSOART00000006910(14,17)	ENSOARG00000006349	bb_MF_P3,bb_ML_P3	AP2B1
oar_circ_0001120	11	14304050	14328172	-	3	1_CLASSIC	ENSOART00000006910(5,13)	ENSOARG00000006349	bb_ML_P1	AP2B1
oar_circ_0001121	11	14308814	14318429	-	2	1_CLASSIC	ENSOART00000006910(9,12)	ENSOARG00000006349	bb_MF_P3,bb_SF_P3	AP2B1
oar_circ_0001122	11	14315664	14328172	-	2	1_CLASSIC	ENSOART00000006910(5,11)	ENSOARG00000006349	bb_MF_P2,bb_SL_P1	AP2B1
oar_circ_0001123	11	14324852	14328172	-	2	1_CLASSIC	ENSOART00000006910(5,8)	ENSOARG00000006349	bb_MF_P3,bb_ML_P1,bb_ML_P2,bb_ML_P3,bb_SF_P2,bb_SL_P1,bb_SL_P2,bb_SL_P3	AP2B1
oar_circ_0001124	11	14339383	14350568	-	4	1_CLASSIC	ENSOART00000006910(1,4)	ENSOARG00000006349	bb_MF_P2,bb_MF_P3,bb_ML_P1,bb_ML_P2,bb_ML_P3,bb_SF_P2,bb_SL_P1,bb_SL_P3	AP2B1
oar_circ_0001125	11	14678748	14679742	-	2	2_ALTER_EXON	ENSOART00000008923(5,7)	ENSOARG00000008197	bb_MF_P1,bb_ML_P1	LIG3
oar_circ_0001126	11	14678748	14679800	-	18	1_CLASSIC	ENSOART00000008923(5,7)	ENSOARG00000008197	bb_MF_P1,bb_MF_P2,bb_MF_P3,bb_ML_P1,bb_ML_P2,bb_ML_P3,bb_SF_P1,bb_SF_P2,bb_SF_P3,bb_SL_P1,bb_SL_P2,bb_SL_P3	LIG3
oar_circ_0001127	11	14678748	14681583	-	3	1_CLASSIC	ENSOART00000008923(3,7)	ENSOARG00000008197	bb_ML_P1	LIG3
oar_circ_0001128	11	14722205	14745015	+	4	1_CLASSIC	ENSOART00000009331(6,14);ENSOART00000009333(5,13)	ENSOARG00000008571	bb_MF_P1,bb_MF_P2,bb_MF_P3,bb_ML_P1,bb_ML_P2,bb_ML_P3,bb_SF_P1,bb_SF_P2,bb_SF_P3,bb_SL_P2	CCT6B
oar_circ_0001129	11	14722205	14745564	+	2	2_ALTER_EXON	ENSOART00000009331(6,15);ENSOART00000009333(5,14)	ENSOARG00000008571	bb_SL_P1	CCT6B
oar_circ_0001130	11	14722205	14752289	+	5	4_OVERLAP_EXON	ENSOART00000009331(none,none);ENSOART00000009333(none,none)	Null	bb_ML_P2	Null
oar_circ_0001131	11	17068699	17071503	+	2	2_ALTER_EXON	ENSOART00000011023(1,2)	ENSOARG00000010124	bb_MF_P3	MYO1D
oar_circ_0001132	11	17098055	17125662	+	5	1_CLASSIC	ENSOART00000011023(11,14)	ENSOARG00000010124	bb_MF_P3,bb_ML_P1,bb_ML_P2,bb_ML_P3,bb_SF_P1,bb_SF_P2,bb_SF_P3,bb_SL_P3	MYO1D
oar_circ_0001133	11	17104881	17125662	+	8	1_CLASSIC	ENSOART00000011023(12,14)	ENSOARG00000010124	bb_ML_P1,bb_SF_P2,bb_SL_P2,bb_SL_P3	MYO1D
oar_circ_0001134	11	17350798	17354532	-	2	1_CLASSIC	ENSOART00000011402(5,7)	ENSOARG00000010476	bb_MF_P1	PSMD11
oar_circ_0001135	11	17420248	17424630	-	43	1_CLASSIC	ENSOART00000011577(10,13)	ENSOARG00000010645	bb_MF_P1,bb_MF_P2,bb_MF_P3,bb_ML_P1,bb_ML_P2,bb_ML_P3,bb_SF_P1,bb_SF_P2,bb_SF_P3,bb_SL_P1,bb_SL_P2	ZNF207
oar_circ_0001136	11	17420248	17429606	-	2	1_CLASSIC	ENSOART00000011577(6,13)	ENSOARG00000010645	bb_MF_P1	ZNF207
oar_circ_0001137	11	17556282	17585356	-	12	1_CLASSIC	ENSOART00000012386(2,20);ENSOART00000012390(1,18)	ENSOARG00000011384	bb_MF_P1,bb_MF_P2,bb_MF_P3,bb_ML_P1,bb_ML_P2,bb_ML_P3,bb_SF_P1,bb_SF_P2,bb_SF_P3,bb_SL_P1,bb_SL_P2,bb_SL_P3	RHOT1
oar_circ_0001138	11	17558093	17585356	-	3	1_CLASSIC	ENSOART00000012386(2,19)	ENSOARG00000011384	bb_MF_P1,bb_MF_P2,bb_MF_P3,bb_ML_P1,bb_ML_P2,bb_SF_P1,bb_SF_P2,bb_SF_P3,bb_SL_P1,bb_SL_P2	RHOT1
oar_circ_0001139	11	17559246	17585352	-	2	2_ALTER_EXON	ENSOART00000012386(2,18);ENSOART00000012390(1,17)	ENSOARG00000011384	bb_SL_P1,bb_SL_P2	RHOT1
oar_circ_0001140	11	17559246	17585356	-	38	1_CLASSIC	ENSOART00000012386(2,18);ENSOART00000012390(1,17)	ENSOARG00000011384	bb_MF_P1,bb_MF_P2,bb_MF_P3,bb_ML_P1,bb_ML_P2,bb_ML_P3,bb_SF_P1,bb_SF_P2,bb_SF_P3,bb_SL_P1,bb_SL_P2,bb_SL_P3	RHOT1
oar_circ_0001141	11	17560757	17585356	-	3	1_CLASSIC	ENSOART00000012386(2,17);ENSOART00000012390(1,16)	ENSOARG00000011384	bb_SL_P2	RHOT1
oar_circ_0001142	11	17561891	17570123	-	3	1_CLASSIC	ENSOART00000012386(9,16);ENSOART00000012390(8,15)	ENSOARG00000011384	bb_ML_P1,bb_ML_P3	RHOT1
oar_circ_0001143	11	17565532	17570123	-	2	1_CLASSIC	ENSOART00000012386(9,13);ENSOART00000012390(8,12)	ENSOARG00000011384	bb_MF_P3,bb_ML_P3,bb_SF_P3,bb_SL_P2,bb_SL_P3	RHOT1
oar_circ_0001144	11	17565532	17585356	-	14	1_CLASSIC	ENSOART00000012386(2,13);ENSOART00000012390(1,12)	ENSOARG00000011384	bb_MF_P1,bb_MF_P2,bb_MF_P3,bb_ML_P1,bb_ML_P2,bb_ML_P3,bb_SF_P1,bb_SF_P2,bb_SL_P2	RHOT1
oar_circ_0001145	11	17566265	17570123	-	6	1_CLASSIC	ENSOART00000012386(9,12);ENSOART00000012390(8,11)	ENSOARG00000011384	bb_MF_P1,bb_MF_P2,bb_MF_P3,bb_ML_P1,bb_ML_P2,bb_ML_P3,bb_SF_P1,bb_SF_P2,bb_SF_P3,bb_SL_P1,bb_SL_P2,bb_SL_P3	RHOT1
oar_circ_0001146	11	17566265	17585356	-	7	1_CLASSIC	ENSOART00000012386(2,12);ENSOART00000012390(1,11)	ENSOARG00000011384	bb_MF_P1,bb_MF_P2,bb_MF_P3,bb_ML_P1,bb_SF_P1,bb_SF_P2,bb_SL_P1,bb_SL_P2,bb_SL_P3	RHOT1
oar_circ_0001147	11	17569395	17585356	-	3	1_CLASSIC	ENSOART00000012386(2,10);ENSOART00000012390(1,9)	ENSOARG00000011384	bb_MF_P3,bb_SF_P1,bb_SF_P2,bb_SL_P1,bb_SL_P2	RHOT1
oar_circ_0001148	11	17577120	17585356	-	6	1_CLASSIC	ENSOART00000012386(2,8);ENSOART00000012390(1,7)	ENSOARG00000011384	bb_MF_P1,bb_MF_P2,bb_MF_P3,bb_ML_P1,bb_ML_P2,bb_ML_P3,bb_SF_P1,bb_SF_P2,bb_SF_P3,bb_SL_P1,bb_SL_P2,bb_SL_P3	RHOT1
oar_circ_0001149	11	17580494	17585356	-	13	1_CLASSIC	ENSOART00000012386(2,6);ENSOART00000012390(1,5)	ENSOARG00000011384	bb_MF_P2,bb_MF_P3,bb_ML_P1,bb_ML_P2,bb_ML_P3,bb_SF_P2,bb_SF_P3,bb_SL_P1,bb_SL_P2,bb_SL_P3	RHOT1
oar_circ_0001150	11	17662192	17663603	-	4	1_CLASSIC	ENSOART00000012981(4,5)	ENSOARG00000011933	bb_MF_P1,bb_MF_P3,bb_ML_P1,bb_ML_P3,bb_SF_P1,bb_SL_P1	ADAP2
oar_circ_0001151	11	17662192	17667814	-	3	1_CLASSIC	ENSOART00000012981(3,5)	ENSOARG00000011933	bb_ML_P2	ADAP2
oar_circ_0001152	11	17712424	17714800	-	3	1_CLASSIC	ENSOART00000013409(4,6)	ENSOARG00000012322	bb_MF_P2,bb_ML_P1	ATAD5
oar_circ_0001153	11	17712424	17718042	-	2	1_CLASSIC	ENSOART00000013409(3,6)	ENSOARG00000012322	bb_MF_P2,bb_ML_P2,bb_ML_P3,bb_SF_P1	ATAD5
oar_circ_0001154	11	17749784	17755922	+	2	2_ALTER_EXON	ENSOART00000013976(1,4)	ENSOARG00000012859	bb_SF_P1	CRLF3
oar_circ_0001155	11	17749784	17774075	+	5	2_ALTER_EXON	ENSOART00000013976(1,6)	ENSOARG00000012859	bb_MF_P1,bb_MF_P2,bb_MF_P3,bb_ML_P1,bb_ML_P2,bb_ML_P3,bb_SF_P2,bb_SL_P2,bb_SL_P3	CRLF3
oar_circ_0001156	11	17753841	17774075	+	2	1_CLASSIC	ENSOART00000013976(3,6)	ENSOARG00000012859	bb_MF_P1,bb_ML_P1,bb_ML_P2,bb_SF_P3	CRLF3
oar_circ_0001157	11	17787866	17790064	-	5	1_CLASSIC	ENSOART00000014150(11,15)	ENSOARG00000013017	bb_ML_P2,bb_SF_P2,bb_SL_P3	SUZ12
oar_circ_0001158	11	17787866	17796280	-	4	1_CLASSIC	ENSOART00000014150(9,15)	ENSOARG00000013017	bb_MF_P1,bb_ML_P1,bb_ML_P3,bb_SF_P2,bb_SL_P2	SUZ12
oar_circ_0001159	11	17789973	17800540	-	2	1_CLASSIC	ENSOART00000014150(8,11)	ENSOARG00000013017	bb_SF_P2,bb_SL_P1	SUZ12
oar_circ_0001160	11	17789973	17819733	-	5	1_CLASSIC	ENSOART00000014150(2,11)	ENSOARG00000013017	bb_MF_P3	SUZ12
oar_circ_0001161	11	17792470	17807300	-	3	1_CLASSIC	ENSOART00000014150(5,10)	ENSOARG00000013017	bb_SL_P3	SUZ12
oar_circ_0001162	11	17856793	17859399	+	4	1_CLASSIC	ENSOART00000014664(7,10)	ENSOARG00000013474	bb_MF_P2,bb_ML_P2	UTP6
oar_circ_0001163	11	17856793	17860524	+	10	1_CLASSIC	ENSOART00000014664(7,11)	ENSOARG00000013474	bb_MF_P2,bb_ML_P1,bb_ML_P2,bb_SF_P2,bb_SL_P2,bb_SL_P3	UTP6
oar_circ_0001164	11	17860340	17867825	+	29	1_CLASSIC	ENSOART00000014664(11,16)	ENSOARG00000013474	bb_MF_P1,bb_MF_P2,bb_MF_P3,bb_ML_P1,bb_ML_P2,bb_ML_P3,bb_SF_P1,bb_SF_P2,bb_SF_P3,bb_SL_P1,bb_SL_P3	UTP6
oar_circ_0001165	11	18260902	18261453	-	3	1_CLASSIC	ENSOART00000015996(54,55)	ENSOARG00000014671	bb_MF_P3,bb_ML_P1,bb_ML_P2,bb_SF_P2	NF1
oar_circ_0001166	11	18263005	18263922	-	15	1_CLASSIC	ENSOART00000015996(51,53)	ENSOARG00000014671	bb_MF_P1,bb_MF_P2,bb_MF_P3,bb_ML_P1,bb_ML_P2,bb_SF_P1,bb_SF_P2,bb_SF_P3,bb_SL_P1,bb_SL_P2,bb_SL_P3	NF1
oar_circ_0001167	11	18263005	18267211	-	2	1_CLASSIC	ENSOART00000015996(50,53)	ENSOARG00000014671	bb_MF_P3,bb_SL_P3	NF1
oar_circ_0001168	11	18263005	18268724	-	2	1_CLASSIC	ENSOART00000015996(49,53)	ENSOARG00000014671	bb_MF_P3,bb_SL_P3	NF1
oar_circ_0001169	11	18263005	18275144	-	2	1_CLASSIC	ENSOART00000015996(46,53)	ENSOARG00000014671	bb_MF_P1,bb_MF_P3,bb_ML_P2,bb_SF_P1,bb_SF_P2,bb_SF_P3	NF1
oar_circ_0001170	11	18339958	18349301	-	2	1_CLASSIC	ENSOART00000015996(31,35)	ENSOARG00000014671	bb_MF_P1,bb_MF_P2,bb_MF_P3,bb_ML_P1,bb_ML_P2,bb_SF_P1,bb_SF_P2,bb_SL_P1,bb_SL_P2,bb_SL_P3	NF1
oar_circ_0001171	11	18339958	18358183	-	3	2_ALTER_EXON	ENSOART00000015996(29,35)	ENSOARG00000014671	bb_SF_P1,bb_SF_P2,bb_SL_P2	NF1
oar_circ_0001172	11	18339958	18368232	-	2	1_CLASSIC	ENSOART00000015996(27,35)	ENSOARG00000014671	bb_SL_P2,bb_SL_P3	NF1
oar_circ_0001173	11	18339958	18375909	-	4	1_CLASSIC	ENSOART00000015996(20,35)	ENSOARG00000014671	bb_MF_P1,bb_MF_P2,bb_MF_P3,bb_ML_P2,bb_SF_P2,bb_SF_P3,bb_SL_P2,bb_SL_P3	NF1
oar_circ_0001174	11	18344589	18358183	-	2	2_ALTER_EXON	ENSOART00000015996(29,34)	ENSOARG00000014671	bb_MF_P1,bb_SF_P1	NF1
oar_circ_0001175	11	18358048	18375909	-	2	1_CLASSIC	ENSOART00000015996(20,29)	ENSOARG00000014671	bb_SF_P1	NF1
oar_circ_0001176	11	18371661	18372882	-	49	1_CLASSIC	ENSOART00000015996(24,26)	ENSOARG00000014671	bb_MF_P1,bb_MF_P2,bb_MF_P3,bb_ML_P1,bb_ML_P2,bb_ML_P3,bb_SF_P1,bb_SF_P2,bb_SF_P3,bb_SL_P1,bb_SL_P2,bb_SL_P3	NF1
oar_circ_0001177	11	18371661	18375909	-	3	1_CLASSIC	ENSOART00000015996(20,26)	ENSOARG00000014671	bb_MF_P3,bb_SL_P1	NF1
oar_circ_0001178	11	18371661	18383395	-	10	2_ALTER_EXON	ENSOART00000015996(18,26)	ENSOARG00000014671	bb_MF_P1,bb_MF_P2,bb_MF_P3,bb_ML_P1,bb_ML_P2,bb_ML_P3,bb_SF_P1,bb_SF_P2,bb_SF_P3,bb_SL_P1,bb_SL_P2,bb_SL_P3	NF1
oar_circ_0001179	11	18373840	18375909	-	3	1_CLASSIC	ENSOART00000015996(20,23)	ENSOARG00000014671	bb_MF_P1,bb_ML_P1,bb_SF_P1,bb_SF_P2	NF1
oar_circ_0001180	11	18383018	18388845	-	3	1_CLASSIC	ENSOART00000015996(14,19)	ENSOARG00000014671	bb_MF_P1,bb_MF_P2,bb_ML_P1,bb_SF_P1	NF1
oar_circ_0001181	11	18383018	18411605	-	3	1_CLASSIC	ENSOART00000015996(9,19)	ENSOARG00000014671	bb_MF_P2,bb_MF_P3,bb_ML_P1,bb_SF_P1	NF1
oar_circ_0001182	11	18400019	18441415	-	3	2_ALTER_EXON	ENSOART00000015996(1,13)	ENSOARG00000014671	bb_ML_P1,bb_ML_P2	NF1
oar_circ_0001183	11	18400019	18452455	-	2	4_OVERLAP_EXON	ENSOART00000015996(none,none)	Null	bb_SF_P1	Null
oar_circ_0001184	11	18411157	18430735	-	3	1_CLASSIC	ENSOART00000015996(4,10)	ENSOARG00000014671	bb_ML_P3	NF1
oar_circ_0001185	11	18412924	18424826	-	2	1_CLASSIC	ENSOART00000015996(5,8)	ENSOARG00000014671	bb_ML_P1,bb_SF_P2,bb_SL_P3	NF1
oar_circ_0001186	11	18422354	18441415	-	4	2_ALTER_EXON	ENSOART00000015996(1,7)	ENSOARG00000014671	bb_MF_P1,bb_MF_P2,bb_MF_P3,bb_ML_P1,bb_ML_P2,bb_ML_P3,bb_SF_P1,bb_SF_P2,bb_SF_P3,bb_SL_P1,bb_SL_P2,bb_SL_P3	NF1
oar_circ_0001187	11	18430629	18441415	-	4	2_ALTER_EXON	ENSOART00000015996(1,4)	ENSOARG00000014671	bb_MF_P1,bb_MF_P2,bb_MF_P3,bb_ML_P1,bb_ML_P2,bb_ML_P3,bb_SF_P2,bb_SF_P3,bb_SL_P1,bb_SL_P2,bb_SL_P3	NF1
oar_circ_0001188	11	19270693	19271060	-	2	5_ANTISENSE	ENSOART00000018809(none,none)	Null	bb_SF_P2	Null
oar_circ_0001189	11	19271558	19346565	-	4	5_ANTISENSE	ENSOART00000018809(2,5)	ENSOARG00000017279	bb_SL_P3	NLK
oar_circ_0001190	11	19328173	19346726	+	2	3_INTRON	ENSOART00000018809(none,none)	Null	bb_SL_P2	Null
oar_circ_0001191	11	19328173	19349097	+	2	3_INTRON	ENSOART00000018809(none,none)	Null	bb_MF_P3	Null
oar_circ_0001192	11	19328173	19381833	+	2	4_OVERLAP_EXON	ENSOART00000018809(none,9)	ENSOARG00000017279	bb_SL_P2	NLK
oar_circ_0001193	11	19336784	19381833	+	3	1_CLASSIC	ENSOART00000018809(4,9)	ENSOARG00000017279	bb_ML_P1,bb_ML_P2,bb_SL_P1,bb_SL_P2,bb_SL_P3	NLK
oar_circ_0001194	11	19346538	19381833	+	3	1_CLASSIC	ENSOART00000018809(5,9)	ENSOARG00000017279	bb_MF_P3,bb_SL_P3	NLK
oar_circ_0001195	11	19372007	19397827	+	3	4_OVERLAP_EXON	ENSOART00000018809(6,none)	ENSOARG00000017279	bb_SF_P1	NLK
oar_circ_0001196	11	19377916	19388092	+	2	1_CLASSIC	ENSOART00000018809(8,10)	ENSOARG00000017279	bb_SF_P1	NLK
oar_circ_0001197	11	19454495	19455307	-	3	4_OVERLAP_EXON	ENSOART00000019296(none,none)	Null	bb_SL_P1	Null
oar_circ_0001198	11	19641914	19646453	-	4	1_CLASSIC	ENSOART00000000049(5,9)	ENSOARG00000000048	bb_ML_P1,bb_ML_P3	PIGS
oar_circ_0001199	11	19645571	19648422	-	3	1_CLASSIC	ENSOART00000000049(3,6)	ENSOARG00000000048	bb_ML_P1,bb_SF_P2	PIGS
oar_circ_0001200	11	19698284	19700945	-	2	1_CLASSIC	ENSOART00000001967(20,23)	ENSOARG00000001819	bb_MF_P3	KIAA0100
oar_circ_0001201	11	19704198	19707923	+	3	5_ANTISENSE	ENSOART00000001967(24,28)	ENSOARG00000001819	bb_SF_P1,bb_SF_P3,bb_SL_P1	KIAA0100
oar_circ_0001202	11	19969385	19970850	-	2	2_ALTER_EXON	ENSOART00000005811(2,3)	ENSOARG00000005328	bb_MF_P1,bb_ML_P1,bb_SL_P3	SEZ6
oar_circ_0001203	11	20244276	20246000	-	2	1_CLASSIC	ENSOART00000007219(2,2)	ENSOARG00000006644	bb_MF_P1,bb_MF_P2,bb_MF_P3,bb_ML_P3,bb_SL_P3	NUFIP2
oar_circ_0001204	11	20373769	20390132	+	5	1_CLASSIC	ENSOART00000007392(2,7)	ENSOARG00000006793	bb_SF_P2	TAOK1
oar_circ_0001205	11	20373769	20414213	+	3	1_CLASSIC	ENSOART00000007392(2,17)	ENSOARG00000006793	bb_MF_P3,bb_ML_P1,bb_ML_P2	TAOK1
oar_circ_0001206	11	20406879	20409703	+	2	1_CLASSIC	ENSOART00000007392(13,14)	ENSOARG00000006793	bb_ML_P1	TAOK1
oar_circ_0001207	11	20411917	20414213	+	3	1_CLASSIC	ENSOART00000007392(15,17)	ENSOARG00000006793	bb_MF_P1,bb_SF_P1,bb_SL_P2	TAOK1
oar_circ_0001208	11	20464067	20466225	-	2	2_ALTER_EXON	ENSOART00000008475(2,7)	ENSOARG00000007782	bb_SL_P3	GIT1
oar_circ_0001209	11	20486041	20486806	+	3	1_CLASSIC	ENSOART00000009055(2,4)	ENSOARG00000008317	bb_SF_P1,bb_SL_P1	ANKRD13B
oar_circ_0001210	11	20525230	20533339	-	3	1_CLASSIC	ENSOART00000009589(10,12)	ENSOARG00000008802	bb_ML_P1	SSH2
oar_circ_0001211	11	20540094	20554326	-	4	1_CLASSIC	ENSOART00000009589(4,9)	ENSOARG00000008802	bb_MF_P1,bb_MF_P3,bb_ML_P3	SSH2
oar_circ_0001212	11	20540094	20567508	-	4	1_CLASSIC	ENSOART00000009589(2,9)	ENSOARG00000008802	bb_MF_P1,bb_MF_P2,bb_MF_P3,bb_ML_P1,bb_ML_P2,bb_ML_P3,bb_SF_P2,bb_SL_P1,bb_SL_P2,bb_SL_P3	SSH2
oar_circ_0001213	11	20548704	20567508	-	5	1_CLASSIC	ENSOART00000009589(2,6)	ENSOARG00000008802	bb_MF_P1,bb_MF_P3,bb_ML_P1,bb_ML_P2,bb_ML_P3,bb_SF_P1,bb_SF_P2,bb_SF_P3,bb_SL_P1,bb_SL_P2	SSH2
oar_circ_0001214	11	20770475	20785311	+	13	1_CLASSIC	ENSOART00000010304(2,4)	ENSOARG00000009452	bb_MF_P1,bb_MF_P2,bb_MF_P3,bb_ML_P1,bb_ML_P2,bb_ML_P3,bb_SF_P1,bb_SF_P2,bb_SF_P3,bb_SL_P1,bb_SL_P2,bb_SL_P3	EFCAB5
oar_circ_0001215	11	20770475	20785762	+	4	3_INTRON	ENSOART00000009810(none,none)	Null	bb_SF_P1	Null
oar_circ_0001216	11	20770475	20798619	+	2	1_CLASSIC	ENSOART00000010304(2,6)	ENSOARG00000009452	bb_MF_P2,bb_SF_P2	EFCAB5
oar_circ_0001217	11	20770475	20804554	+	2	1_CLASSIC	ENSOART00000010304(2,7)	ENSOARG00000009452	bb_MF_P3,bb_ML_P2	EFCAB5
oar_circ_0001218	11	20773345	20798619	+	3	1_CLASSIC	ENSOART00000010304(3,6)	ENSOARG00000009452	bb_SL_P3	EFCAB5
oar_circ_0001219	11	20819055	20825991	+	2	1_CLASSIC	ENSOART00000010304(9,13)	ENSOARG00000009452	bb_ML_P3	EFCAB5
oar_circ_0001220	11	20897519	20901668	+	11	2_ALTER_EXON	ENSOART00000009810(3,6)	ENSOARG00000009006	bb_MF_P1,bb_MF_P2,bb_MF_P3,bb_ML_P1,bb_ML_P2,bb_ML_P3,bb_SF_P1,bb_SF_P2,bb_SL_P1,bb_SL_P2,bb_SL_P3	NSRP1
oar_circ_0001221	11	20899505	20901668	+	4	2_ALTER_EXON	ENSOART00000009810(4,6)	ENSOARG00000009006	bb_MF_P1,bb_MF_P2,bb_MF_P3,bb_ML_P1,bb_ML_P2,bb_ML_P3,bb_SF_P1,bb_SF_P2,bb_SF_P3,bb_SL_P1,bb_SL_P2,bb_SL_P3	NSRP1
oar_circ_0001222	11	20899505	20904067	+	2	2_ALTER_EXON	ENSOART00000009810(4,7)	ENSOARG00000009006	bb_MF_P2	NSRP1
oar_circ_0001223	11	20979950	20981556	-	2	1_CLASSIC	ENSOART00000011352(12,14)	ENSOARG00000010429	bb_MF_P3	BLMH
oar_circ_0001224	11	21122140	21126022	+	2	1_CLASSIC	ENSOART00000011553(4,7)	ENSOARG00000010615	bb_ML_P1,bb_SF_P3	CPD
oar_circ_0001225	11	21122140	21128336	+	2	1_CLASSIC	ENSOART00000011553(4,8)	ENSOARG00000010615	bb_MF_P3	CPD
oar_circ_0001226	11	21122140	21132710	+	2	1_CLASSIC	ENSOART00000011553(4,9)	ENSOARG00000010615	bb_SL_P2,bb_SL_P3	CPD
oar_circ_0001227	11	21123235	21124906	+	6	1_CLASSIC	ENSOART00000011553(5,6)	ENSOARG00000010615	bb_MF_P1,bb_MF_P3,bb_ML_P1,bb_SL_P2	CPD
oar_circ_0001228	11	21123235	21126022	+	3	1_CLASSIC	ENSOART00000011553(5,7)	ENSOARG00000010615	bb_MF_P1,bb_MF_P3,bb_ML_P1,bb_ML_P2,bb_SF_P1,bb_SF_P2,bb_SL_P3	CPD
oar_circ_0001229	11	21128169	21138961	+	3	1_CLASSIC	ENSOART00000011553(8,11)	ENSOARG00000010615	bb_MF_P1,bb_SL_P3	CPD
oar_circ_0001230	11	21141064	21148030	+	3	1_CLASSIC	ENSOART00000011553(12,16)	ENSOARG00000010615	bb_SF_P2	CPD
oar_circ_0001231	11	21141064	21152564	+	3	1_CLASSIC	ENSOART00000011553(12,19)	ENSOARG00000010615	bb_MF_P1,bb_ML_P1,bb_SF_P2,bb_SL_P1,bb_SL_P3	CPD
oar_circ_0001232	11	21141064	21154143	+	4	1_CLASSIC	ENSOART00000011553(12,20)	ENSOARG00000010615	bb_MF_P1,bb_MF_P3,bb_ML_P1,bb_ML_P2,bb_SF_P1,bb_SF_P3,bb_SL_P2,bb_SL_P3	CPD
oar_circ_0001233	11	21169609	21190624	+	2	1_CLASSIC	ENSOART00000011889(2,7)	ENSOARG00000010931	bb_ML_P2	GOSR1
oar_circ_0001234	11	21169684	21197130	+	2	2_ALTER_EXON	ENSOART00000011889(2,8)	ENSOARG00000010931	bb_ML_P3	GOSR1
oar_circ_0001235	11	21175236	21175774	+	9	1_CLASSIC	ENSOART00000011889(3,4)	ENSOARG00000010931	bb_MF_P1,bb_MF_P3,bb_ML_P2,bb_SF_P1,bb_SF_P2,bb_SL_P2,bb_SL_P3	GOSR1
oar_circ_0001236	11	21175236	21179183	+	2	1_CLASSIC	ENSOART00000011889(3,5)	ENSOARG00000010931	bb_SL_P2	GOSR1
oar_circ_0001237	11	21175236	21183339	+	2	1_CLASSIC	ENSOART00000011889(3,6)	ENSOARG00000010931	bb_MF_P1,bb_MF_P3,bb_ML_P2,bb_SL_P1,bb_SL_P2	GOSR1
oar_circ_0001238	11	21175236	21190624	+	2	1_CLASSIC	ENSOART00000011889(3,7)	ENSOARG00000010931	bb_SL_P1	GOSR1
oar_circ_0001239	11	21179092	21183339	+	2	1_CLASSIC	ENSOART00000011889(5,6)	ENSOARG00000010931	bb_MF_P3,bb_ML_P1,bb_SL_P2	GOSR1
oar_circ_0001240	11	21428263	21433055	+	4	1_CLASSIC	ENSOART00000012060(7,10)	ENSOARG00000011086	bb_SF_P2,bb_SL_P3	ABR
oar_circ_0001241	11	21431121	21433055	+	3	1_CLASSIC	ENSOART00000012060(9,10)	ENSOARG00000011086	bb_MF_P3	ABR
oar_circ_0001242	11	21437036	21442738	+	3	1_CLASSIC	ENSOART00000012060(11,16)	ENSOARG00000011086	bb_MF_P3,bb_ML_P2,bb_SL_P1,bb_SL_P2	ABR
oar_circ_0001243	11	21771567	21776672	+	2	1_CLASSIC	ENSOART00000012734(5,7);ENSOART00000012735(5,7)	ENSOARG00000011703	bb_MF_P1,bb_MF_P3,bb_SF_P1,bb_SL_P2	VPS53
oar_circ_0001244	11	21793933	21803440	+	2	1_CLASSIC	ENSOART00000012734(11,12);ENSOART00000012735(11,12)	ENSOARG00000011703	bb_ML_P3,bb_SL_P2	VPS53
oar_circ_0001245	11	21793933	21804726	+	3	4_OVERLAP_EXON	ENSOART00000012734(11,none);ENSOART00000012735(11,none)	ENSOARG00000011703	bb_SL_P1	VPS53
oar_circ_0001246	11	21803339	21822610	+	2	1_CLASSIC	ENSOART00000012734(12,14);ENSOART00000012735(12,14)	ENSOARG00000011703	bb_ML_P1,bb_SL_P1,bb_SL_P3	VPS53
oar_circ_0001247	11	21833555	21851836	+	2	1_CLASSIC	ENSOART00000012734(16,19);ENSOART00000012735(16,19)	ENSOARG00000011703	bb_MF_P1,bb_MF_P2,bb_MF_P3	VPS53
oar_circ_0001248	11	21834839	21851836	+	2	1_CLASSIC	ENSOART00000012735(17,19)	ENSOARG00000011703	bb_MF_P3,bb_SF_P2	VPS53
oar_circ_0001249	11	21836912	21851836	+	2	1_CLASSIC	ENSOART00000012734(17,19)	ENSOARG00000011703	bb_MF_P1,bb_MF_P3,bb_ML_P1	VPS53
oar_circ_0001250	11	21847638	21851836	+	2	1_CLASSIC	ENSOART00000012734(18,19);ENSOART00000012735(18,19)	ENSOARG00000011703	bb_ML_P2	VPS53
oar_circ_0001251	11	21970148	21976648	+	8	1_CLASSIC	ENSOART00000013018(1,3)	ENSOARG00000011968	bb_MF_P3,bb_ML_P1,bb_ML_P2,bb_SF_P1,bb_SF_P2,bb_SL_P1,bb_SL_P2,bb_SL_P3	RPH3AL
oar_circ_0001252	11	21970148	22005208	+	3	1_CLASSIC	ENSOART00000013018(1,4)	ENSOARG00000011968	bb_SF_P1,bb_SL_P3	RPH3AL
oar_circ_0001253	11	21973810	21976648	+	2	1_CLASSIC	ENSOART00000013018(2,3)	ENSOARG00000011968	bb_MF_P2,bb_MF_P3,bb_ML_P1	RPH3AL
oar_circ_0001254	11	21973810	22005208	+	4	1_CLASSIC	ENSOART00000013018(2,4)	ENSOARG00000011968	bb_MF_P1,bb_SL_P2	RPH3AL
oar_circ_0001255	11	22142719	22145333	-	4	4_OVERLAP_EXON	ENSOART00000013308(none,none)	Null	bb_MF_P1,bb_ML_P1,bb_SF_P2	Null
oar_circ_0001256	11	22279049	22281762	-	3	1_CLASSIC	ENSOART00000014101(5,8)	ENSOARG00000012974	bb_MF_P1,bb_MF_P3,bb_SF_P2,bb_SF_P3,bb_SL_P2	Null
oar_circ_0001257	11	22340439	22343639	-	4	1_CLASSIC	ENSOART00000014158(2,4)	ENSOARG00000013025	bb_MF_P1,bb_MF_P2,bb_MF_P3,bb_ML_P1,bb_ML_P2,bb_ML_P3,bb_SF_P2,bb_SL_P1,bb_SL_P2,bb_SL_P3	SLC43A2
oar_circ_0001258	11	22522595	22536863	+	2	1_CLASSIC	ENSOART00000015768(2,5)	ENSOARG00000014479	bb_MF_P1,bb_ML_P1,bb_ML_P2,bb_ML_P3	RPA1
oar_circ_0001259	11	22536775	22547101	+	5	1_CLASSIC	ENSOART00000015768(5,7)	ENSOARG00000014479	bb_ML_P1,bb_ML_P2	RPA1
oar_circ_0001260	11	22723568	22727511	-	2	1_CLASSIC	ENSOART00000016419(16,17);ENSOART00000016422(14,15)	ENSOARG00000015076	bb_MF_P1,bb_MF_P2,bb_ML_P1,bb_ML_P2,bb_ML_P3,bb_SF_P2,bb_SF_P3,bb_SL_P1,bb_SL_P2,bb_SL_P3	SMG6
oar_circ_0001261	11	22811060	22812901	-	2	1_CLASSIC	ENSOART00000016419(13,14);ENSOART00000016422(11,12)	ENSOARG00000015076	bb_MF_P1,bb_MF_P2,bb_SF_P1	SMG6
oar_circ_0001262	11	22851358	22858403	-	3	1_CLASSIC	ENSOART00000016419(11,12);ENSOART00000016422(9,10)	ENSOARG00000015076	bb_SL_P1	SMG6
oar_circ_0001263	11	22851358	22890535	-	3	1_CLASSIC	ENSOART00000016419(9,12);ENSOART00000016422(7,10)	ENSOARG00000015076	bb_SF_P1,bb_SL_P2	SMG6
oar_circ_0001264	11	22889835	22890535	-	34	1_CLASSIC	ENSOART00000016419(9,10);ENSOART00000016422(7,8)	ENSOARG00000015076	bb_MF_P1,bb_MF_P2,bb_MF_P3,bb_ML_P1,bb_ML_P2,bb_ML_P3,bb_SF_P1,bb_SF_P2,bb_SF_P3,bb_SL_P1,bb_SL_P2,bb_SL_P3	SMG6
oar_circ_0001265	11	22889835	22898057	-	2	1_CLASSIC	ENSOART00000016419(7,10);ENSOART00000016422(5,8)	ENSOARG00000015076	bb_MF_P1,bb_ML_P2	SMG6
oar_circ_0001266	11	22916472	22918691	+	4	1_CLASSIC	ENSOART00000016667(2,4)	ENSOARG00000015317	bb_SL_P2	SRR
oar_circ_0001267	11	22916472	22920729	+	2	1_CLASSIC	ENSOART00000016667(2,7)	ENSOARG00000015317	bb_MF_P1	SRR
oar_circ_0001268	11	22922632	22926724	-	3	1_CLASSIC	ENSOART00000016795(8,12)	ENSOARG00000015437	bb_MF_P1	TSR1
oar_circ_0001269	11	22934561	22935023	+	2	6_INTERGENIC	none(none,none)	Null	bb_SF_P1	Null
oar_circ_0001270	11	23033894	23045885	-	3	1_CLASSIC	ENSOART00000017233(2,5)	ENSOARG00000015825	bb_MF_P1,bb_MF_P2,bb_MF_P3,bb_ML_P1,bb_ML_P2,bb_ML_P3,bb_SF_P1,bb_SF_P2,bb_SL_P1,bb_SL_P3	Null
oar_circ_0001271	11	23033894	23060300	-	3	1_CLASSIC	ENSOART00000017233(1,5)	ENSOARG00000015825	bb_MF_P1,bb_MF_P2,bb_MF_P3,bb_ML_P1,bb_SF_P2,bb_SL_P2,bb_SL_P3	Null
oar_circ_0001272	11	23037237	23045885	-	5	1_CLASSIC	ENSOART00000017233(2,4)	ENSOARG00000015825	bb_MF_P1	Null
oar_circ_0001273	11	23037237	23060300	-	2	1_CLASSIC	ENSOART00000017233(1,4)	ENSOARG00000015825	bb_SF_P2	Null
oar_circ_0001274	11	23165337	23185164	+	3	4_OVERLAP_EXON	ENSOART00000017434(none,none)	Null	bb_MF_P3,bb_SF_P2	Null
oar_circ_0001275	11	23165337	23189988	+	5	4_OVERLAP_EXON	ENSOART00000017434(none,none)	Null	bb_ML_P1	Null
oar_circ_0001276	11	23183623	23185164	+	5	1_CLASSIC	ENSOART00000017434(2,4)	ENSOARG00000016011	bb_MF_P2,bb_ML_P1,bb_ML_P2,bb_SF_P2	PAFAH1B1
oar_circ_0001277	11	23378896	23380282	-	2	6_INTERGENIC	none(none,none)	Null	bb_ML_P2,bb_SF_P2	Null
oar_circ_0001278	11	23434600	23465083	+	4	2_ALTER_EXON	ENSOART00000018102(2,13)	ENSOARG00000016618	bb_SF_P3	RAP1GAP2
oar_circ_0001279	11	23449948	23465083	+	3	1_CLASSIC	ENSOART00000018102(8,13)	ENSOARG00000016618	bb_ML_P2,bb_SF_P2	RAP1GAP2
oar_circ_0001280	11	23453808	23465083	+	4	1_CLASSIC	ENSOART00000018102(10,13)	ENSOARG00000016618	bb_MF_P1,bb_ML_P3,bb_SF_P1	RAP1GAP2
oar_circ_0001281	11	23459135	23465083	+	2	1_CLASSIC	ENSOART00000018102(11,13)	ENSOARG00000016618	bb_MF_P2,bb_MF_P3,bb_SF_P2,bb_SF_P3,bb_SL_P1	RAP1GAP2
oar_circ_0001282	11	23831208	23840615	+	2	1_CLASSIC	ENSOART00000018299(3,6)	ENSOARG00000016806	bb_SF_P2	ASPA
oar_circ_0001283	11	23939617	23945185	-	3	1_CLASSIC	ENSOART00000018669(2,3)	ENSOARG00000017156	bb_ML_P2	Null
oar_circ_0001284	11	24082483	24083748	-	3	1_CLASSIC	ENSOART00000019315(4,6)	ENSOARG00000017750	bb_MF_P1	NCBP3
oar_circ_0001285	11	24106996	24109734	-	3	1_CLASSIC	ENSOART00000019393(10,12)	ENSOARG00000017826	bb_MF_P1,bb_MF_P3,bb_ML_P2	CAMKK1
oar_circ_0001286	11	24123379	24124686	-	8	6_INTERGENIC	none(none,none)	Null	bb_ML_P1,bb_ML_P2,bb_SL_P3	Null
oar_circ_0001287	11	24252453	24266654	-	4	1_CLASSIC	ENSOART00000019978(29,39)	ENSOARG00000018345	bb_ML_P3	ZZEF1
oar_circ_0001288	11	24273288	24275869	-	4	1_CLASSIC	ENSOART00000019978(22,26)	ENSOARG00000018345	bb_MF_P1,bb_MF_P2,bb_MF_P3,bb_ML_P1,bb_ML_P2,bb_SF_P1,bb_SF_P2,bb_SF_P3	ZZEF1
oar_circ_0001289	11	24273288	24285216	-	2	1_CLASSIC	ENSOART00000019978(18,26)	ENSOARG00000018345	bb_MF_P2,bb_MF_P3,bb_ML_P2,bb_SF_P1	ZZEF1
oar_circ_0001290	11	24277036	24285216	-	3	1_CLASSIC	ENSOART00000019978(18,21)	ENSOARG00000018345	bb_MF_P1	ZZEF1
oar_circ_0001291	11	24286754	24290314	-	2	1_CLASSIC	ENSOART00000019978(14,16)	ENSOARG00000018345	bb_SL_P3	ZZEF1
oar_circ_0001292	11	24288496	24301669	-	2	1_CLASSIC	ENSOART00000019978(8,15)	ENSOARG00000018345	bb_SF_P3,bb_SL_P2	ZZEF1
oar_circ_0001293	11	24322716	24324665	+	3	2_ALTER_EXON	ENSOART00000020469(3,5)	ENSOARG00000018794	bb_MF_P1,bb_ML_P1	CYB5D2
oar_circ_0001294	11	24351376	24378618	-	2	1_CLASSIC	ENSOART00000020573(3,11)	ENSOARG00000018887	bb_MF_P3,bb_ML_P2,bb_ML_P3,bb_SF_P1	ANKFY1
oar_circ_0001295	11	24351376	24382910	-	2	1_CLASSIC	ENSOART00000020573(2,11)	ENSOARG00000018887	bb_MF_P2,bb_SF_P1	ANKFY1
oar_circ_0001296	11	24360643	24382910	-	3	1_CLASSIC	ENSOART00000020573(2,7)	ENSOARG00000018887	bb_ML_P2,bb_ML_P3	ANKFY1
oar_circ_0001297	11	24368835	24382910	-	7	1_CLASSIC	ENSOART00000020573(2,4)	ENSOARG00000018887	bb_MF_P3,bb_ML_P2,bb_ML_P3,bb_SL_P2	ANKFY1
oar_circ_0001298	11	24378500	24382910	-	2	1_CLASSIC	ENSOART00000020573(2,3)	ENSOARG00000018887	bb_MF_P2,bb_MF_P3,bb_ML_P1,bb_ML_P2,bb_ML_P3,bb_SF_P1,bb_SF_P3,bb_SL_P1,bb_SL_P2,bb_SL_P3	ANKFY1
oar_circ_0001299	11	24416166	24429549	-	11	4_OVERLAP_EXON	ENSOART00000020708(none,none)	Null	bb_MF_P1,bb_MF_P2,bb_MF_P3,bb_ML_P1,bb_ML_P2,bb_ML_P3,bb_SF_P1,bb_SF_P2,bb_SF_P3,bb_SL_P1,bb_SL_P2,bb_SL_P3	Null
oar_circ_0001300	11	24642802	24644416	+	2	5_ANTISENSE	ENSOART00000020858(19,23)	ENSOARG00000019150	bb_SF_P1	MYBBP1A
oar_circ_0001301	11	24670721	24674047	-	2	1_CLASSIC	ENSOART00000000291(3,5)	ENSOARG00000000274	bb_MF_P1,bb_MF_P2,bb_MF_P3,bb_ML_P1,bb_ML_P2,bb_ML_P3,bb_SF_P1,bb_SF_P2,bb_SL_P1,bb_SL_P2,bb_SL_P3	TEKT1
oar_circ_0001302	11	24670721	24676525	-	2	2_ALTER_EXON	ENSOART00000000291(2,5)	ENSOARG00000000274	bb_MF_P2	TEKT1
oar_circ_0001303	11	24865097	24875246	+	7	1_CLASSIC	ENSOART00000001615(1,3)	ENSOARG00000001510	bb_MF_P1,bb_MF_P2,bb_MF_P3,bb_ML_P1,bb_ML_P2,bb_ML_P3,bb_SF_P2,bb_SL_P1,bb_SL_P2,bb_SL_P3	KIAA0753
oar_circ_0001304	11	24865097	24880151	+	6	1_CLASSIC	ENSOART00000001615(1,6)	ENSOARG00000001510	bb_MF_P1,bb_MF_P2,bb_MF_P3,bb_ML_P1,bb_SF_P2,bb_SF_P3,bb_SL_P1,bb_SL_P3	KIAA0753
oar_circ_0001305	11	24865101	24875246	+	3	2_ALTER_EXON	ENSOART00000001615(1,3)	ENSOARG00000001510	bb_MF_P1,bb_MF_P3,bb_SF_P1,bb_SF_P3	KIAA0753
oar_circ_0001306	11	24865101	24880151	+	2	2_ALTER_EXON	ENSOART00000001615(1,6)	ENSOARG00000001510	bb_SL_P2	KIAA0753
oar_circ_0001307	11	24872719	24875246	+	8	1_CLASSIC	ENSOART00000001615(2,3)	ENSOARG00000001510	bb_MF_P1,bb_MF_P3,bb_ML_P1,bb_ML_P2,bb_ML_P3,bb_SF_P1,bb_SF_P2,bb_SF_P3,bb_SL_P2,bb_SL_P3	KIAA0753
oar_circ_0001308	11	24872719	24880151	+	2	1_CLASSIC	ENSOART00000001615(2,6)	ENSOARG00000001510	bb_MF_P1,bb_MF_P3,bb_ML_P1,bb_ML_P2,bb_ML_P3,bb_SF_P2,bb_SF_P3,bb_SL_P1,bb_SL_P2,bb_SL_P3	KIAA0753
oar_circ_0001309	11	24877066	24904567	+	2	4_OVERLAP_EXON	ENSOART00000001615(none,14)	ENSOARG00000001510	bb_MF_P2	KIAA0753
oar_circ_0001310	11	24877289	24880151	+	2	1_CLASSIC	ENSOART00000001615(4,6)	ENSOARG00000001510	bb_ML_P3	KIAA0753
oar_circ_0001311	11	24888198	24897103	+	2	1_CLASSIC	ENSOART00000001615(7,12)	ENSOARG00000001510	bb_SL_P3	KIAA0753
oar_circ_0001312	11	24891471	24897103	+	3	1_CLASSIC	ENSOART00000001615(9,12)	ENSOARG00000001510	bb_MF_P1,bb_MF_P2,bb_MF_P3,bb_ML_P1,bb_ML_P2,bb_ML_P3,bb_SF_P1,bb_SF_P2,bb_SF_P3,bb_SL_P1,bb_SL_P2,bb_SL_P3	KIAA0753
oar_circ_0001313	11	24891471	24904567	+	2	1_CLASSIC	ENSOART00000001615(9,14)	ENSOARG00000001510	bb_ML_P2,bb_SL_P3	KIAA0753
oar_circ_0001314	11	25715561	25724920	+	2	1_CLASSIC	ENSOART00000003511(2,10)	ENSOARG00000003235	bb_MF_P3,bb_SF_P3	DHX33
oar_circ_0001315	11	25752461	25754369	+	6	1_CLASSIC	ENSOART00000004007(2,4)	ENSOARG00000003688	bb_MF_P1,bb_MF_P2,bb_MF_P3,bb_ML_P1,bb_SF_P1,bb_SF_P2,bb_SL_P1,bb_SL_P2,bb_SL_P3	NUP88
oar_circ_0001316	11	25752461	25770175	+	6	1_CLASSIC	ENSOART00000004007(2,16)	ENSOARG00000003688	bb_SF_P2,bb_SF_P3	NUP88
oar_circ_0001317	11	25760863	25767372	+	5	1_CLASSIC	ENSOART00000004007(7,10)	ENSOARG00000003688	bb_MF_P3,bb_ML_P2	NUP88
oar_circ_0001318	11	25782057	25795544	-	3	1_CLASSIC	ENSOART00000004326(10,13)	ENSOARG00000003979	bb_SF_P2	RABEP1
oar_circ_0001319	11	25782057	25820329	-	2	1_CLASSIC	ENSOART00000004326(3,13)	ENSOARG00000003979	bb_MF_P1,bb_MF_P3,bb_SF_P1	RABEP1
oar_circ_0001320	11	25786596	25797265	-	7	1_CLASSIC	ENSOART00000004326(9,12)	ENSOARG00000003979	bb_MF_P1,bb_MF_P3,bb_ML_P2,bb_SF_P2,bb_SL_P2	RABEP1
oar_circ_0001321	11	25786596	25803054	-	3	1_CLASSIC	ENSOART00000004326(8,12)	ENSOARG00000003979	bb_MF_P3	RABEP1
oar_circ_0001322	11	25786596	25808019	-	2	1_CLASSIC	ENSOART00000004326(6,12)	ENSOARG00000003979	bb_MF_P3,bb_ML_P1,bb_ML_P2,bb_SF_P1,bb_SF_P2,bb_SL_P2	RABEP1
oar_circ_0001323	11	25786596	25820329	-	6	1_CLASSIC	ENSOART00000004326(3,12)	ENSOARG00000003979	bb_MF_P1,bb_SF_P1,bb_SF_P2,bb_SL_P1,bb_SL_P3	RABEP1
oar_circ_0001324	11	25791408	25803054	-	3	1_CLASSIC	ENSOART00000004326(8,11)	ENSOARG00000003979	bb_SL_P1	RABEP1
oar_circ_0001325	11	25791408	25820329	-	3	1_CLASSIC	ENSOART00000004326(3,11)	ENSOARG00000003979	bb_MF_P1	RABEP1
oar_circ_0001326	11	25791408	25835196	-	3	1_CLASSIC	ENSOART00000004326(2,11)	ENSOARG00000003979	bb_ML_P1,bb_ML_P2,bb_SF_P3,bb_SL_P1,bb_SL_P3	RABEP1
oar_circ_0001327	11	25795440	25797265	-	3	1_CLASSIC	ENSOART00000004326(9,10)	ENSOARG00000003979	bb_ML_P1,bb_ML_P2,bb_SL_P1	RABEP1
oar_circ_0001328	11	25802923	25808019	-	4	1_CLASSIC	ENSOART00000004326(6,8)	ENSOARG00000003979	bb_MF_P1	RABEP1
oar_circ_0001329	11	25802923	25814804	-	2	1_CLASSIC	ENSOART00000004326(5,8)	ENSOARG00000003979	bb_MF_P2,bb_SF_P3	RABEP1
oar_circ_0001330	11	25802923	25820327	-	3	2_ALTER_EXON	ENSOART00000004326(3,8)	ENSOARG00000003979	bb_ML_P2,bb_SF_P1	RABEP1
oar_circ_0001331	11	25802923	25820329	-	19	1_CLASSIC	ENSOART00000004326(3,8)	ENSOARG00000003979	bb_MF_P1,bb_MF_P2,bb_MF_P3,bb_ML_P1,bb_ML_P2,bb_ML_P3,bb_SF_P1,bb_SF_P2,bb_SF_P3,bb_SL_P1,bb_SL_P2,bb_SL_P3	RABEP1
oar_circ_0001332	11	25802923	25835196	-	42	1_CLASSIC	ENSOART00000004326(2,8)	ENSOARG00000003979	bb_MF_P1,bb_MF_P2,bb_MF_P3,bb_ML_P1,bb_ML_P2,bb_ML_P3,bb_SF_P1,bb_SF_P2,bb_SF_P3,bb_SL_P1,bb_SL_P2,bb_SL_P3	RABEP1
oar_circ_0001333	11	25805323	25820329	-	16	1_CLASSIC	ENSOART00000004326(3,7)	ENSOARG00000003979	bb_MF_P1,bb_MF_P2,bb_MF_P3,bb_ML_P1,bb_ML_P2,bb_ML_P3,bb_SF_P1,bb_SF_P2,bb_SF_P3,bb_SL_P1,bb_SL_P2,bb_SL_P3	RABEP1
oar_circ_0001334	11	25805323	25835196	-	8	1_CLASSIC	ENSOART00000004326(2,7)	ENSOARG00000003979	bb_MF_P1,bb_MF_P2,bb_MF_P3,bb_ML_P2,bb_ML_P3,bb_SF_P1,bb_SF_P2,bb_SL_P1,bb_SL_P2,bb_SL_P3	RABEP1
oar_circ_0001335	11	25807884	25820329	-	2	1_CLASSIC	ENSOART00000004326(3,6)	ENSOARG00000003979	bb_MF_P3,bb_SF_P1,bb_SL_P1	RABEP1
oar_circ_0001336	11	25807884	25835196	-	5	1_CLASSIC	ENSOART00000004326(2,6)	ENSOARG00000003979	bb_MF_P1,bb_MF_P3,bb_ML_P1,bb_ML_P2,bb_SF_P2,bb_SF_P3,bb_SL_P1,bb_SL_P2,bb_SL_P3	RABEP1
oar_circ_0001337	11	25814685	25820327	-	2	2_ALTER_EXON	ENSOART00000004326(3,5)	ENSOARG00000003979	bb_ML_P1	RABEP1
oar_circ_0001338	11	25814685	25820329	-	56	1_CLASSIC	ENSOART00000004326(3,5)	ENSOARG00000003979	bb_MF_P1,bb_MF_P2,bb_MF_P3,bb_ML_P1,bb_ML_P2,bb_ML_P3,bb_SF_P1,bb_SF_P2,bb_SF_P3,bb_SL_P1,bb_SL_P2,bb_SL_P3	RABEP1
oar_circ_0001339	11	25814685	25821928	-	3	4_OVERLAP_EXON	ENSOART00000004326(none,5)	ENSOARG00000003979	bb_MF_P1	RABEP1
oar_circ_0001340	11	25814685	25835196	-	7	1_CLASSIC	ENSOART00000004326(2,5)	ENSOARG00000003979	bb_MF_P1,bb_MF_P2,bb_MF_P3,bb_ML_P1,bb_ML_P2,bb_ML_P3,bb_SF_P1,bb_SF_P2,bb_SF_P3,bb_SL_P1,bb_SL_P2,bb_SL_P3	RABEP1
oar_circ_0001341	11	25818213	25820329	-	2	1_CLASSIC	ENSOART00000004326(3,4)	ENSOARG00000003979	bb_MF_P2,bb_ML_P2	RABEP1
oar_circ_0001342	11	25818213	25835196	-	2	1_CLASSIC	ENSOART00000004326(2,4)	ENSOARG00000003979	bb_MF_P1,bb_MF_P2,bb_MF_P3,bb_ML_P1,bb_ML_P2,bb_SF_P1,bb_SL_P1,bb_SL_P2,bb_SL_P3	RABEP1
oar_circ_0001343	11	25820126	25835196	-	7	1_CLASSIC	ENSOART00000004326(2,3)	ENSOARG00000003979	bb_MF_P1,bb_MF_P2,bb_MF_P3,bb_ML_P1,bb_ML_P2,bb_SF_P1,bb_SF_P2,bb_SL_P2,bb_SL_P3	RABEP1
oar_circ_0001344	11	26050383	26054021	+	2	4_OVERLAP_EXON	ENSOART00000005713(none,none)	Null	bb_SL_P3	Null
oar_circ_0001345	11	26121001	26123499	-	4	1_CLASSIC	ENSOART00000006639(3,6)	ENSOARG00000006095	bb_MF_P1,bb_MF_P2,bb_ML_P2	MINK1
oar_circ_0001346	11	26277701	26281395	+	2	1_CLASSIC	ENSOART00000008811(3,6);ENSOART00000008812(2,5)	ENSOARG00000008090	bb_MF_P3,bb_ML_P2	PELP1
oar_circ_0001347	11	26542829	26553222	-	2	4_OVERLAP_EXON	ENSOART00000011316(none,16);ENSOART00000011320(none,18)	ENSOARG00000010397	bb_MF_P1	DLG4
oar_circ_0001348	11	26569498	26569916	+	3	1_CLASSIC	ENSOART00000011600(17,19)	ENSOARG00000010662	bb_SF_P1	ACADVL
oar_circ_0001349	11	26809540	26810882	-	6	6_INTERGENIC	none(none,none)	Null	bb_MF_P1,bb_ML_P2,bb_ML_P3,bb_SF_P2,bb_SF_P3,bb_SL_P1,bb_SL_P3	Null
oar_circ_0001350	11	27176597	27177276	+	36	1_CLASSIC	ENSOART00000020012(8,9)	ENSOARG00000018387	bb_MF_P1,bb_MF_P2,bb_MF_P3,bb_ML_P1,bb_ML_P2,bb_ML_P3,bb_SF_P1,bb_SF_P2,bb_SF_P3,bb_SL_P1,bb_SL_P2,bb_SL_P3	CNTROB
oar_circ_0001351	11	27593621	27604305	+	6	1_CLASSIC	ENSOART00000001407(3,8);ENSOART00000001409(2,7)	ENSOARG00000001311	bb_MF_P3,bb_ML_P2,bb_SF_P2	NDEL1
oar_circ_0001352	11	27593621	27610285	+	6	1_CLASSIC	ENSOART00000001407(3,9);ENSOART00000001409(2,8)	ENSOARG00000001311	bb_MF_P1,bb_MF_P2,bb_MF_P3,bb_ML_P1,bb_ML_P3,bb_SF_P1,bb_SF_P2,bb_SF_P3,bb_SL_P1,bb_SL_P2,bb_SL_P3	NDEL1
oar_circ_0001353	11	27649485	27652271	-	3	1_CLASSIC	ENSOART00000001750(18,22)	ENSOARG00000001617	bb_MF_P1,bb_ML_P1,bb_ML_P2,bb_SF_P2,bb_SL_P3	MYH10
oar_circ_0001354	11	27653990	27666864	-	2	1_CLASSIC	ENSOART00000001750(14,17)	ENSOARG00000001617	bb_MF_P1,bb_MF_P2,bb_ML_P1,bb_ML_P2,bb_SF_P2,bb_SL_P1,bb_SL_P2,bb_SL_P3	MYH10
oar_circ_0001355	11	27676175	27684247	-	3	1_CLASSIC	ENSOART00000001750(7,12)	ENSOARG00000001617	bb_MF_P3,bb_ML_P3,bb_SF_P1,bb_SF_P2,bb_SL_P2	MYH10
oar_circ_0001356	11	27676175	27697536	-	2	1_CLASSIC	ENSOART00000001750(6,12)	ENSOARG00000001617	bb_ML_P2	MYH10
oar_circ_0001357	11	27676175	27704335	-	2	1_CLASSIC	ENSOART00000001750(5,12)	ENSOARG00000001617	bb_SL_P3	MYH10
oar_circ_0001358	11	27680234	27704335	-	14	1_CLASSIC	ENSOART00000001750(5,10)	ENSOARG00000001617	bb_MF_P1,bb_MF_P2,bb_MF_P3,bb_ML_P1,bb_ML_P2,bb_ML_P3,bb_SF_P1,bb_SF_P2,bb_SF_P3,bb_SL_P1,bb_SL_P2,bb_SL_P3	MYH10
oar_circ_0001359	11	27697444	27715334	-	2	1_CLASSIC	ENSOART00000001750(4,6)	ENSOARG00000001617	bb_MF_P1,bb_SL_P1	MYH10
oar_circ_0001360	11	27697444	27726548	-	2	1_CLASSIC	ENSOART00000001750(3,6)	ENSOARG00000001617	bb_MF_P1,bb_MF_P2,bb_MF_P3,bb_ML_P1,bb_ML_P2,bb_ML_P3,bb_SF_P1,bb_SF_P2,bb_SL_P3	MYH10
oar_circ_0001361	11	27697444	27740228	-	4	1_CLASSIC	ENSOART00000001750(2,6)	ENSOARG00000001617	bb_ML_P3,bb_SL_P1,bb_SL_P2,bb_SL_P3	MYH10
oar_circ_0001362	11	27715307	27740228	-	4	1_CLASSIC	ENSOART00000001750(2,4)	ENSOARG00000001617	bb_MF_P1,bb_MF_P2,bb_MF_P3,bb_ML_P1,bb_SF_P1,bb_SF_P2,bb_SL_P3	MYH10
oar_circ_0001363	11	27726392	27740228	-	5	1_CLASSIC	ENSOART00000001750(2,3)	ENSOARG00000001617	bb_MF_P1,bb_MF_P3,bb_ML_P1,bb_ML_P3,bb_SL_P3	MYH10
oar_circ_0001364	11	28310574	28400656	-	2	4_OVERLAP_EXON	ENSOART00000002971(none,7)	ENSOARG00000002743	bb_MF_P3,bb_ML_P1,bb_ML_P2,bb_SF_P2,bb_SL_P1,bb_SL_P3	STX8
oar_circ_0001365	11	28310574	28409090	-	2	1_CLASSIC	ENSOART00000002971(3,7)	ENSOARG00000002743	bb_MF_P1,bb_MF_P3,bb_ML_P1,bb_SL_P1,bb_SL_P2,bb_SL_P3	STX8
oar_circ_0001366	11	28371144	28400656	-	3	4_OVERLAP_EXON	ENSOART00000002971(none,6)	ENSOARG00000002743	bb_MF_P1,bb_ML_P1,bb_ML_P3,bb_SF_P1,bb_SF_P2,bb_SL_P3	STX8
oar_circ_0001367	11	28371144	28409090	-	6	1_CLASSIC	ENSOART00000002971(3,6)	ENSOARG00000002743	bb_MF_P1,bb_MF_P2,bb_MF_P3,bb_ML_P1,bb_ML_P2,bb_ML_P3,bb_SF_P1,bb_SF_P3,bb_SL_P1,bb_SL_P2,bb_SL_P3	STX8
oar_circ_0001368	11	28371144	28417355	-	2	1_CLASSIC	ENSOART00000002971(2,6)	ENSOARG00000002743	bb_MF_P3	STX8
oar_circ_0001369	11	28434830	28446776	+	2	1_CLASSIC	ENSOART00000003237(5,11)	ENSOARG00000002984	bb_SL_P3	CFAP52
oar_circ_0001370	11	28441798	28447502	+	3	1_CLASSIC	ENSOART00000003237(9,12)	ENSOARG00000002984	bb_MF_P1,bb_MF_P2,bb_ML_P2,bb_SF_P2,bb_SL_P2	CFAP52
oar_circ_0001371	11	28441798	28451307	+	2	1_CLASSIC	ENSOART00000003237(9,13)	ENSOARG00000002984	bb_MF_P3	CFAP52
oar_circ_0001372	11	28447400	28451307	+	3	1_CLASSIC	ENSOART00000003237(12,13)	ENSOARG00000002984	bb_ML_P1,bb_SF_P1	CFAP52
oar_circ_0001373	11	29802935	29835311	-	2	6_INTERGENIC	none(none,none)	Null	bb_MF_P1,bb_MF_P3	Null
oar_circ_0001374	11	29835171	29840308	-	2	6_INTERGENIC	none(none,none)	Null	bb_MF_P1,bb_ML_P2,bb_SF_P1,bb_SL_P2	Null
oar_circ_0001375	11	29914730	29942224	+	2	1_CLASSIC	ENSOART00000016367(11,19)	ENSOARG00000015028	bb_SF_P2	DNAH9
oar_circ_0001376	11	29916949	29920809	+	2	1_CLASSIC	ENSOART00000016367(12,14)	ENSOARG00000015028	bb_ML_P1,bb_ML_P2,bb_ML_P3,bb_SF_P1,bb_SF_P2,bb_SL_P1,bb_SL_P2	DNAH9
oar_circ_0001377	11	29931585	29932294	+	2	1_CLASSIC	ENSOART00000016367(16,18)	ENSOARG00000015028	bb_SF_P3	DNAH9
oar_circ_0001378	11	30057777	30060032	+	3	1_CLASSIC	ENSOART00000016367(35,37)	ENSOARG00000015028	bb_SL_P1	DNAH9
oar_circ_0001379	11	30079001	30091409	+	2	1_CLASSIC	ENSOART00000016367(40,44)	ENSOARG00000015028	bb_MF_P1,bb_ML_P1,bb_ML_P2,bb_SF_P2,bb_SL_P2	DNAH9
oar_circ_0001380	11	30155048	30186239	+	3	1_CLASSIC	ENSOART00000016367(56,63)	ENSOARG00000015028	bb_SF_P1	DNAH9
oar_circ_0001381	11	30174302	30175493	+	2	1_CLASSIC	ENSOART00000016367(61,62)	ENSOARG00000015028	bb_MF_P3,bb_ML_P1,bb_ML_P2,bb_SL_P3	DNAH9
oar_circ_0001382	11	30194957	30199502	+	5	1_CLASSIC	ENSOART00000016367(67,68)	ENSOARG00000015028	bb_MF_P1,bb_MF_P2,bb_MF_P3,bb_SF_P2,bb_SF_P3,bb_SL_P1,bb_SL_P2,bb_SL_P3	DNAH9
oar_circ_0001383	11	30254285	30273935	+	6	4_OVERLAP_EXON	ENSOART00000016761(none,none)	Null	bb_ML_P2	Null
oar_circ_0001384	11	30254285	30311013	+	2	4_OVERLAP_EXON	ENSOART00000016761(none,none)	Null	bb_SL_P3	Null
oar_circ_0001385	11	30273833	30292697	+	3	2_ALTER_EXON	ENSOART00000016761(2,3)	ENSOARG00000015404	bb_MF_P1,bb_MF_P2,bb_SL_P3	MAP2K4
oar_circ_0001386	11	30273833	30301943	+	76	2_ALTER_EXON	ENSOART00000016761(2,4)	ENSOARG00000015404	bb_MF_P1,bb_MF_P2,bb_MF_P3,bb_ML_P1,bb_ML_P2,bb_ML_P3,bb_SF_P1,bb_SF_P2,bb_SF_P3,bb_SL_P1,bb_SL_P2,bb_SL_P3	MAP2K4
oar_circ_0001387	11	30273833	30308938	+	2	2_ALTER_EXON	ENSOART00000016761(2,6)	ENSOARG00000015404	bb_ML_P1,bb_ML_P2,bb_SF_P2,bb_SL_P2	MAP2K4
oar_circ_0001388	11	30273833	30311013	+	124	2_ALTER_EXON	ENSOART00000016761(2,7)	ENSOARG00000015404	bb_MF_P1,bb_MF_P2,bb_MF_P3,bb_ML_P1,bb_ML_P2,bb_ML_P3,bb_SF_P1,bb_SF_P2,bb_SF_P3,bb_SL_P1,bb_SL_P2,bb_SL_P3	MAP2K4
oar_circ_0001389	11	30273833	30318468	+	2	2_ALTER_EXON	ENSOART00000016761(2,8)	ENSOARG00000015404	bb_MF_P2,bb_MF_P3,bb_ML_P1,bb_ML_P3,bb_SF_P2,bb_SF_P3,bb_SL_P2	MAP2K4
oar_circ_0001390	11	30273833	30321009	+	14	2_ALTER_EXON	ENSOART00000016761(2,9)	ENSOARG00000015404	bb_MF_P1,bb_MF_P2,bb_MF_P3,bb_ML_P1,bb_ML_P2,bb_ML_P3,bb_SF_P1,bb_SF_P3,bb_SL_P1,bb_SL_P2,bb_SL_P3	MAP2K4
oar_circ_0001391	11	30292523	30308938	+	2	1_CLASSIC	ENSOART00000016761(3,6)	ENSOARG00000015404	bb_ML_P2	MAP2K4
oar_circ_0001392	11	30292523	30311013	+	7	1_CLASSIC	ENSOART00000016761(3,7)	ENSOARG00000015404	bb_MF_P1,bb_MF_P2,bb_MF_P3,bb_ML_P1,bb_ML_P2,bb_ML_P3,bb_SF_P1,bb_SF_P2,bb_SF_P3,bb_SL_P1,bb_SL_P2	MAP2K4
oar_circ_0001393	11	30301824	30308938	+	3	1_CLASSIC	ENSOART00000016761(4,6)	ENSOARG00000015404	bb_SF_P1	MAP2K4
oar_circ_0001394	11	30301824	30311013	+	4	1_CLASSIC	ENSOART00000016761(4,7)	ENSOARG00000015404	bb_MF_P1,bb_MF_P2,bb_MF_P3,bb_SF_P1	MAP2K4
oar_circ_0001395	11	30301824	30318468	+	2	1_CLASSIC	ENSOART00000016761(4,8)	ENSOARG00000015404	bb_MF_P1	MAP2K4
oar_circ_0001396	11	30545581	30547009	+	2	6_INTERGENIC	none(none,none)	Null	bb_MF_P1,bb_SF_P1,bb_SF_P3	Null
oar_circ_0001397	11	30724295	30738202	+	3	2_ALTER_EXON	ENSOART00000016864(3,6)	ENSOARG00000015496	bb_ML_P3	MYOCD
oar_circ_0001398	11	30858353	30858869	+	3	2_ALTER_EXON	ENSOART00000016911(2,3)	ENSOARG00000015543	bb_SL_P3	ARHGAP44
oar_circ_0001399	11	30858353	30870986	+	14	2_ALTER_EXON	ENSOART00000016911(2,6)	ENSOARG00000015543	bb_MF_P1,bb_MF_P2,bb_MF_P3,bb_ML_P1,bb_ML_P2,bb_ML_P3,bb_SF_P1,bb_SF_P2,bb_SF_P3,bb_SL_P1,bb_SL_P2,bb_SL_P3	ARHGAP44
oar_circ_0001400	11	30858353	30880268	+	15	2_ALTER_EXON	ENSOART00000016911(2,7)	ENSOARG00000015543	bb_MF_P1,bb_MF_P2,bb_MF_P3,bb_ML_P1,bb_ML_P2,bb_ML_P3,bb_SF_P1,bb_SF_P2,bb_SF_P3,bb_SL_P1,bb_SL_P2,bb_SL_P3	ARHGAP44
oar_circ_0001401	11	30858353	30884119	+	2	2_ALTER_EXON	ENSOART00000016911(2,8)	ENSOARG00000015543	bb_MF_P3	ARHGAP44
oar_circ_0001402	11	30858353	30895583	+	2	2_ALTER_EXON	ENSOART00000016911(2,17)	ENSOARG00000015543	bb_ML_P2,bb_SF_P1,bb_SL_P3	ARHGAP44
oar_circ_0001403	11	30865668	30870986	+	4	1_CLASSIC	ENSOART00000016911(4,6)	ENSOARG00000015543	bb_MF_P1,bb_MF_P2,bb_ML_P1,bb_ML_P2,bb_SF_P1,bb_SF_P2,bb_SF_P3,bb_SL_P2,bb_SL_P3	ARHGAP44
oar_circ_0001404	11	30865668	30880268	+	4	1_CLASSIC	ENSOART00000016911(4,7)	ENSOARG00000015543	bb_MF_P1,bb_ML_P1,bb_ML_P2,bb_SF_P3,bb_SL_P1,bb_SL_P3	ARHGAP44
oar_circ_0001405	11	30865668	30895583	+	3	1_CLASSIC	ENSOART00000016911(4,17)	ENSOARG00000015543	bb_ML_P2,bb_SL_P3	ARHGAP44
oar_circ_0001406	11	30880151	30884119	+	2	1_CLASSIC	ENSOART00000016911(7,8)	ENSOARG00000015543	bb_MF_P1,bb_SL_P1,bb_SL_P3	ARHGAP44
oar_circ_0001407	11	30880151	30895583	+	4	1_CLASSIC	ENSOART00000016911(7,17)	ENSOARG00000015543	bb_ML_P1	ARHGAP44
oar_circ_0001408	11	30884051	30890983	+	2	1_CLASSIC	ENSOART00000016911(8,13)	ENSOARG00000015543	bb_MF_P2,bb_MF_P3,bb_SF_P3	ARHGAP44
oar_circ_0001409	11	30884051	30895583	+	4	1_CLASSIC	ENSOART00000016911(8,17)	ENSOARG00000015543	bb_MF_P1,bb_MF_P2,bb_MF_P3,bb_ML_P2,bb_ML_P3,bb_SF_P1,bb_SF_P3,bb_SL_P1,bb_SL_P2,bb_SL_P3	ARHGAP44
oar_circ_0001410	11	30890903	30895583	+	10	1_CLASSIC	ENSOART00000016911(13,17)	ENSOARG00000015543	bb_MF_P1,bb_MF_P2,bb_MF_P3,bb_ML_P1,bb_ML_P2,bb_ML_P3,bb_SF_P1,bb_SF_P2,bb_SL_P1,bb_SL_P3	ARHGAP44
oar_circ_0001411	11	30893633	30895583	+	2	1_CLASSIC	ENSOART00000016911(14,17)	ENSOARG00000015543	bb_ML_P1	ARHGAP44
oar_circ_0001412	11	31659891	31662091	+	4	2_ALTER_EXON	ENSOART00000017890(2,3)	ENSOARG00000016428	bb_MF_P3	COX10
oar_circ_0001413	11	32384454	32388698	-	9	1_CLASSIC	ENSOART00000018019(5,7)	ENSOARG00000016545	bb_MF_P1,bb_MF_P2,bb_MF_P3,bb_ML_P1,bb_ML_P2,bb_ML_P3,bb_SF_P2,bb_SL_P1	TEKT3
oar_circ_0001414	11	32384454	32402115	-	3	1_CLASSIC	ENSOART00000018019(2,7)	ENSOARG00000016545	bb_SF_P1,bb_SL_P3	TEKT3
oar_circ_0001415	11	32398055	32402115	-	272	1_CLASSIC	ENSOART00000018019(2,3)	ENSOARG00000016545	bb_MF_P1,bb_MF_P2,bb_MF_P3,bb_ML_P1,bb_ML_P2,bb_ML_P3,bb_SF_P1,bb_SF_P2,bb_SF_P3,bb_SL_P1,bb_SL_P2,bb_SL_P3	TEKT3
oar_circ_0001416	11	32482794	32490822	-	2	2_ALTER_EXON	ENSOART00000018070(1,3)	ENSOARG00000016588	bb_ML_P3	CDRT4
oar_circ_0001417	11	32901114	32912226	+	10	1_CLASSIC	ENSOART00000018670(1,3)	ENSOARG00000017147	bb_MF_P1,bb_MF_P2,bb_MF_P3,bb_ML_P1,bb_ML_P2,bb_ML_P3,bb_SF_P1,bb_SF_P2,bb_SF_P3,bb_SL_P1,bb_SL_P3	NCOR1
oar_circ_0001418	11	32901114	32917757	+	3	1_CLASSIC	ENSOART00000018670(1,4)	ENSOARG00000017147	bb_MF_P2,bb_MF_P3,bb_ML_P1,bb_ML_P2,bb_SF_P2,bb_SL_P1	NCOR1
oar_circ_0001419	11	32901114	32948195	+	3	1_CLASSIC	ENSOART00000018670(1,19)	ENSOARG00000017147	bb_MF_P1,bb_MF_P2,bb_MF_P3,bb_ML_P2,bb_ML_P3,bb_SF_P1,bb_SF_P3,bb_SL_P1,bb_SL_P2	NCOR1
oar_circ_0001420	11	32904646	32917757	+	3	1_CLASSIC	ENSOART00000018670(2,4)	ENSOARG00000017147	bb_MF_P3	NCOR1
oar_circ_0001421	11	32904646	32948195	+	2	1_CLASSIC	ENSOART00000018670(2,19)	ENSOARG00000017147	bb_SL_P3	NCOR1
oar_circ_0001422	11	32912034	32948195	+	2	1_CLASSIC	ENSOART00000018670(3,19)	ENSOARG00000017147	bb_ML_P2	NCOR1
oar_circ_0001423	11	32955517	32958737	+	3	1_CLASSIC	ENSOART00000018670(20,21)	ENSOARG00000017147	bb_MF_P3,bb_ML_P2,bb_SF_P1	NCOR1
oar_circ_0001424	11	32955517	32961440	+	2	1_CLASSIC	ENSOART00000018670(20,22)	ENSOARG00000017147	bb_MF_P2,bb_ML_P2,bb_SF_P3,bb_SL_P2	NCOR1
oar_circ_0001425	11	32976847	32980260	+	3	1_CLASSIC	ENSOART00000018670(32,35)	ENSOARG00000017147	bb_ML_P1	NCOR1
oar_circ_0001426	11	32985584	32986129	+	12	1_CLASSIC	ENSOART00000018670(39,40)	ENSOARG00000017147	bb_MF_P1,bb_ML_P1,bb_ML_P2,bb_ML_P3,bb_SF_P1,bb_SF_P2,bb_SF_P3,bb_SL_P1,bb_SL_P2,bb_SL_P3	NCOR1
oar_circ_0001427	11	33088327	33117006	-	4	1_CLASSIC	ENSOART00000019112(11,14)	ENSOARG00000017557	bb_ML_P1,bb_SF_P2,bb_SL_P3	SPECC1
oar_circ_0001428	11	33120843	33124011	-	3	1_CLASSIC	ENSOART00000019112(8,10)	ENSOARG00000017557	bb_ML_P1	SPECC1
oar_circ_0001429	11	33134937	33138070	-	5	1_CLASSIC	ENSOART00000019112(3,5)	ENSOARG00000017557	bb_MF_P1	SPECC1
oar_circ_0001430	11	33302533	33306859	+	36	1_CLASSIC	ENSOART00000019160(2,4)	ENSOARG00000017604	bb_MF_P1,bb_MF_P2,bb_MF_P3,bb_ML_P1,bb_ML_P2,bb_ML_P3,bb_SF_P1,bb_SF_P2,bb_SF_P3,bb_SL_P1,bb_SL_P2,bb_SL_P3	AKAP10
oar_circ_0001431	11	33353850	33370105	+	3	1_CLASSIC	ENSOART00000019346(1,8)	ENSOARG00000017770	bb_MF_P2	ULK2
oar_circ_0001432	11	33353850	33395982	+	3	1_CLASSIC	ENSOART00000019346(1,19)	ENSOARG00000017770	bb_MF_P1	ULK2
oar_circ_0001433	11	33355231	33360735	+	2	1_CLASSIC	ENSOART00000019343(2,4);ENSOART00000019346(2,4)	ENSOARG00000017770	bb_SF_P3	ULK2
oar_circ_0001434	11	33355231	33370105	+	2	1_CLASSIC	ENSOART00000019343(2,8);ENSOART00000019346(2,8)	ENSOARG00000017770	bb_ML_P1,bb_SL_P3	ULK2
oar_circ_0001435	11	33355231	33374729	+	2	1_CLASSIC	ENSOART00000019343(2,11);ENSOART00000019346(2,11)	ENSOARG00000017770	bb_SL_P3	ULK2
oar_circ_0001436	11	33360251	33360735	+	2	1_CLASSIC	ENSOART00000019343(3,4);ENSOART00000019346(3,4)	ENSOARG00000017770	bb_SF_P2	ULK2
oar_circ_0001437	11	33360251	33374729	+	3	1_CLASSIC	ENSOART00000019343(3,11);ENSOART00000019346(3,11)	ENSOARG00000017770	bb_MF_P1,bb_MF_P2,bb_MF_P3,bb_ML_P2,bb_SL_P2,bb_SL_P3	ULK2
oar_circ_0001438	11	33366111	33370105	+	2	1_CLASSIC	ENSOART00000019343(5,8);ENSOART00000019346(5,8)	ENSOARG00000017770	bb_SF_P1,bb_SF_P2	ULK2
oar_circ_0001439	11	33366111	33372375	+	2	1_CLASSIC	ENSOART00000019343(5,9);ENSOART00000019346(5,9)	ENSOARG00000017770	bb_ML_P2	ULK2
oar_circ_0001440	11	33366111	33374729	+	2	1_CLASSIC	ENSOART00000019343(5,11);ENSOART00000019346(5,11)	ENSOARG00000017770	bb_MF_P1,bb_MF_P2	ULK2
oar_circ_0001441	11	33664289	33672989	-	2	1_CLASSIC	ENSOART00000019971(4,9);ENSOART00000019972(2,7)	ENSOARG00000018352	bb_SL_P2	EPN2
oar_circ_0001442	11	33670712	33672989	-	6	1_CLASSIC	ENSOART00000019971(4,6);ENSOART00000019972(2,4)	ENSOARG00000018352	bb_MF_P3,bb_SL_P1,bb_SL_P2	EPN2
oar_circ_0001443	11	33930078	33930938	-	3	3_INTRON	ENSOART00000000387(none,none)	Null	bb_MF_P1,bb_MF_P2,bb_MF_P3,bb_ML_P2,bb_SF_P2,bb_SL_P2	Null
oar_circ_0001444	11	33963402	33964458	-	2	2_ALTER_EXON	ENSOART00000000744(5,7)	ENSOARG00000000695	bb_MF_P2,bb_ML_P1	ALKBH5
oar_circ_0001445	11	33963402	33970961	-	2	2_ALTER_EXON	ENSOART00000000744(4,7)	ENSOARG00000000695	bb_ML_P1	ALKBH5
oar_circ_0001446	11	34039074	34043770	-	2	4_OVERLAP_EXON	ENSOART00000001115(none,none)	Null	bb_SL_P1	Null
oar_circ_0001447	11	34322867	34323196	+	3	6_INTERGENIC	none(none,none)	Null	bb_SL_P1	Null
oar_circ_0001448	11	34430613	34433060	+	3	1_CLASSIC	ENSOART00000002073(2,4)	ENSOARG00000001923	bb_MF_P2,bb_MF_P3,bb_ML_P1,bb_ML_P2,bb_SF_P1,bb_SF_P2,bb_SL_P2	COPS3
oar_circ_0001449	11	34498915	34503453	-	3	1_CLASSIC	ENSOART00000002386(16,22);ENSOART00000002388(16,22)	ENSOARG00000002206	bb_ML_P2	MPRIP
oar_circ_0001450	11	34515871	34523189	-	2	1_CLASSIC	ENSOART00000002386(7,12);ENSOART00000002388(7,12)	ENSOARG00000002206	bb_SL_P1	MPRIP
oar_circ_0001451	11	34519779	34523189	-	3	1_CLASSIC	ENSOART00000002386(7,10);ENSOART00000002388(7,10)	ENSOARG00000002206	bb_MF_P1	MPRIP
oar_circ_0001452	11	34558178	34562699	-	2	4_OVERLAP_EXON	ENSOART00000002386(1,none);ENSOART00000002388(1,none)	ENSOARG00000002206	bb_MF_P1	MPRIP
oar_circ_0001453	11	35005249	35027381	-	3	1_CLASSIC	ENSOART00000003037(6,11)	ENSOARG00000002805	bb_MF_P2,bb_SL_P3	UTP18
oar_circ_0001454	11	35005249	35033524	-	4	1_CLASSIC	ENSOART00000003037(5,11)	ENSOARG00000002805	bb_MF_P3,bb_ML_P2,bb_SF_P2,bb_SF_P3,bb_SL_P2,bb_SL_P3	UTP18
oar_circ_0001455	11	35005249	35036236	-	3	1_CLASSIC	ENSOART00000003037(4,11)	ENSOARG00000002805	bb_MF_P3,bb_ML_P1,bb_ML_P2,bb_SL_P3	UTP18
oar_circ_0001456	11	35015792	35033524	-	8	1_CLASSIC	ENSOART00000003037(5,10)	ENSOARG00000002805	bb_MF_P1,bb_MF_P2,bb_MF_P3,bb_ML_P1,bb_ML_P2,bb_ML_P3,bb_SF_P1,bb_SF_P2,bb_SF_P3,bb_SL_P1,bb_SL_P2,bb_SL_P3	UTP18
oar_circ_0001457	11	35015792	35036236	-	3	1_CLASSIC	ENSOART00000003037(4,10)	ENSOARG00000002805	bb_MF_P3,bb_ML_P1,bb_ML_P2,bb_ML_P3,bb_SF_P3,bb_SL_P1,bb_SL_P2,bb_SL_P3	UTP18
oar_circ_0001458	11	35024942	35036236	-	4	1_CLASSIC	ENSOART00000003037(4,8)	ENSOARG00000002805	bb_MF_P1,bb_MF_P2,bb_MF_P3,bb_ML_P3,bb_SF_P3	UTP18
oar_circ_0001459	11	35024942	35039255	-	2	1_CLASSIC	ENSOART00000003037(3,8)	ENSOARG00000002805	bb_SF_P1	UTP18
oar_circ_0001460	11	35075217	35082570	+	7	1_CLASSIC	ENSOART00000003113(2,5)	ENSOARG00000002872	bb_MF_P1,bb_MF_P2,bb_MF_P3,bb_ML_P1,bb_ML_P2,bb_ML_P3,bb_SF_P1,bb_SF_P2,bb_SF_P3,bb_SL_P1,bb_SL_P2	MBTD1
oar_circ_0001461	11	35075217	35097826	+	3	1_CLASSIC	ENSOART00000003113(2,11)	ENSOARG00000002872	bb_SF_P2	MBTD1
oar_circ_0001462	11	35079734	35097826	+	2	1_CLASSIC	ENSOART00000003113(3,11)	ENSOARG00000002872	bb_ML_P3	MBTD1
oar_circ_0001463	11	35081543	35097826	+	2	1_CLASSIC	ENSOART00000003113(4,11)	ENSOARG00000002872	bb_ML_P2	MBTD1
oar_circ_0001464	11	35081543	35102249	+	2	1_CLASSIC	ENSOART00000003113(4,12)	ENSOARG00000002872	bb_ML_P1	MBTD1
oar_circ_0001465	11	35090144	35097826	+	3	4_OVERLAP_EXON	ENSOART00000003113(none,11)	ENSOARG00000002872	bb_MF_P2	MBTD1
oar_circ_0001466	11	35095826	35097826	+	5	1_CLASSIC	ENSOART00000003113(7,11)	ENSOARG00000002872	bb_MF_P1,bb_MF_P2,bb_MF_P3,bb_ML_P1,bb_ML_P2,bb_ML_P3,bb_SF_P1,bb_SF_P2,bb_SF_P3,bb_SL_P1,bb_SL_P2,bb_SL_P3	MBTD1
oar_circ_0001467	11	35214260	35242448	+	2	1_CLASSIC	ENSOART00000003417(3,4)	ENSOARG00000003144	bb_ML_P1	SPAG9
oar_circ_0001468	11	35214260	35264298	+	8	1_CLASSIC	ENSOART00000003417(3,6)	ENSOARG00000003144	bb_MF_P1,bb_MF_P2,bb_MF_P3,bb_ML_P1,bb_ML_P2,bb_ML_P3,bb_SF_P1,bb_SF_P2,bb_SF_P3,bb_SL_P1,bb_SL_P2,bb_SL_P3	SPAG9
oar_circ_0001469	11	35214260	35295840	+	4	1_CLASSIC	ENSOART00000003417(3,9)	ENSOARG00000003144	bb_ML_P2	SPAG9
oar_circ_0001470	11	35222393	35264298	+	4	4_OVERLAP_EXON	ENSOART00000003417(none,6)	ENSOARG00000003144	bb_MF_P1,bb_ML_P1,bb_ML_P3,bb_SF_P2,bb_SF_P3,bb_SL_P3	SPAG9
oar_circ_0001471	11	35222393	35284579	+	2	4_OVERLAP_EXON	ENSOART00000003417(none,8)	ENSOARG00000003144	bb_SL_P2	SPAG9
oar_circ_0001472	11	35242378	35264298	+	4	1_CLASSIC	ENSOART00000003417(4,6)	ENSOARG00000003144	bb_MF_P1,bb_MF_P2,bb_ML_P1,bb_ML_P2,bb_SL_P1,bb_SL_P2,bb_SL_P3	SPAG9
oar_circ_0001473	11	35242378	35284579	+	9	1_CLASSIC	ENSOART00000003417(4,8)	ENSOARG00000003144	bb_MF_P1,bb_MF_P2,bb_MF_P3,bb_ML_P1,bb_ML_P2,bb_ML_P3,bb_SF_P1,bb_SF_P2,bb_SL_P1,bb_SL_P2,bb_SL_P3	SPAG9
oar_circ_0001474	11	35242378	35295840	+	2	1_CLASSIC	ENSOART00000003417(4,9)	ENSOARG00000003144	bb_MF_P1	SPAG9
oar_circ_0001475	11	35264148	35304125	+	5	1_CLASSIC	ENSOART00000003417(6,12)	ENSOARG00000003144	bb_ML_P1	SPAG9
oar_circ_0001476	11	35264148	35320354	+	3	1_CLASSIC	ENSOART00000003417(6,22)	ENSOARG00000003144	bb_ML_P2	SPAG9
oar_circ_0001477	11	35283690	35284579	+	4	1_CLASSIC	ENSOART00000003417(7,8)	ENSOARG00000003144	bb_MF_P1,bb_MF_P3,bb_ML_P1,bb_ML_P2,bb_SF_P1,bb_SF_P2,bb_SL_P1,bb_SL_P2	SPAG9
oar_circ_0001478	11	35283690	35295840	+	2	1_CLASSIC	ENSOART00000003417(7,9)	ENSOARG00000003144	bb_MF_P1,bb_MF_P3,bb_ML_P2,bb_SL_P3	SPAG9
oar_circ_0001479	11	35284480	35304125	+	8	1_CLASSIC	ENSOART00000003417(8,12)	ENSOARG00000003144	bb_MF_P1,bb_MF_P3,bb_ML_P1,bb_ML_P2,bb_SF_P1,bb_SF_P2,bb_SL_P1	SPAG9
oar_circ_0001480	11	35295719	35304125	+	2	1_CLASSIC	ENSOART00000003417(9,12)	ENSOARG00000003144	bb_ML_P3	SPAG9
oar_circ_0001481	11	35310651	35314356	+	4	1_CLASSIC	ENSOART00000003417(14,19)	ENSOARG00000003144	bb_MF_P2,bb_MF_P3	SPAG9
oar_circ_0001482	11	35310651	35320354	+	2	1_CLASSIC	ENSOART00000003417(14,22)	ENSOARG00000003144	bb_MF_P3	SPAG9
oar_circ_0001483	11	35310651	35333654	+	3	1_CLASSIC	ENSOART00000003417(14,30)	ENSOARG00000003144	bb_ML_P1	SPAG9
oar_circ_0001484	11	35311731	35320354	+	4	1_CLASSIC	ENSOART00000003417(15,22)	ENSOARG00000003144	bb_ML_P2	SPAG9
oar_circ_0001485	11	35312433	35327774	+	2	1_CLASSIC	ENSOART00000003417(16,27)	ENSOARG00000003144	bb_MF_P1,bb_MF_P3,bb_ML_P2,bb_ML_P3,bb_SF_P1,bb_SL_P3	SPAG9
oar_circ_0001486	11	35318256	35327774	+	5	1_CLASSIC	ENSOART00000003417(20,27)	ENSOARG00000003144	bb_MF_P3	SPAG9
oar_circ_0001487	11	35529197	35543042	-	3	4_OVERLAP_EXON	ENSOART00000003615(none,none)	Null	bb_SL_P3	Null
oar_circ_0001488	11	35538246	35543042	-	3	1_CLASSIC	ENSOART00000003615(2,5)	ENSOARG00000003331	bb_SF_P2	LUC7L3
oar_circ_0001489	11	35540072	35543042	-	3	1_CLASSIC	ENSOART00000003615(2,3)	ENSOARG00000003331	bb_MF_P1,bb_MF_P2,bb_MF_P3,bb_ML_P2,bb_SL_P2	LUC7L3
oar_circ_0001490	11	35643858	35652118	-	2	1_CLASSIC	ENSOART00000004063(5,12)	ENSOARG00000003739	bb_SF_P2	Null
oar_circ_0001491	11	36366175	36368310	-	10	1_CLASSIC	ENSOART00000006159(8,9);ENSOART00000006160(7,8)	ENSOARG00000005653	bb_MF_P1,bb_MF_P2,bb_MF_P3,bb_ML_P1,bb_ML_P2,bb_ML_P3,bb_SF_P1,bb_SF_P2,bb_SF_P3,bb_SL_P1,bb_SL_P2,bb_SL_P3	KAT7
oar_circ_0001492	11	36366175	36370809	-	2	1_CLASSIC	ENSOART00000006159(7,9);ENSOART00000006160(6,8)	ENSOARG00000005653	bb_ML_P1,bb_SF_P2,bb_SL_P2	KAT7
oar_circ_0001493	11	36368200	36375300	-	3	1_CLASSIC	ENSOART00000006159(5,8);ENSOART00000006160(4,7)	ENSOARG00000005653	bb_SF_P1	KAT7
oar_circ_0001494	11	36368200	36386067	-	5	1_CLASSIC	ENSOART00000006159(2,8)	ENSOARG00000005653	bb_MF_P1	KAT7
oar_circ_0001495	11	36522675	36543491	+	2	1_CLASSIC	ENSOART00000006423(1,5)	ENSOARG00000005902	bb_SL_P1	SPOP
oar_circ_0001496	11	36821548	36826097	+	2	4_OVERLAP_EXON	ENSOART00000006663(none,none)	Null	bb_MF_P3,bb_ML_P2,bb_SF_P1,bb_SL_P3	Null
oar_circ_0001497	11	36821548	36830466	+	4	4_OVERLAP_EXON	ENSOART00000006663(none,none)	Null	bb_MF_P1,bb_MF_P3,bb_ML_P1,bb_ML_P2,bb_SF_P1,bb_SF_P3,bb_SL_P1,bb_SL_P2	Null
oar_circ_0001498	11	36824923	36830466	+	13	1_CLASSIC	ENSOART00000006663(1,4)	ENSOARG00000006129	bb_MF_P1,bb_MF_P2,bb_MF_P3,bb_ML_P1,bb_ML_P2,bb_ML_P3,bb_SF_P1,bb_SF_P2,bb_SF_P3,bb_SL_P2,bb_SL_P3	ZNF652
oar_circ_0001499	11	37154395	37157812	-	12	1_CLASSIC	ENSOART00000007199(8,10)	ENSOARG00000006622	bb_MF_P1,bb_MF_P2,bb_MF_P3,bb_ML_P1,bb_ML_P2,bb_ML_P3,bb_SF_P1,bb_SF_P2,bb_SF_P3,bb_SL_P1,bb_SL_P2,bb_SL_P3	UBE2Z
oar_circ_0001500	11	37660013	37705532	+	9	1_CLASSIC	ENSOART00000007836(2,3)	ENSOARG00000007203	bb_MF_P1,bb_MF_P2,bb_MF_P3,bb_ML_P1,bb_ML_P2,bb_SF_P1,bb_SF_P2,bb_SF_P3,bb_SL_P1,bb_SL_P2,bb_SL_P3	SKAP1
oar_circ_0001501	11	37660013	37714670	+	2	4_OVERLAP_EXON	ENSOART00000007836(2,none)	ENSOARG00000007203	bb_ML_P2,bb_SF_P2	SKAP1
oar_circ_0001502	11	37819170	37819965	+	2	3_INTRON	ENSOART00000007836(none,none)	Null	bb_ML_P1,bb_SL_P1	Null
oar_circ_0001503	11	37864938	37882818	+	2	1_CLASSIC	ENSOART00000007836(4,9)	ENSOARG00000007203	bb_ML_P1	SKAP1
oar_circ_0001504	11	37868795	37890355	+	2	1_CLASSIC	ENSOART00000007836(6,10)	ENSOARG00000007203	bb_SL_P2	SKAP1
oar_circ_0001505	11	37871222	37890355	+	5	1_CLASSIC	ENSOART00000007836(7,10)	ENSOARG00000007203	bb_MF_P1,bb_MF_P3,bb_ML_P2,bb_SF_P3,bb_SL_P2,bb_SL_P3	SKAP1
oar_circ_0001506	11	37873409	37890355	+	3	1_CLASSIC	ENSOART00000007836(8,10)	ENSOARG00000007203	bb_SL_P1	SKAP1
oar_circ_0001507	11	37974221	37981020	-	2	2_ALTER_EXON	ENSOART00000007989(1,5)	ENSOARG00000007343	bb_ML_P2	NFE2L1
oar_circ_0001508	11	38334790	38340970	-	2	1_CLASSIC	ENSOART00000009218(8,14)	ENSOARG00000008469	bb_ML_P2	KPNB1
oar_circ_0001509	11	38339164	38341953	-	2	1_CLASSIC	ENSOART00000009218(7,9)	ENSOARG00000008469	bb_SL_P3	KPNB1
oar_circ_0001510	11	38386573	38387634	-	2	1_CLASSIC	ENSOART00000009457(19,21)	ENSOARG00000008684	bb_SL_P3	NPEPPS
oar_circ_0001511	11	38386573	38391443	-	5	1_CLASSIC	ENSOART00000009457(17,21)	ENSOARG00000008684	bb_MF_P1,bb_MF_P2,bb_MF_P3,bb_SF_P2,bb_SL_P1,bb_SL_P2,bb_SL_P3	NPEPPS
oar_circ_0001512	11	38386573	38406667	-	2	1_CLASSIC	ENSOART00000009457(9,21)	ENSOARG00000008684	bb_MF_P3	NPEPPS
oar_circ_0001513	11	38390638	38401251	-	2	1_CLASSIC	ENSOART00000009457(13,18)	ENSOARG00000008684	bb_SF_P1	NPEPPS
oar_circ_0001514	11	38390638	38406667	-	3	1_CLASSIC	ENSOART00000009457(9,18)	ENSOARG00000008684	bb_MF_P1	NPEPPS
oar_circ_0001515	11	38395832	38406667	-	5	1_CLASSIC	ENSOART00000009457(9,16)	ENSOARG00000008684	bb_MF_P1,bb_MF_P2,bb_MF_P3,bb_ML_P1,bb_ML_P2,bb_ML_P3,bb_SF_P1,bb_SF_P2,bb_SF_P3,bb_SL_P2,bb_SL_P3	NPEPPS
oar_circ_0001516	11	38399289	38408993	-	4	2_ALTER_EXON	ENSOART00000009457(8,14)	ENSOARG00000008684	bb_ML_P1	NPEPPS
oar_circ_0001517	11	38405098	38410388	-	2	1_CLASSIC	ENSOART00000009457(6,11)	ENSOARG00000008684	bb_ML_P2	NPEPPS
oar_circ_0001518	11	38549700	38551319	+	2	1_CLASSIC	ENSOART00000009563(5,7)	ENSOARG00000008781	bb_MF_P3,bb_ML_P3	MRPL45
oar_circ_0001519	11	38549700	38551836	+	2	4_OVERLAP_EXON	ENSOART00000009563(none,none)	Null	bb_SF_P2	Null
oar_circ_0001520	11	38585251	38592355	+	3	1_CLASSIC	ENSOART00000009715(3,8)	ENSOARG00000008919	bb_MF_P1,bb_MF_P3,bb_ML_P1,bb_ML_P2,bb_SF_P1,bb_SF_P2,bb_SL_P2,bb_SL_P3	SOCS7
oar_circ_0001521	11	38585251	38603398	+	2	4_OVERLAP_EXON	ENSOART00000009715(none,none)	Null	bb_MF_P1,bb_MF_P3,bb_ML_P1,bb_ML_P2,bb_SL_P1,bb_SL_P3	Null
oar_circ_0001522	11	38587788	38592355	+	3	1_CLASSIC	ENSOART00000009715(4,8)	ENSOARG00000008919	bb_SL_P3	SOCS7
oar_circ_0001523	11	38602696	38603398	+	11	4_OVERLAP_EXON	ENSOART00000009715(none,none)	Null	bb_MF_P1,bb_MF_P2,bb_MF_P3,bb_ML_P1,bb_ML_P2,bb_ML_P3,bb_SF_P1,bb_SF_P2,bb_SF_P3,bb_SL_P1,bb_SL_P2,bb_SL_P3	Null
oar_circ_0001524	11	38714691	38723755	-	6	2_ALTER_EXON	ENSOART00000010285(24,26)	ENSOARG00000009443	bb_ML_P2	SRCIN1
oar_circ_0001525	11	38913026	38916869	-	3	1_CLASSIC	ENSOART00000010622(2,9)	ENSOARG00000009763	bb_ML_P1,bb_ML_P2,bb_SF_P2,bb_SL_P1	PCGF2
oar_circ_0001526	11	38942115	38942880	-	3	2_ALTER_EXON	ENSOART00000010710(8,9)	ENSOARG00000009840	bb_SL_P3	PIP4K2B
oar_circ_0001527	11	39038432	39055351	+	2	1_CLASSIC	ENSOART00000010955(2,4)	ENSOARG00000010065	bb_SL_P3	LASP1
oar_circ_0001528	11	39047954	39055351	+	11	1_CLASSIC	ENSOART00000010955(3,4)	ENSOARG00000010065	bb_MF_P1,bb_MF_P3,bb_ML_P1,bb_ML_P2,bb_SF_P2,bb_SL_P1,bb_SL_P2,bb_SL_P3	LASP1
oar_circ_0001529	11	39100481	39106131	-	7	1_CLASSIC	ENSOART00000011095(1,3)	ENSOARG00000010197	bb_MF_P1,bb_MF_P3,bb_ML_P1,bb_ML_P2,bb_ML_P3,bb_SF_P1,bb_SF_P2,bb_SF_P3,bb_SL_P1,bb_SL_P2,bb_SL_P3	FBXO47
oar_circ_0001530	11	39338624	39340488	-	7	1_CLASSIC	ENSOART00000011747(4,6)	ENSOARG00000010799	bb_MF_P2,bb_MF_P3,bb_ML_P2,bb_ML_P3,bb_SF_P2,bb_SL_P2	FBXL20
oar_circ_0001531	11	39338624	39358274	-	3	1_CLASSIC	ENSOART00000011747(2,6)	ENSOARG00000010799	bb_MF_P2,bb_ML_P2,bb_SF_P1,bb_SL_P1	FBXL20
oar_circ_0001532	11	39453522	39466288	+	2	1_CLASSIC	ENSOART00000012207(2,6)	ENSOARG00000011220	bb_MF_P2	CDK12
oar_circ_0001533	11	39461090	39463026	+	3	1_CLASSIC	ENSOART00000012207(3,5)	ENSOARG00000011220	bb_MF_P3,bb_SF_P1,bb_SF_P2	CDK12
oar_circ_0001534	11	39461090	39466288	+	2	1_CLASSIC	ENSOART00000012207(3,6)	ENSOARG00000011220	bb_SF_P1	CDK12
oar_circ_0001535	11	39461090	39472410	+	5	1_CLASSIC	ENSOART00000012207(3,8)	ENSOARG00000011220	bb_MF_P1,bb_MF_P2,bb_ML_P1,bb_ML_P2,bb_ML_P3,bb_SF_P2,bb_SL_P2	CDK12
oar_circ_0001536	11	39461090	39482467	+	4	1_CLASSIC	ENSOART00000012207(3,13)	ENSOARG00000011220	bb_MF_P1,bb_MF_P2,bb_ML_P2,bb_ML_P3,bb_SF_P2,bb_SF_P3,bb_SL_P3	CDK12
oar_circ_0001537	11	39471875	39479519	+	2	1_CLASSIC	ENSOART00000012207(7,11)	ENSOARG00000011220	bb_SL_P3	CDK12
oar_circ_0001538	11	40115810	40118291	+	3	1_CLASSIC	ENSOART00000015318(2,6)	ENSOARG00000014063	bb_MF_P2,bb_MF_P3	CDC6
oar_circ_0001539	11	40115810	40119414	+	4	1_CLASSIC	ENSOART00000015318(2,7)	ENSOARG00000014063	bb_ML_P1	CDC6
oar_circ_0001540	11	41544441	41558213	-	3	4_OVERLAP_EXON	ENSOART00000019408(none,21)	ENSOARG00000017829	bb_SL_P1	ACLY
oar_circ_0001541	11	41628975	41635943	-	3	1_CLASSIC	ENSOART00000019786(3,8)	ENSOARG00000018175	bb_SF_P3	DNAJC7
oar_circ_0001542	11	41746720	41747200	-	6	1_CLASSIC	ENSOART00000020435(2,3)	ENSOARG00000018768	bb_MF_P1,bb_MF_P2,bb_MF_P3,bb_ML_P1,bb_ML_P2,bb_SL_P2	RAB5C
oar_circ_0001543	11	41819637	41820647	-	2	1_CLASSIC	ENSOART00000020648(9,11)	ENSOARG00000018964	bb_MF_P2,bb_MF_P3,bb_ML_P2,bb_SF_P1,bb_SF_P3,bb_SL_P1,bb_SL_P2	STAT5B
oar_circ_0001544	11	41819637	41832418	-	5	1_CLASSIC	ENSOART00000020648(1,11)	ENSOARG00000018964	bb_MF_P1,bb_ML_P2	STAT5B
oar_circ_0001545	11	41893179	41895750	+	2	1_CLASSIC	ENSOART00000000892(9,13)	ENSOARG00000000809	bb_MF_P2	STAT5A
oar_circ_0001546	11	41909836	41913982	-	3	1_CLASSIC	ENSOART00000001619(14,20)	ENSOARG00000001511	bb_MF_P1,bb_ML_P2	STAT3
oar_circ_0001547	11	41911131	41913036	-	6	1_CLASSIC	ENSOART00000001619(15,19)	ENSOARG00000001511	bb_MF_P1,bb_ML_P1,bb_ML_P2,bb_ML_P3,bb_SF_P2,bb_SL_P1,bb_SL_P2,bb_SL_P3	STAT3
oar_circ_0001548	11	41911131	41915949	-	2	1_CLASSIC	ENSOART00000001619(13,19)	ENSOARG00000001511	bb_SL_P1	STAT3
oar_circ_0001549	11	41918912	41923231	-	3	1_CLASSIC	ENSOART00000001619(4,10)	ENSOARG00000001511	bb_SL_P1	STAT3
oar_circ_0001550	11	41922257	41923231	-	4	1_CLASSIC	ENSOART00000001619(4,7)	ENSOARG00000001511	bb_ML_P3	STAT3
oar_circ_0001551	11	41932133	41934697	-	3	2_ALTER_EXON	ENSOART00000001619(1,3)	ENSOARG00000001511	bb_SF_P2	STAT3
oar_circ_0001552	11	42067831	42071268	+	2	1_CLASSIC	ENSOART00000002045(8,10);ENSOART00000002048(8,10)	ENSOARG00000001896	bb_MF_P2,bb_ML_P2	ATP6V0A1
oar_circ_0001553	11	42073498	42076160	+	5	1_CLASSIC	ENSOART00000002045(11,14);ENSOART00000002048(11,14)	ENSOARG00000001896	bb_MF_P2,bb_MF_P3,bb_ML_P1,bb_ML_P2,bb_SF_P1,bb_SF_P3,bb_SL_P1,bb_SL_P2	ATP6V0A1
oar_circ_0001554	11	42170207	42215331	+	84	4_OVERLAP_EXON	ENSOART00000002909(none,none);ENSOART00000002994(none,none)	Null	bb_MF_P1,bb_ML_P1,bb_ML_P2	Null
oar_circ_0001555	11	42251922	42252954	-	3	1_CLASSIC	ENSOART00000003601(12,13)	ENSOARG00000003316	bb_MF_P1,bb_MF_P2,bb_MF_P3,bb_ML_P1,bb_ML_P2,bb_SF_P1,bb_SL_P1,bb_SL_P2,bb_SL_P3	EZH1
oar_circ_0001556	11	42258657	42259296	-	7	2_ALTER_EXON	ENSOART00000003601(8,9)	ENSOARG00000003316	bb_MF_P1,bb_ML_P1,bb_SL_P1,bb_SL_P2	EZH1
oar_circ_0001557	11	42258657	42260283	-	3	1_CLASSIC	ENSOART00000003601(7,9)	ENSOARG00000003316	bb_MF_P1,bb_MF_P3,bb_SL_P2	EZH1
oar_circ_0001558	11	42258657	42267441	-	3	1_CLASSIC	ENSOART00000003601(1,9)	ENSOARG00000003316	bb_SF_P1	EZH1
oar_circ_0001559	11	42260181	42265001	-	2	1_CLASSIC	ENSOART00000003601(4,7)	ENSOARG00000003316	bb_MF_P3,bb_ML_P1,bb_ML_P2,bb_SF_P2,bb_SF_P3,bb_SL_P1,bb_SL_P2,bb_SL_P3	EZH1
oar_circ_0001560	11	42260181	42267441	-	5	1_CLASSIC	ENSOART00000003601(1,7)	ENSOARG00000003316	bb_MF_P1,bb_MF_P2,bb_ML_P2,bb_SF_P2,bb_SL_P3	EZH1
oar_circ_0001561	11	42261397	42265001	-	2	1_CLASSIC	ENSOART00000003601(4,6)	ENSOARG00000003316	bb_MF_P2,bb_SL_P3	EZH1
oar_circ_0001562	11	42263377	42267441	-	2	1_CLASSIC	ENSOART00000003601(1,5)	ENSOARG00000003316	bb_SF_P2	EZH1
oar_circ_0001563	11	42266368	42267441	-	3	1_CLASSIC	ENSOART00000003601(1,3)	ENSOARG00000003316	bb_MF_P3	EZH1
oar_circ_0001564	11	42376228	42386595	+	4	3_INTRON	ENSOART00000004373(none,none)	Null	bb_SF_P2	Null
oar_circ_0001565	11	42621397	42623334	+	3	1_CLASSIC	ENSOART00000005458(5,8)	ENSOARG00000005012	bb_MF_P1,bb_MF_P2,bb_MF_P3,bb_ML_P1,bb_ML_P3,bb_SL_P1,bb_SL_P3	NBR1
oar_circ_0001566	11	42621397	42623965	+	4	1_CLASSIC	ENSOART00000005458(5,9)	ENSOARG00000005012	bb_MF_P2,bb_MF_P3,bb_ML_P2,bb_ML_P3,bb_SF_P1,bb_SF_P2,bb_SL_P1	NBR1
oar_circ_0001567	11	42623756	42625297	+	10	1_CLASSIC	ENSOART00000005458(9,11)	ENSOARG00000005012	bb_MF_P1,bb_MF_P2,bb_MF_P3,bb_ML_P1,bb_ML_P2,bb_SF_P1,bb_SF_P2,bb_SF_P3,bb_SL_P2,bb_SL_P3	NBR1
oar_circ_0001568	11	42837838	42839234	+	4	1_CLASSIC	ENSOART00000005902(2,4)	ENSOARG00000005409	bb_MF_P1,bb_SL_P2	DHX8
oar_circ_0001569	11	42837838	42842876	+	2	1_CLASSIC	ENSOART00000005902(2,9)	ENSOARG00000005409	bb_MF_P3,bb_ML_P2,bb_ML_P3,bb_SF_P2,bb_SF_P3,bb_SL_P1,bb_SL_P2,bb_SL_P3	DHX8
oar_circ_0001570	11	42850107	42853241	+	2	1_CLASSIC	ENSOART00000005902(15,17)	ENSOARG00000005409	bb_MF_P1,bb_ML_P1,bb_SF_P2	DHX8
oar_circ_0001571	11	43120210	43126612	-	4	1_CLASSIC	ENSOART00000006546(10,15)	ENSOARG00000006016	bb_MF_P1,bb_MF_P3,bb_ML_P1,bb_ML_P2,bb_ML_P3,bb_SF_P1,bb_SF_P2,bb_SL_P2,bb_SL_P3	MPP3
oar_circ_0001572	11	43190171	43195701	-	2	4_OVERLAP_EXON	ENSOART00000006886(none,none)	Null	bb_ML_P3	Null
oar_circ_0001573	11	43190366	43195701	-	2	2_ALTER_EXON	ENSOART00000006886(3,12)	ENSOARG00000006328	bb_MF_P3	MPP2
oar_circ_0001574	11	43619197	43654351	-	4	1_CLASSIC	ENSOART00000009114(4,7);ENSOART00000009120(4,7)	ENSOARG00000008370	bb_MF_P1,bb_MF_P3,bb_ML_P2	GPATCH8
oar_circ_0001575	11	43619197	43656437	-	2	4_OVERLAP_EXON	ENSOART00000009114(none,7);ENSOART00000009120(none,7)	ENSOARG00000008370	bb_MF_P3	GPATCH8
oar_circ_0001576	11	43619197	43682373	-	2	1_CLASSIC	ENSOART00000009114(2,7);ENSOART00000009120(2,7)	ENSOARG00000008370	bb_MF_P3	GPATCH8
oar_circ_0001577	11	43629427	43656437	-	4	3_INTRON	ENSOART00000009114(none,none);ENSOART00000009120(none,none)	Null	bb_MF_P1,bb_MF_P2,bb_MF_P3,bb_ML_P1,bb_ML_P2,bb_SF_P2,bb_SL_P1,bb_SL_P2,bb_SL_P3	Null
oar_circ_0001578	11	43629427	43674055	-	2	4_OVERLAP_EXON	ENSOART00000009114(3,none);ENSOART00000009120(3,none)	ENSOARG00000008370	bb_MF_P2	GPATCH8
oar_circ_0001579	11	43632124	43654351	-	2	1_CLASSIC	ENSOART00000009114(4,6);ENSOART00000009120(4,6)	ENSOARG00000008370	bb_SL_P3	GPATCH8
oar_circ_0001580	11	43632124	43682373	-	2	1_CLASSIC	ENSOART00000009114(2,6);ENSOART00000009120(2,6)	ENSOARG00000008370	bb_SF_P1,bb_SL_P2	GPATCH8
oar_circ_0001581	11	43648275	43649561	-	3	3_INTRON	ENSOART00000009114(none,none);ENSOART00000009120(none,none)	Null	bb_ML_P3,bb_SF_P2	Null
oar_circ_0001582	11	43849528	43851220	-	4	4_OVERLAP_EXON	ENSOART00000009545(none,none)	Null	bb_MF_P1,bb_MF_P2,bb_ML_P1,bb_ML_P2	Null
oar_circ_0001583	11	43875493	43876731	+	3	3_INTRON	ENSOART00000009638(none,none)	Null	bb_SF_P1	Null
oar_circ_0001584	11	44005242	44007265	-	2	1_CLASSIC	ENSOART00000009890(9,10)	ENSOARG00000009078	bb_SF_P2,bb_SL_P3	EFTUD2
oar_circ_0001585	11	44005242	44010548	-	2	1_CLASSIC	ENSOART00000009890(7,10)	ENSOARG00000009078	bb_SF_P1	EFTUD2
oar_circ_0001586	11	44013195	44016933	-	2	1_CLASSIC	ENSOART00000009890(2,6)	ENSOARG00000009078	bb_SL_P3	EFTUD2
oar_circ_0001587	11	44474230	44476946	-	3	1_CLASSIC	ENSOART00000011397(1,2)	ENSOARG00000010472	bb_SL_P1	Null
oar_circ_0001588	11	44556972	44560970	-	3	1_CLASSIC	ENSOART00000011482(1,2)	ENSOARG00000010551	bb_MF_P2,bb_MF_P3,bb_SF_P2,bb_SL_P2	PLEKHM1
oar_circ_0001589	11	44700942	44704358	-	2	4_OVERLAP_EXON	ENSOART00000011665(none,none)	Null	bb_ML_P1	Null
oar_circ_0001590	11	44701029	44704358	-	2	4_OVERLAP_EXON	ENSOART00000011665(none,none)	Null	bb_MF_P2,bb_MF_P3,bb_ML_P2,bb_SL_P1,bb_SL_P2	Null
oar_circ_0001591	11	44701825	44702113	-	2	4_OVERLAP_EXON	ENSOART00000011665(none,none)	Null	bb_ML_P3	Null
oar_circ_0001592	11	44708020	44712281	-	3	1_CLASSIC	ENSOART00000011665(3,5)	ENSOARG00000010725	bb_MF_P1,bb_ML_P2,bb_SF_P2	Null
oar_circ_0001593	11	44708020	44713989	-	9	1_CLASSIC	ENSOART00000011665(2,5)	ENSOARG00000010725	bb_MF_P1,bb_MF_P2,bb_ML_P1,bb_ML_P2,bb_ML_P3,bb_SF_P1,bb_SF_P2,bb_SF_P3,bb_SL_P1,bb_SL_P2,bb_SL_P3	Null
oar_circ_0001594	11	44711059	44713989	-	4	1_CLASSIC	ENSOART00000011665(2,4)	ENSOARG00000010725	bb_SL_P3	Null
oar_circ_0001595	11	44902757	44921275	-	7	1_CLASSIC	ENSOART00000011916(9,14)	ENSOARG00000010947	bb_MF_P1,bb_MF_P2,bb_ML_P1,bb_ML_P2,bb_ML_P3,bb_SF_P2,bb_SF_P3,bb_SL_P1,bb_SL_P2,bb_SL_P3	NSF
oar_circ_0001596	11	44906067	44921275	-	2	1_CLASSIC	ENSOART00000011916(9,13)	ENSOARG00000010947	bb_SF_P2,bb_SL_P2	NSF
oar_circ_0001597	11	44912202	44921275	-	3	1_CLASSIC	ENSOART00000011916(9,12)	ENSOARG00000010947	bb_MF_P1,bb_MF_P2,bb_MF_P3,bb_ML_P1,bb_ML_P2,bb_SF_P1,bb_SF_P3	NSF
oar_circ_0001598	11	44919647	44921275	-	4	1_CLASSIC	ENSOART00000011916(9,11)	ENSOARG00000010947	bb_MF_P3,bb_SF_P2	NSF
oar_circ_0001599	11	44938524	44974600	-	2	1_CLASSIC	ENSOART00000011916(7,8)	ENSOARG00000010947	bb_ML_P2	NSF
oar_circ_0001600	11	44938524	44980934	-	2	1_CLASSIC	ENSOART00000011916(4,8)	ENSOARG00000010947	bb_ML_P1,bb_SF_P2	NSF
oar_circ_0001601	11	44974445	44980934	-	27	1_CLASSIC	ENSOART00000011916(4,7)	ENSOARG00000010947	bb_MF_P1,bb_MF_P2,bb_MF_P3,bb_ML_P1,bb_ML_P2,bb_ML_P3,bb_SF_P1,bb_SF_P2,bb_SF_P3,bb_SL_P1,bb_SL_P2,bb_SL_P3	NSF
oar_circ_0001602	11	44974445	44995251	-	2	4_OVERLAP_EXON	ENSOART00000011916(none,none)	Null	bb_MF_P2,bb_ML_P3,bb_SF_P1,bb_SL_P2	Null
oar_circ_0001603	11	44977047	44980934	-	2	1_CLASSIC	ENSOART00000011916(4,6)	ENSOARG00000010947	bb_MF_P3,bb_ML_P1	NSF
oar_circ_0001604	11	44990215	44995251	-	2	4_OVERLAP_EXON	ENSOART00000011916(none,none)	Null	bb_MF_P3,bb_SL_P2	Null
oar_circ_0001605	11	45446906	45448238	-	15	1_CLASSIC	ENSOART00000012441(9,11)	ENSOARG00000011438	bb_MF_P1,bb_MF_P2,bb_MF_P3,bb_ML_P1,bb_ML_P2,bb_ML_P3,bb_SF_P1,bb_SF_P2,bb_SF_P3,bb_SL_P1,bb_SL_P2,bb_SL_P3	KANSL1
oar_circ_0001606	11	45447389	45448238	-	2	1_CLASSIC	ENSOART00000012441(9,10)	ENSOARG00000011438	bb_MF_P3,bb_SF_P2,bb_SL_P3	KANSL1
oar_circ_0001607	11	45456980	45474066	-	5	1_CLASSIC	ENSOART00000012441(6,8)	ENSOARG00000011438	bb_SL_P1	KANSL1
oar_circ_0001608	11	45456980	45482106	-	2	1_CLASSIC	ENSOART00000012441(5,8)	ENSOARG00000011438	bb_MF_P3,bb_SF_P2,bb_SL_P2	KANSL1
oar_circ_0001609	11	45456980	45493299	-	6	1_CLASSIC	ENSOART00000012441(4,8)	ENSOARG00000011438	bb_MF_P1,bb_MF_P3,bb_ML_P1,bb_ML_P2,bb_SF_P1,bb_SF_P2,bb_SL_P1,bb_SL_P2,bb_SL_P3	KANSL1
oar_circ_0001610	11	45472963	45474066	-	4	1_CLASSIC	ENSOART00000012441(6,7)	ENSOARG00000011438	bb_MF_P3,bb_ML_P2,bb_SF_P2,bb_SL_P1,bb_SL_P2	KANSL1
oar_circ_0001611	11	45472963	45482106	-	65	1_CLASSIC	ENSOART00000012441(5,7)	ENSOARG00000011438	bb_MF_P1,bb_MF_P2,bb_MF_P3,bb_ML_P1,bb_ML_P2,bb_ML_P3,bb_SF_P1,bb_SF_P2,bb_SF_P3,bb_SL_P1,bb_SL_P2,bb_SL_P3	KANSL1
oar_circ_0001612	11	45472963	45493299	-	84	1_CLASSIC	ENSOART00000012441(4,7)	ENSOARG00000011438	bb_MF_P1,bb_MF_P2,bb_MF_P3,bb_ML_P1,bb_ML_P2,bb_ML_P3,bb_SF_P1,bb_SF_P2,bb_SF_P3,bb_SL_P1,bb_SL_P2,bb_SL_P3	KANSL1
oar_circ_0001613	11	45472963	45563795	-	3	1_CLASSIC	ENSOART00000012441(3,7)	ENSOARG00000011438	bb_SF_P2,bb_SL_P3	KANSL1
oar_circ_0001614	11	45482005	45493299	-	4	1_CLASSIC	ENSOART00000012441(4,5)	ENSOARG00000011438	bb_MF_P1,bb_ML_P1,bb_ML_P2,bb_SF_P2,bb_SL_P2,bb_SL_P3	KANSL1
oar_circ_0001615	11	45482005	45563795	-	3	1_CLASSIC	ENSOART00000012441(3,5)	ENSOARG00000011438	bb_ML_P2,bb_ML_P3,bb_SL_P3	KANSL1
oar_circ_0001616	11	45493158	45563795	-	2	1_CLASSIC	ENSOART00000012441(3,4)	ENSOARG00000011438	bb_MF_P1,bb_SF_P1,bb_SF_P2	KANSL1
oar_circ_0001617	11	45562424	45563795	-	29	1_CLASSIC	ENSOART00000012441(3,3)	ENSOARG00000011438	bb_MF_P1,bb_MF_P2,bb_MF_P3,bb_ML_P1,bb_ML_P2,bb_ML_P3,bb_SF_P1,bb_SF_P2,bb_SF_P3,bb_SL_P1,bb_SL_P2,bb_SL_P3	KANSL1
oar_circ_0001618	11	45639519	45658148	-	2	1_CLASSIC	ENSOART00000012666(3,14);ENSOART00000012670(3,14)	ENSOARG00000011644	bb_SL_P2	CDC27
oar_circ_0001619	11	45643359	45658148	-	2	1_CLASSIC	ENSOART00000012666(3,12);ENSOART00000012670(3,12)	ENSOARG00000011644	bb_SL_P2	CDC27
oar_circ_0001620	11	45647749	45658148	-	3	1_CLASSIC	ENSOART00000012666(3,9);ENSOART00000012670(3,9)	ENSOARG00000011644	bb_MF_P2	CDC27
oar_circ_0001621	11	45656322	45668670	-	2	1_CLASSIC	ENSOART00000012666(2,4)	ENSOARG00000011644	bb_SL_P3	CDC27
oar_circ_0001622	11	45715471	45717927	+	2	1_CLASSIC	ENSOART00000012780(3,5)	ENSOARG00000011750	bb_SF_P2	MYL4
oar_circ_0001623	11	45818929	45897403	+	2	4_OVERLAP_EXON	ENSOART00000012980(none,none)	Null	bb_MF_P2,bb_MF_P3,bb_SF_P2	Null
oar_circ_0001624	11	45837437	45863616	+	3	1_CLASSIC	ENSOART00000012980(5,9)	ENSOARG00000011927	bb_ML_P1	EFCAB3
oar_circ_0001625	11	46022561	46033410	+	2	1_CLASSIC	ENSOART00000012980(36,42)	ENSOARG00000011927	bb_SF_P2	EFCAB3
oar_circ_0001626	11	46022561	46038295	+	2	1_CLASSIC	ENSOART00000012980(36,44)	ENSOARG00000011927	bb_MF_P3,bb_ML_P1,bb_ML_P2,bb_ML_P3,bb_SF_P2,bb_SF_P3,bb_SL_P3	EFCAB3
oar_circ_0001627	11	46022561	46077058	+	2	1_CLASSIC	ENSOART00000012980(36,56)	ENSOARG00000011927	bb_ML_P1	EFCAB3
oar_circ_0001628	11	46025679	46033410	+	3	1_CLASSIC	ENSOART00000012980(38,42)	ENSOARG00000011927	bb_MF_P1	EFCAB3
oar_circ_0001629	11	46029173	46059191	+	2	1_CLASSIC	ENSOART00000012980(40,51)	ENSOARG00000011927	bb_MF_P3	EFCAB3
oar_circ_0001630	11	46029173	46088216	+	3	1_CLASSIC	ENSOART00000012980(40,60)	ENSOARG00000011927	bb_MF_P1,bb_ML_P3	EFCAB3
oar_circ_0001631	11	46052087	46059191	+	5	1_CLASSIC	ENSOART00000012980(47,51)	ENSOARG00000011927	bb_MF_P1,bb_MF_P3,bb_ML_P3,bb_SF_P1,bb_SF_P2,bb_SF_P3,bb_SL_P2,bb_SL_P3	EFCAB3
oar_circ_0001632	11	46062671	46093115	+	6	1_CLASSIC	ENSOART00000012980(52,65)	ENSOARG00000011927	bb_MF_P1,bb_ML_P1,bb_ML_P3,bb_SF_P1,bb_SF_P2,bb_SF_P3,bb_SL_P2,bb_SL_P3	EFCAB3
oar_circ_0001633	11	46062671	46105985	+	4	1_CLASSIC	ENSOART00000012980(52,69)	ENSOARG00000011927	bb_SF_P2	EFCAB3
oar_circ_0001634	11	46062671	46154060	+	4	1_CLASSIC	ENSOART00000012980(52,89)	ENSOARG00000011927	bb_MF_P1,bb_SL_P2,bb_SL_P3	EFCAB3
oar_circ_0001635	11	46063668	46093115	+	3	1_CLASSIC	ENSOART00000012980(53,65)	ENSOARG00000011927	bb_MF_P1,bb_MF_P3	EFCAB3
oar_circ_0001636	11	46076411	46082710	+	2	1_CLASSIC	ENSOART00000012980(55,59)	ENSOARG00000011927	bb_MF_P1	EFCAB3
oar_circ_0001637	11	46076411	46095217	+	5	1_CLASSIC	ENSOART00000012980(55,67)	ENSOARG00000011927	bb_SF_P2	EFCAB3
oar_circ_0001638	11	46078660	46088998	+	3	1_CLASSIC	ENSOART00000012980(57,61)	ENSOARG00000011927	bb_ML_P3,bb_SL_P1,bb_SL_P3	EFCAB3
oar_circ_0001639	11	46090001	46107288	+	4	1_CLASSIC	ENSOART00000012980(62,71)	ENSOARG00000011927	bb_SF_P3,bb_SL_P3	EFCAB3
oar_circ_0001640	11	46136380	46138963	+	2	1_CLASSIC	ENSOART00000012980(80,83)	ENSOARG00000011927	bb_MF_P1,bb_ML_P3,bb_SF_P2	EFCAB3
oar_circ_0001641	11	46225871	46241991	+	2	4_OVERLAP_EXON	ENSOART00000012980(110,none)	ENSOARG00000011927	bb_ML_P1	EFCAB3
oar_circ_0001642	11	46380525	46382635	+	3	1_CLASSIC	ENSOART00000013258(2,4)	ENSOARG00000012181	bb_MF_P1	TLK2
oar_circ_0001643	11	46380525	46383451	+	11	1_CLASSIC	ENSOART00000013258(2,5)	ENSOARG00000012181	bb_MF_P1,bb_MF_P2,bb_MF_P3,bb_ML_P1,bb_ML_P2,bb_SF_P1,bb_SF_P2,bb_SF_P3,bb_SL_P1,bb_SL_P2,bb_SL_P3	TLK2
oar_circ_0001644	11	46380525	46393617	+	31	1_CLASSIC	ENSOART00000013258(2,6)	ENSOARG00000012181	bb_MF_P1,bb_MF_P2,bb_MF_P3,bb_ML_P1,bb_ML_P2,bb_ML_P3,bb_SF_P1,bb_SF_P2,bb_SF_P3,bb_SL_P1,bb_SL_P2,bb_SL_P3	TLK2
oar_circ_0001645	11	46393450	46406881	+	2	1_CLASSIC	ENSOART00000013258(6,8)	ENSOARG00000012181	bb_ML_P1	TLK2
oar_circ_0001646	11	46393450	46410436	+	2	1_CLASSIC	ENSOART00000013258(6,9)	ENSOARG00000012181	bb_SL_P3	TLK2
oar_circ_0001647	11	46393450	46411789	+	13	1_CLASSIC	ENSOART00000013258(6,10)	ENSOARG00000012181	bb_MF_P1,bb_MF_P2,bb_MF_P3,bb_ML_P1,bb_ML_P2,bb_ML_P3,bb_SF_P1,bb_SF_P2,bb_SF_P3,bb_SL_P1,bb_SL_P2,bb_SL_P3	TLK2
oar_circ_0001648	11	46393450	46434886	+	2	1_CLASSIC	ENSOART00000013258(6,14)	ENSOARG00000012181	bb_MF_P1	TLK2
oar_circ_0001649	11	46405386	46411789	+	50	1_CLASSIC	ENSOART00000013258(7,10)	ENSOARG00000012181	bb_MF_P1,bb_MF_P2,bb_MF_P3,bb_ML_P1,bb_ML_P2,bb_ML_P3,bb_SF_P1,bb_SF_P2,bb_SF_P3,bb_SL_P1,bb_SL_P2,bb_SL_P3	TLK2
oar_circ_0001650	11	46405386	46434886	+	6	1_CLASSIC	ENSOART00000013258(7,14)	ENSOARG00000012181	bb_MF_P1,bb_MF_P2,bb_MF_P3,bb_ML_P1,bb_ML_P2,bb_ML_P3,bb_SF_P1,bb_SF_P3,bb_SL_P1,bb_SL_P2,bb_SL_P3	TLK2
oar_circ_0001651	11	46405386	46439111	+	5	1_CLASSIC	ENSOART00000013258(7,15)	ENSOARG00000012181	bb_MF_P1,bb_MF_P3,bb_ML_P2,bb_ML_P3,bb_SL_P1,bb_SL_P2,bb_SL_P3	TLK2
oar_circ_0001652	11	46405386	46443773	+	4	1_CLASSIC	ENSOART00000013258(7,16)	ENSOARG00000012181	bb_MF_P1,bb_MF_P2,bb_MF_P3,bb_ML_P2,bb_ML_P3,bb_SF_P2,bb_SL_P2	TLK2
oar_circ_0001653	11	46410326	46443773	+	2	1_CLASSIC	ENSOART00000013258(9,16)	ENSOARG00000012181	bb_MF_P1	TLK2
oar_circ_0001654	11	46428463	46434886	+	2	1_CLASSIC	ENSOART00000013258(11,14)	ENSOARG00000012181	bb_SL_P1	TLK2
oar_circ_0001655	11	46428463	46439111	+	2	1_CLASSIC	ENSOART00000013258(11,15)	ENSOARG00000012181	bb_SL_P3	TLK2
oar_circ_0001656	11	46428463	46443773	+	2	1_CLASSIC	ENSOART00000013258(11,16)	ENSOARG00000012181	bb_MF_P2,bb_MF_P3,bb_ML_P3,bb_SL_P2	TLK2
oar_circ_0001657	11	46428463	46447656	+	3	1_CLASSIC	ENSOART00000013258(11,17)	ENSOARG00000012181	bb_MF_P1	TLK2
oar_circ_0001658	11	46447487	46454663	+	2	1_CLASSIC	ENSOART00000013258(17,20)	ENSOARG00000012181	bb_SF_P2	TLK2
oar_circ_0001659	11	46449047	46454663	+	2	1_CLASSIC	ENSOART00000013258(18,20)	ENSOARG00000012181	bb_SL_P2	TLK2
oar_circ_0001660	11	46992745	47030335	+	5	4_OVERLAP_EXON	ENSOART00000013856(none,6)	ENSOARG00000012739	bb_MF_P1,bb_MF_P2,bb_SL_P3	TANC2
oar_circ_0001661	11	46992745	47091671	+	3	4_OVERLAP_EXON	ENSOART00000013856(none,11)	ENSOARG00000012739	bb_MF_P1	TANC2
oar_circ_0001662	11	46994648	47030335	+	4	1_CLASSIC	ENSOART00000013856(5,6)	ENSOARG00000012739	bb_MF_P3,bb_ML_P2,bb_SF_P2	TANC2
oar_circ_0001663	11	46994648	47038069	+	7	1_CLASSIC	ENSOART00000013856(5,7)	ENSOARG00000012739	bb_MF_P1,bb_MF_P2,bb_MF_P3,bb_ML_P1,bb_ML_P2,bb_ML_P3,bb_SF_P1,bb_SF_P2,bb_SF_P3,bb_SL_P1,bb_SL_P2,bb_SL_P3	TANC2
oar_circ_0001664	11	46994648	47050829	+	5	1_CLASSIC	ENSOART00000013856(5,8)	ENSOARG00000012739	bb_MF_P3,bb_ML_P1,bb_ML_P2,bb_SF_P1,bb_SF_P2,bb_SL_P1,bb_SL_P2,bb_SL_P3	TANC2
oar_circ_0001665	11	46994648	47063307	+	3	1_CLASSIC	ENSOART00000013856(5,9)	ENSOARG00000012739	bb_MF_P1,bb_MF_P2,bb_MF_P3,bb_ML_P2,bb_ML_P3,bb_SF_P1,bb_SF_P2,bb_SL_P1,bb_SL_P2,bb_SL_P3	TANC2
oar_circ_0001666	11	47022713	47063307	+	3	4_OVERLAP_EXON	ENSOART00000013856(none,9)	ENSOARG00000012739	bb_SF_P2	TANC2
oar_circ_0001667	11	47030187	47038069	+	15	1_CLASSIC	ENSOART00000013856(6,7)	ENSOARG00000012739	bb_MF_P1,bb_MF_P3,bb_ML_P1,bb_ML_P2,bb_ML_P3,bb_SF_P1,bb_SF_P2,bb_SF_P3,bb_SL_P1,bb_SL_P2,bb_SL_P3	TANC2
oar_circ_0001668	11	47030187	47050829	+	26	1_CLASSIC	ENSOART00000013856(6,8)	ENSOARG00000012739	bb_MF_P1,bb_MF_P2,bb_MF_P3,bb_ML_P1,bb_ML_P2,bb_ML_P3,bb_SF_P1,bb_SF_P2,bb_SF_P3,bb_SL_P1,bb_SL_P2,bb_SL_P3	TANC2
oar_circ_0001669	11	47030187	47063307	+	25	1_CLASSIC	ENSOART00000013856(6,9)	ENSOARG00000012739	bb_MF_P1,bb_MF_P2,bb_MF_P3,bb_ML_P1,bb_ML_P2,bb_ML_P3,bb_SF_P1,bb_SF_P2,bb_SF_P3,bb_SL_P1,bb_SL_P2,bb_SL_P3	TANC2
oar_circ_0001670	11	47030187	47067963	+	3	4_OVERLAP_EXON	ENSOART00000013856(6,none)	ENSOARG00000012739	bb_MF_P1,bb_ML_P1,bb_ML_P2,bb_ML_P3,bb_SF_P1,bb_SF_P3,bb_SL_P3	TANC2
oar_circ_0001671	11	47030187	47091671	+	2	1_CLASSIC	ENSOART00000013856(6,11)	ENSOARG00000012739	bb_MF_P2,bb_MF_P3	TANC2
oar_circ_0001672	11	47086041	47091671	+	5	1_CLASSIC	ENSOART00000013856(10,11)	ENSOARG00000012739	bb_MF_P1,bb_MF_P2,bb_MF_P3,bb_ML_P1,bb_ML_P2,bb_ML_P3,bb_SF_P2,bb_SF_P3,bb_SL_P1,bb_SL_P2,bb_SL_P3	TANC2
oar_circ_0001673	11	47086041	47106259	+	2	1_CLASSIC	ENSOART00000013856(10,12)	ENSOARG00000012739	bb_SF_P2	TANC2
oar_circ_0001674	11	47086041	47123591	+	2	1_CLASSIC	ENSOART00000013856(10,14)	ENSOARG00000012739	bb_ML_P2	TANC2
oar_circ_0001675	11	47118880	47123591	+	4	1_CLASSIC	ENSOART00000013856(13,14)	ENSOARG00000012739	bb_MF_P2,bb_ML_P1	TANC2
oar_circ_0001676	11	47138817	47139112	-	2	5_ANTISENSE	ENSOART00000013856(none,none)	Null	bb_SL_P1	Null
oar_circ_0001677	11	4725733	4741095	+	3	1_CLASSIC	ENSOART00000005124(2,7)	ENSOARG00000004707	bb_ML_P2,bb_SF_P2,bb_SL_P3	TOM1L1
oar_circ_0001678	11	4729391	4739859	+	2	1_CLASSIC	ENSOART00000005124(3,6);ENSOART00000005126(4,7)	ENSOARG00000004707	bb_MF_P1,bb_MF_P3,bb_SF_P3	TOM1L1
oar_circ_0001679	11	4729391	4741095	+	3	1_CLASSIC	ENSOART00000005124(3,7);ENSOART00000005126(4,8)	ENSOARG00000004707	bb_MF_P2,bb_ML_P3,bb_SF_P1,bb_SF_P3,bb_SL_P3	TOM1L1
oar_circ_0001680	11	47312667	47314109	+	16	1_CLASSIC	ENSOART00000014440(2,4)	ENSOARG00000013278	bb_MF_P1,bb_MF_P2,bb_MF_P3,bb_ML_P1,bb_ML_P2,bb_SF_P1,bb_SF_P2,bb_SF_P3,bb_SL_P1,bb_SL_P2,bb_SL_P3	DCAF7
oar_circ_0001681	11	47346958	47368822	+	4	2_ALTER_EXON	ENSOART00000014499(1,5)	ENSOARG00000013329	bb_MF_P3,bb_ML_P1,bb_ML_P2,bb_ML_P3,bb_SF_P2,bb_SL_P1,bb_SL_P2,bb_SL_P3	MAP3K3
oar_circ_0001682	11	47346958	47376488	+	3	2_ALTER_EXON	ENSOART00000014499(1,6)	ENSOARG00000013329	bb_MF_P2,bb_MF_P3,bb_ML_P1,bb_ML_P2,bb_SF_P1,bb_SF_P2,bb_SL_P1,bb_SL_P3	MAP3K3
oar_circ_0001683	11	47346958	47386038	+	2	2_ALTER_EXON	ENSOART00000014499(1,7)	ENSOARG00000013329	bb_ML_P1,bb_SF_P2,bb_SL_P1	MAP3K3
oar_circ_0001684	11	47358091	47376488	+	2	1_CLASSIC	ENSOART00000014499(3,6)	ENSOARG00000013329	bb_MF_P1,bb_MF_P2	MAP3K3
oar_circ_0001685	11	4737775	4741095	+	15	1_CLASSIC	ENSOART00000005124(4,7);ENSOART00000005126(5,8)	ENSOARG00000004707	bb_MF_P1,bb_MF_P2,bb_MF_P3,bb_ML_P1,bb_ML_P2,bb_ML_P3,bb_SF_P2,bb_SF_P3,bb_SL_P1,bb_SL_P2,bb_SL_P3	TOM1L1
oar_circ_0001686	11	4737775	4741761	+	3	4_OVERLAP_EXON	ENSOART00000005124(4,none);ENSOART00000005126(5,none)	ENSOARG00000004707	bb_MF_P3	TOM1L1
oar_circ_0001687	11	4737775	4769218	+	3	1_CLASSIC	ENSOART00000005124(4,11);ENSOART00000005126(5,12)	ENSOARG00000004707	bb_MF_P3,bb_ML_P2,bb_ML_P3,bb_SL_P3	TOM1L1
oar_circ_0001688	11	47409719	47425001	-	2	1_CLASSIC	ENSOART00000014613(1,9)	ENSOARG00000013434	bb_ML_P3	STRADA
oar_circ_0001689	11	47467594	47478526	+	4	1_CLASSIC	ENSOART00000014731(2,6)	ENSOARG00000013540	bb_MF_P2,bb_MF_P3,bb_ML_P2,bb_ML_P3,bb_SF_P2,bb_SL_P1	DDX42
oar_circ_0001690	11	47467594	47480114	+	3	1_CLASSIC	ENSOART00000014731(2,7)	ENSOARG00000013540	bb_SF_P2	DDX42
oar_circ_0001691	11	47467594	47481368	+	2	1_CLASSIC	ENSOART00000014731(2,8)	ENSOARG00000013540	bb_ML_P2,bb_SL_P1,bb_SL_P2	DDX42
oar_circ_0001692	11	47467594	47485907	+	2	1_CLASSIC	ENSOART00000014731(2,13)	ENSOARG00000013540	bb_MF_P2	DDX42
oar_circ_0001693	11	47473493	47484259	+	2	1_CLASSIC	ENSOART00000014731(3,12)	ENSOARG00000013540	bb_ML_P2	DDX42
oar_circ_0001694	11	47540146	47541530	+	3	5_ANTISENSE	ENSOART00000015172(none,none)	Null	bb_ML_P2,bb_SF_P1,bb_SL_P1,bb_SL_P2	Null
oar_circ_0001695	11	47540241	47541530	+	6	5_ANTISENSE	ENSOART00000015172(1,4)	ENSOARG00000013932	bb_MF_P1,bb_ML_P1,bb_ML_P2,bb_SF_P1,bb_SF_P2,bb_SF_P3,bb_SL_P2,bb_SL_P3	Null
oar_circ_0001696	11	47540706	47541144	+	3	5_ANTISENSE	ENSOART00000015172(2,3)	ENSOARG00000013932	bb_SF_P2,bb_SL_P2	Null
oar_circ_0001697	11	47541102	47541840	-	9	4_OVERLAP_EXON	ENSOART00000015172(none,none)	Null	bb_MF_P1,bb_MF_P2,bb_MF_P3,bb_ML_P1,bb_ML_P2,bb_ML_P3,bb_SF_P2	Null
oar_circ_0001698	11	4762818	4767645	+	5	1_CLASSIC	ENSOART00000005124(8,10);ENSOART00000005126(9,11)	ENSOARG00000004707	bb_MF_P1,bb_MF_P2,bb_MF_P3,bb_ML_P2,bb_SF_P1,bb_SL_P3	TOM1L1
oar_circ_0001699	11	4762818	4769218	+	55	1_CLASSIC	ENSOART00000005124(8,11);ENSOART00000005126(9,12)	ENSOARG00000004707	bb_MF_P1,bb_MF_P2,bb_MF_P3,bb_ML_P1,bb_ML_P2,bb_ML_P3,bb_SF_P1,bb_SF_P2,bb_SF_P3,bb_SL_P1,bb_SL_P2,bb_SL_P3	TOM1L1
oar_circ_0001700	11	47637787	47668890	-	2	6_INTERGENIC	none(none,none)	Null	bb_MF_P2,bb_ML_P1,bb_ML_P2,bb_ML_P3,bb_SF_P2,bb_SF_P3,bb_SL_P1,bb_SL_P2	Null
oar_circ_0001701	11	47643746	47665806	-	2	4_OVERLAP_EXON	ENSOART00000015481(none,none)	Null	bb_MF_P1,bb_MF_P2,bb_ML_P1	Null
oar_circ_0001702	11	4767103	4769218	+	2	1_CLASSIC	ENSOART00000005124(9,11);ENSOART00000005126(10,12)	ENSOARG00000004707	bb_MF_P1,bb_MF_P2,bb_ML_P1,bb_ML_P3,bb_SL_P3	TOM1L1
oar_circ_0001703	11	4767103	4778087	+	5	1_CLASSIC	ENSOART00000005124(9,13);ENSOART00000005126(10,14)	ENSOARG00000004707	bb_ML_P2,bb_SL_P2,bb_SL_P3	TOM1L1
oar_circ_0001704	11	47813260	47833417	-	2	1_CLASSIC	ENSOART00000015946(2,6)	ENSOARG00000014649	bb_MF_P1,bb_MF_P2,bb_ML_P1,bb_ML_P2,bb_ML_P3,bb_SF_P2,bb_SL_P2,bb_SL_P3	TEX2
oar_circ_0001705	11	47830282	47833417	-	5	1_CLASSIC	ENSOART00000015946(2,4)	ENSOARG00000014649	bb_MF_P1,bb_MF_P2,bb_ML_P2,bb_ML_P3,bb_SF_P1,bb_SF_P2,bb_SF_P3,bb_SL_P1,bb_SL_P2,bb_SL_P3	TEX2
oar_circ_0001706	11	48078440	48088918	-	3	2_ALTER_EXON	ENSOART00000016300(2,8)	ENSOARG00000014976	bb_MF_P3,bb_ML_P1,bb_ML_P2	POLG2
oar_circ_0001707	11	48095267	48095481	-	12	6_INTERGENIC	none(none,none)	Null	bb_ML_P1	Null
oar_circ_0001708	11	48107116	48115594	+	164	1_CLASSIC	ENSOART00000016470(3,6)	ENSOARG00000015133	bb_MF_P1,bb_MF_P2,bb_MF_P3,bb_ML_P1,bb_ML_P2,bb_ML_P3,bb_SF_P1,bb_SF_P2,bb_SF_P3,bb_SL_P1,bb_SL_P2,bb_SL_P3	CEP95
oar_circ_0001709	11	48134157	48137231	+	2	1_CLASSIC	ENSOART00000016470(12,16)	ENSOARG00000015133	bb_MF_P1	CEP95
oar_circ_0001710	11	48138817	48141520	+	2	1_CLASSIC	ENSOART00000016470(17,19)	ENSOARG00000015133	bb_ML_P1,bb_ML_P2,bb_SF_P2,bb_SL_P1,bb_SL_P3	CEP95
oar_circ_0001711	11	48138821	48141520	+	2	2_ALTER_EXON	ENSOART00000016470(17,19)	ENSOARG00000015133	bb_SF_P2	CEP95
oar_circ_0001712	11	48163609	48170584	-	5	1_CLASSIC	ENSOART00000016591(9,11)	ENSOARG00000015245	bb_MF_P3	SMURF2
oar_circ_0001713	11	4816455	4817500	+	3	1_CLASSIC	ENSOART00000005469(1,3)	ENSOARG00000005016	bb_MF_P2	STXBP4
oar_circ_0001714	11	4816455	4854054	+	3	1_CLASSIC	ENSOART00000005469(1,8)	ENSOARG00000005016	bb_MF_P2,bb_MF_P3,bb_ML_P2,bb_ML_P3,bb_SL_P3	STXBP4
oar_circ_0001715	11	4816455	4875461	+	2	1_CLASSIC	ENSOART00000005469(1,10)	ENSOARG00000005016	bb_MF_P1	STXBP4
oar_circ_0001716	11	4816455	4909454	+	2	1_CLASSIC	ENSOART00000005469(1,12)	ENSOARG00000005016	bb_MF_P2	STXBP4
oar_circ_0001717	11	4816834	4854054	+	5	1_CLASSIC	ENSOART00000005469(2,8)	ENSOARG00000005016	bb_MF_P2,bb_MF_P3,bb_ML_P1,bb_SF_P1,bb_SF_P2,bb_SF_P3,bb_SL_P3	STXBP4
oar_circ_0001718	11	4816834	4875461	+	3	1_CLASSIC	ENSOART00000005469(2,10)	ENSOARG00000005016	bb_MF_P3,bb_SF_P1,bb_SL_P3	STXBP4
oar_circ_0001719	11	48170426	48176981	-	3	1_CLASSIC	ENSOART00000016591(7,9)	ENSOARG00000015245	bb_ML_P1	SMURF2
oar_circ_0001720	11	48170426	48179745	-	2	1_CLASSIC	ENSOART00000016591(6,9)	ENSOARG00000015245	bb_MF_P3,bb_ML_P1,bb_ML_P2,bb_ML_P3,bb_SF_P1,bb_SF_P3,bb_SL_P2	SMURF2
oar_circ_0001721	11	4827113	4854054	+	3	1_CLASSIC	ENSOART00000005469(4,8)	ENSOARG00000005016	bb_MF_P3,bb_ML_P1,bb_ML_P3,bb_SF_P2,bb_SF_P3,bb_SL_P2	STXBP4
oar_circ_0001722	11	4827113	4875461	+	5	1_CLASSIC	ENSOART00000005469(4,10)	ENSOARG00000005016	bb_MF_P1,bb_MF_P2,bb_MF_P3,bb_ML_P1,bb_ML_P2,bb_ML_P3,bb_SF_P2,bb_SF_P3,bb_SL_P1,bb_SL_P2,bb_SL_P3	STXBP4
oar_circ_0001723	11	48411055	48413175	-	14	1_CLASSIC	ENSOART00000016974(17,19);ENSOART00000016975(17,19)	ENSOARG00000015595	bb_MF_P1,bb_MF_P2,bb_MF_P3,bb_ML_P1,bb_ML_P2,bb_ML_P3,bb_SF_P1,bb_SF_P2,bb_SF_P3,bb_SL_P1,bb_SL_P2,bb_SL_P3	BPTF
oar_circ_0001724	11	48416158	48420488	-	6	1_CLASSIC	ENSOART00000016974(13,16);ENSOART00000016975(13,16)	ENSOARG00000015595	bb_MF_P1	BPTF
oar_circ_0001725	11	48419483	48427071	-	2	1_CLASSIC	ENSOART00000016974(12,14);ENSOART00000016975(12,14)	ENSOARG00000015595	bb_MF_P2,bb_ML_P3,bb_SF_P2,bb_SL_P3	BPTF
oar_circ_0001726	11	48438829	48445965	-	3	1_CLASSIC	ENSOART00000016974(5,8);ENSOART00000016975(5,8)	ENSOARG00000015595	bb_MF_P1	BPTF
oar_circ_0001727	11	48438829	48459275	-	3	1_CLASSIC	ENSOART00000016974(2,8);ENSOART00000016975(2,8)	ENSOARG00000015595	bb_MF_P1,bb_ML_P1,bb_SF_P1,bb_SL_P3	BPTF
oar_circ_0001728	11	4844533	4846583	+	5	1_CLASSIC	ENSOART00000005469(5,7)	ENSOARG00000005016	bb_MF_P1,bb_MF_P2,bb_MF_P3,bb_ML_P1,bb_ML_P2,bb_SF_P1,bb_SL_P1,bb_SL_P2	STXBP4
oar_circ_0001729	11	4844533	4854036	+	2	2_ALTER_EXON	ENSOART00000005469(5,8)	ENSOARG00000005016	bb_ML_P2	STXBP4
oar_circ_0001730	11	4844533	4854054	+	43	1_CLASSIC	ENSOART00000005469(5,8)	ENSOARG00000005016	bb_MF_P1,bb_MF_P2,bb_MF_P3,bb_ML_P1,bb_ML_P2,bb_ML_P3,bb_SF_P1,bb_SF_P2,bb_SF_P3,bb_SL_P1,bb_SL_P2,bb_SL_P3	STXBP4
oar_circ_0001731	11	4844533	4875461	+	25	1_CLASSIC	ENSOART00000005469(5,10)	ENSOARG00000005016	bb_MF_P1,bb_MF_P2,bb_MF_P3,bb_ML_P1,bb_ML_P2,bb_ML_P3,bb_SF_P1,bb_SF_P2,bb_SF_P3,bb_SL_P1,bb_SL_P2	STXBP4
oar_circ_0001732	11	4844533	4909454	+	2	1_CLASSIC	ENSOART00000005469(5,12)	ENSOARG00000005016	bb_ML_P2	STXBP4
oar_circ_0001733	11	48459052	48459275	-	2	1_CLASSIC	ENSOART00000016974(2,2);ENSOART00000016975(2,2)	ENSOARG00000015595	bb_MF_P2,bb_MF_P3,bb_ML_P2	BPTF
oar_circ_0001734	11	48473248	48474070	-	3	2_ALTER_EXON	ENSOART00000016974(1,1);ENSOART00000016975(1,1)	ENSOARG00000015595	bb_ML_P1,bb_ML_P2,bb_SF_P1,bb_SF_P2,bb_SL_P1,bb_SL_P2,bb_SL_P3	BPTF
oar_circ_0001735	11	4853960	4909454	+	10	1_CLASSIC	ENSOART00000005469(8,12)	ENSOARG00000005016	bb_MF_P1,bb_MF_P2,bb_MF_P3,bb_ML_P2,bb_ML_P3,bb_SF_P1,bb_SF_P2,bb_SF_P3,bb_SL_P2,bb_SL_P3	STXBP4
oar_circ_0001736	11	4853960	4954419	+	2	1_CLASSIC	ENSOART00000005469(8,16)	ENSOARG00000005016	bb_ML_P2,bb_SF_P1	STXBP4
oar_circ_0001737	11	48652179	48739471	-	3	1_CLASSIC	ENSOART00000017201(2,6)	ENSOARG00000015799	bb_SF_P2	PITPNC1
oar_circ_0001738	11	48694937	48739471	-	5	1_CLASSIC	ENSOART00000017201(2,5)	ENSOARG00000015799	bb_MF_P1,bb_MF_P2,bb_ML_P2,bb_ML_P3,bb_SL_P2,bb_SL_P3	PITPNC1
oar_circ_0001739	11	4873025	4875461	+	3	1_CLASSIC	ENSOART00000005469(9,10)	ENSOARG00000005016	bb_MF_P1,bb_MF_P3,bb_ML_P3,bb_SL_P1,bb_SL_P3	STXBP4
oar_circ_0001740	11	4873025	4909454	+	14	1_CLASSIC	ENSOART00000005469(9,12)	ENSOARG00000005016	bb_MF_P1,bb_MF_P2,bb_MF_P3,bb_ML_P1,bb_ML_P2,bb_ML_P3,bb_SF_P1,bb_SF_P2,bb_SF_P3,bb_SL_P1,bb_SL_P2,bb_SL_P3	STXBP4
oar_circ_0001741	11	4873025	4940193	+	10	1_CLASSIC	ENSOART00000005469(9,13)	ENSOARG00000005016	bb_MF_P1,bb_MF_P3,bb_ML_P2,bb_ML_P3,bb_SF_P1,bb_SF_P2,bb_SF_P3,bb_SL_P1,bb_SL_P2,bb_SL_P3	STXBP4
oar_circ_0001742	11	4873025	4954419	+	3	1_CLASSIC	ENSOART00000005469(9,16)	ENSOARG00000005016	bb_MF_P1,bb_MF_P3,bb_ML_P1,bb_ML_P2,bb_ML_P3,bb_SF_P1,bb_SF_P2,bb_SL_P1,bb_SL_P2,bb_SL_P3	STXBP4
oar_circ_0001743	11	4875370	4909454	+	2	1_CLASSIC	ENSOART00000005469(10,12)	ENSOARG00000005016	bb_MF_P1	STXBP4
oar_circ_0001744	11	4875370	4951212	+	2	1_CLASSIC	ENSOART00000005469(10,14)	ENSOARG00000005016	bb_MF_P3	STXBP4
oar_circ_0001745	11	4905758	4954419	+	2	1_CLASSIC	ENSOART00000005469(11,16)	ENSOARG00000005016	bb_ML_P2,bb_SL_P2,bb_SL_P3	STXBP4
oar_circ_0001746	11	49086066	49098473	+	2	1_CLASSIC	ENSOART00000017303(5,6)	ENSOARG00000015890	bb_MF_P3,bb_SL_P2	B3GNTL1
oar_circ_0001747	11	4909389	4952066	+	2	1_CLASSIC	ENSOART00000005469(12,15)	ENSOARG00000005016	bb_ML_P1	STXBP4
oar_circ_0001748	11	49125716	49139654	+	2	1_CLASSIC	ENSOART00000017303(7,12)	ENSOARG00000015890	bb_ML_P3	B3GNTL1
oar_circ_0001749	11	49131712	49139654	+	7	1_CLASSIC	ENSOART00000017303(8,12)	ENSOARG00000015890	bb_MF_P1,bb_ML_P1,bb_ML_P2,bb_ML_P3,bb_SF_P2,bb_SL_P2,bb_SL_P3	B3GNTL1
oar_circ_0001750	11	49138831	49139654	+	2	1_CLASSIC	ENSOART00000017303(10,12)	ENSOARG00000015890	bb_MF_P2	B3GNTL1
oar_circ_0001751	11	49175527	49188256	-	3	1_CLASSIC	ENSOART00000017443(18,23)	ENSOARG00000016006	bb_ML_P2	TBCD
oar_circ_0001752	11	49180712	49188256	-	3	1_CLASSIC	ENSOART00000017443(18,22)	ENSOARG00000016006	bb_MF_P1,bb_SF_P2	TBCD
oar_circ_0001753	11	49180712	49197821	-	2	1_CLASSIC	ENSOART00000017443(16,22)	ENSOARG00000016006	bb_ML_P1,bb_SL_P1	TBCD
oar_circ_0001754	11	49182323	49197821	-	2	1_CLASSIC	ENSOART00000017443(16,21)	ENSOARG00000016006	bb_MF_P2	TBCD
oar_circ_0001755	11	49188176	49212920	-	2	1_CLASSIC	ENSOART00000017443(14,18)	ENSOARG00000016006	bb_MF_P1	TBCD
oar_circ_0001756	11	49203263	49253414	-	2	1_CLASSIC	ENSOART00000017443(10,15)	ENSOARG00000016006	bb_MF_P1,bb_MF_P3,bb_ML_P3,bb_SL_P3	TBCD
oar_circ_0001757	11	49251098	49253414	-	4	1_CLASSIC	ENSOART00000017443(10,13)	ENSOARG00000016006	bb_MF_P1,bb_MF_P2,bb_MF_P3,bb_ML_P1,bb_SF_P1,bb_SL_P1,bb_SL_P3	TBCD
oar_circ_0001758	11	49251098	49258614	-	17	1_CLASSIC	ENSOART00000017443(8,13)	ENSOARG00000016006	bb_MF_P1,bb_MF_P2,bb_MF_P3,bb_ML_P1,bb_ML_P2,bb_ML_P3,bb_SF_P1,bb_SF_P2,bb_SF_P3,bb_SL_P1,bb_SL_P2,bb_SL_P3	TBCD
oar_circ_0001759	11	49251098	49271554	-	12	1_CLASSIC	ENSOART00000017443(7,13)	ENSOARG00000016006	bb_MF_P1,bb_MF_P2,bb_MF_P3,bb_ML_P1,bb_ML_P2,bb_SF_P1,bb_SF_P2,bb_SF_P3,bb_SL_P1,bb_SL_P3	TBCD
oar_circ_0001760	11	49251098	49284330	-	2	1_CLASSIC	ENSOART00000017443(3,13)	ENSOARG00000016006	bb_MF_P1,bb_SF_P2	TBCD
oar_circ_0001761	11	49271422	49284330	-	7	1_CLASSIC	ENSOART00000017443(3,7)	ENSOARG00000016006	bb_MF_P1,bb_MF_P3,bb_ML_P1,bb_ML_P3,bb_SF_P1,bb_SF_P2,bb_SF_P3,bb_SL_P1,bb_SL_P2,bb_SL_P3	TBCD
oar_circ_0001762	11	49279838	49284330	-	10	1_CLASSIC	ENSOART00000017443(3,6)	ENSOARG00000016006	bb_MF_P1,bb_MF_P2,bb_MF_P3,bb_ML_P1,bb_ML_P2,bb_ML_P3,bb_SF_P1,bb_SF_P2,bb_SF_P3,bb_SL_P1,bb_SL_P2,bb_SL_P3	TBCD
oar_circ_0001763	11	4940017	4954419	+	4	1_CLASSIC	ENSOART00000005469(13,16)	ENSOARG00000005016	bb_MF_P1,bb_MF_P2,bb_MF_P3,bb_ML_P1,bb_ML_P3,bb_SF_P1,bb_SF_P2,bb_SF_P3,bb_SL_P1,bb_SL_P3	STXBP4
oar_circ_0001764	11	49418789	49422001	-	4	1_CLASSIC	ENSOART00000017878(5,8)	ENSOARG00000016414	bb_SF_P2,bb_SL_P2	FOXK2
oar_circ_0001765	11	49418789	49429632	-	3	1_CLASSIC	ENSOART00000017878(3,8)	ENSOARG00000016414	bb_ML_P1,bb_ML_P2,bb_SF_P3,bb_SL_P1	FOXK2
oar_circ_0001766	11	49418789	49432461	-	11	1_CLASSIC	ENSOART00000017878(2,8)	ENSOARG00000016414	bb_MF_P1,bb_MF_P2,bb_MF_P3,bb_ML_P1,bb_ML_P2,bb_ML_P3,bb_SF_P1,bb_SF_P2,bb_SF_P3,bb_SL_P1,bb_SL_P2,bb_SL_P3	FOXK2
oar_circ_0001767	11	49426949	49432461	-	28	1_CLASSIC	ENSOART00000017878(2,4)	ENSOARG00000016414	bb_MF_P1,bb_MF_P2,bb_MF_P3,bb_ML_P1,bb_ML_P2,bb_ML_P3,bb_SF_P1,bb_SF_P2,bb_SF_P3,bb_SL_P1,bb_SL_P2,bb_SL_P3	FOXK2
oar_circ_0001768	11	49429485	49432461	-	2	1_CLASSIC	ENSOART00000017878(2,3)	ENSOARG00000016414	bb_SL_P2	FOXK2
oar_circ_0001769	11	49482565	49490597	-	2	1_CLASSIC	ENSOART00000017954(2,5)	ENSOARG00000016487	bb_ML_P1,bb_SL_P2	NARF
oar_circ_0001770	11	49521253	49521470	+	3	2_ALTER_EXON	ENSOART00000018101(2,2)	ENSOARG00000016619	bb_MF_P3,bb_ML_P1,bb_SF_P1	OGFOD3
oar_circ_0001771	11	49785725	49786507	+	4	1_CLASSIC	ENSOART00000018330(4,5);ENSOART00000018331(4,5)	ENSOARG00000016829	bb_MF_P1,bb_MF_P2,bb_MF_P3,bb_ML_P1,bb_ML_P2,bb_SF_P3,bb_SL_P2,bb_SL_P3	CSNK1D
oar_circ_0001772	11	49788418	49789290	+	3	1_CLASSIC	ENSOART00000018330(6,7);ENSOART00000018331(6,7)	ENSOARG00000016829	bb_SF_P3	CSNK1D
oar_circ_0001773	11	49837700	49842970	+	4	4_OVERLAP_EXON	ENSOART00000018513(none,none)	Null	bb_MF_P1,bb_MF_P2,bb_MF_P3,bb_ML_P2,bb_SF_P1,bb_SF_P2,bb_SF_P3,bb_SL_P1,bb_SL_P2,bb_SL_P3	Null
oar_circ_0001774	11	49837700	49855670	+	2	4_OVERLAP_EXON	ENSOART00000018513(none,none)	Null	bb_ML_P2	Null
oar_circ_0001775	11	49842862	49861177	+	4	2_ALTER_EXON	ENSOART00000018513(2,7)	ENSOARG00000016997	bb_SF_P1	CCDC57
oar_circ_0001776	11	49842862	49882002	+	3	2_ALTER_EXON	ENSOART00000018513(2,18)	ENSOARG00000016997	bb_ML_P3,bb_SL_P2	CCDC57
oar_circ_0001777	11	49842862	49905873	+	4	2_ALTER_EXON	ENSOART00000018513(2,23)	ENSOARG00000016997	bb_SF_P1	CCDC57
oar_circ_0001778	11	49852258	49882002	+	4	1_CLASSIC	ENSOART00000018513(3,18)	ENSOARG00000016997	bb_MF_P1,bb_MF_P2,bb_ML_P2,bb_SF_P2,bb_SF_P3,bb_SL_P3	CCDC57
oar_circ_0001779	11	49863402	49882002	+	2	1_CLASSIC	ENSOART00000018513(8,18)	ENSOARG00000016997	bb_ML_P2	CCDC57
oar_circ_0001780	11	49863402	49905873	+	4	1_CLASSIC	ENSOART00000018513(8,23)	ENSOARG00000016997	bb_SF_P1,bb_SL_P3	CCDC57
oar_circ_0001781	11	49868051	49882002	+	3	1_CLASSIC	ENSOART00000018513(11,18)	ENSOARG00000016997	bb_MF_P3,bb_ML_P2,bb_SL_P3	CCDC57
oar_circ_0001782	11	49872897	49882002	+	17	1_CLASSIC	ENSOART00000018513(13,18)	ENSOARG00000016997	bb_MF_P1,bb_MF_P2,bb_MF_P3,bb_ML_P1,bb_ML_P2,bb_ML_P3,bb_SF_P1,bb_SF_P2,bb_SF_P3,bb_SL_P1,bb_SL_P2,bb_SL_P3	CCDC57
oar_circ_0001783	11	49872897	49905873	+	5	1_CLASSIC	ENSOART00000018513(13,23)	ENSOARG00000016997	bb_MF_P1,bb_MF_P2,bb_ML_P1,bb_ML_P2,bb_ML_P3,bb_SF_P1,bb_SF_P2,bb_SF_P3,bb_SL_P1,bb_SL_P2,bb_SL_P3	CCDC57
oar_circ_0001784	11	49876030	49905873	+	6	1_CLASSIC	ENSOART00000018513(14,23)	ENSOARG00000016997	bb_MF_P1,bb_MF_P2,bb_MF_P3,bb_ML_P2,bb_ML_P3,bb_SF_P1,bb_SF_P2,bb_SL_P3	CCDC57
oar_circ_0001785	11	49900332	49901920	+	3	3_INTRON	ENSOART00000018513(none,none)	Null	bb_ML_P1	Null
oar_circ_0001786	11	49900332	49905873	+	4	4_OVERLAP_EXON	ENSOART00000018513(none,23)	ENSOARG00000016997	bb_MF_P3,bb_ML_P1,bb_SF_P1,bb_SF_P2	CCDC57
oar_circ_0001787	11	49901820	49905873	+	5	4_OVERLAP_EXON	ENSOART00000018513(none,23)	ENSOARG00000016997	bb_MF_P1,bb_MF_P3,bb_ML_P1,bb_ML_P2,bb_ML_P3,bb_SF_P1,bb_SL_P1,bb_SL_P2,bb_SL_P3	CCDC57
oar_circ_0001788	11	49905129	49905873	+	3	2_ALTER_EXON	ENSOART00000018513(22,23)	ENSOARG00000016997	bb_MF_P2,bb_SF_P2,bb_SL_P2,bb_SL_P3	CCDC57
oar_circ_0001789	11	50198666	50200487	+	2	2_ALTER_EXON	ENSOART00000019634(2,4)	ENSOARG00000018038	bb_SL_P3	P4HB
oar_circ_0001790	11	50204249	50204758	+	4	1_CLASSIC	ENSOART00000019634(6,7)	ENSOARG00000018038	bb_MF_P1,bb_MF_P2,bb_ML_P2,bb_SF_P1,bb_SL_P3	P4HB
oar_circ_0001791	11	50288004	50288937	-	2	1_CLASSIC	ENSOART00000019875(10,12)	ENSOARG00000018265	bb_MF_P1,bb_SF_P3	HGS
oar_circ_0001792	11	50288655	50288937	-	2	1_CLASSIC	ENSOART00000019875(10,11)	ENSOARG00000018265	bb_MF_P1,bb_MF_P2,bb_MF_P3,bb_ML_P1,bb_ML_P2,bb_ML_P3	HGS
oar_circ_0001793	11	50294474	50296891	-	13	2_ALTER_EXON	ENSOART00000019875(1,4)	ENSOARG00000018265	bb_MF_P1	HGS
oar_circ_0001794	11	50334989	50351295	+	3	1_CLASSIC	ENSOART00000020037(2,7)	ENSOARG00000018408	bb_MF_P3,bb_ML_P1,bb_ML_P2,bb_SF_P1,bb_SF_P3,bb_SL_P2	NPLOC4
oar_circ_0001795	11	50334989	50358116	+	4	1_CLASSIC	ENSOART00000020037(2,11)	ENSOARG00000018408	bb_ML_P3,bb_SF_P2	NPLOC4
oar_circ_0001796	11	50352168	50362681	+	3	1_CLASSIC	ENSOART00000020037(8,12)	ENSOARG00000018408	bb_MF_P3,bb_ML_P3	NPLOC4
oar_circ_0001797	11	50605393	50614578	+	2	1_CLASSIC	ENSOART00000020367(3,10)	ENSOARG00000018707	bb_ML_P2	SLC38A10
oar_circ_0001798	11	50632145	50635297	+	7	1_CLASSIC	ENSOART00000020367(14,15)	ENSOARG00000018707	bb_MF_P1,bb_MF_P2,bb_ML_P2,bb_SF_P1,bb_SF_P2,bb_SF_P3,bb_SL_P2,bb_SL_P3	SLC38A10
oar_circ_0001799	11	50744824	50746057	-	5	1_CLASSIC	ENSOART00000000283(3,5)	ENSOARG00000000258	bb_MF_P1,bb_MF_P3,bb_ML_P2,bb_SF_P1,bb_SF_P2,bb_SL_P2	BAIAP2
oar_circ_0001800	11	50920533	50930669	-	2	1_CLASSIC	ENSOART00000000523(8,10)	ENSOARG00000000488	bb_MF_P3	RPTOR
oar_circ_0001801	11	50988095	51016292	-	3	1_CLASSIC	ENSOART00000000523(4,6)	ENSOARG00000000488	bb_SL_P2	RPTOR
oar_circ_0001802	11	51069007	51076931	-	11	1_CLASSIC	ENSOART00000000523(2,3)	ENSOARG00000000488	bb_MF_P1,bb_MF_P2,bb_MF_P3,bb_ML_P1,bb_ML_P2,bb_ML_P3,bb_SF_P1,bb_SF_P2,bb_SF_P3	RPTOR
oar_circ_0001803	11	51266430	51278119	-	4	1_CLASSIC	ENSOART00000001051(58,71)	ENSOARG00000000942	bb_MF_P3,bb_ML_P1,bb_ML_P2	RNF213
oar_circ_0001804	11	51322921	51329931	-	3	1_CLASSIC	ENSOART00000001051(22,27)	ENSOARG00000000942	bb_SF_P2	RNF213
oar_circ_0001805	11	51326028	51340485	-	2	1_CLASSIC	ENSOART00000001051(16,24)	ENSOARG00000000942	bb_ML_P2,bb_SL_P1	RNF213
oar_circ_0001806	11	51358443	51361343	-	3	1_CLASSIC	ENSOART00000001051(4,9)	ENSOARG00000000942	bb_ML_P3	RNF213
oar_circ_0001807	11	51563482	51567092	+	3	2_ALTER_EXON	ENSOART00000002748(1,2)	ENSOARG00000002538	bb_MF_P2,bb_SF_P2,bb_SL_P1	TBC1D16
oar_circ_0001808	11	52328439	52332456	-	2	1_CLASSIC	ENSOART00000003342(6,13)	ENSOARG00000003081	bb_ML_P2	ENGASE
oar_circ_0001809	11	52490584	52504219	+	2	2_ALTER_EXON	ENSOART00000003538(1,4)	ENSOARG00000003264	bb_SF_P2	TIMP2
oar_circ_0001810	11	52490584	52504340	+	2	4_OVERLAP_EXON	ENSOART00000003538(none,none)	Null	bb_MF_P1,bb_ML_P3,bb_SF_P2,bb_SL_P1,bb_SL_P3	Null
oar_circ_0001811	11	52612315	52616590	+	3	1_CLASSIC	ENSOART00000003847(2,6);ENSOART00000003851(2,6)	ENSOARG00000003538	bb_SF_P2	CYTH1
oar_circ_0001812	11	53066798	53076280	-	2	1_CLASSIC	ENSOART00000006569(5,9)	ENSOARG00000006041	bb_ML_P1,bb_ML_P2,bb_SF_P3,bb_SL_P1,bb_SL_P2	TNRC6C
oar_circ_0001813	11	53073547	53076280	-	2	1_CLASSIC	ENSOART00000006569(5,6)	ENSOARG00000006041	bb_MF_P2,bb_MF_P3,bb_ML_P1,bb_ML_P2,bb_ML_P3,bb_SF_P1,bb_SF_P2,bb_SL_P1,bb_SL_P2,bb_SL_P3	TNRC6C
oar_circ_0001814	11	53076065	53084794	-	2	1_CLASSIC	ENSOART00000006569(4,5)	ENSOARG00000006041	bb_ML_P2,bb_SF_P1,bb_SF_P3,bb_SL_P2	TNRC6C
oar_circ_0001815	11	53082203	53084794	-	3	1_CLASSIC	ENSOART00000006569(4,4)	ENSOARG00000006041	bb_SF_P3	TNRC6C
oar_circ_0001816	11	53082203	53096483	-	3	1_CLASSIC	ENSOART00000006569(3,4)	ENSOARG00000006041	bb_MF_P3,bb_ML_P2,bb_SL_P3	TNRC6C
oar_circ_0001817	11	53096157	53118141	-	14	1_CLASSIC	ENSOART00000006569(1,3)	ENSOARG00000006041	bb_MF_P1,bb_MF_P2,bb_MF_P3,bb_ML_P1,bb_ML_P2,bb_ML_P3,bb_SF_P1,bb_SF_P2,bb_SF_P3,bb_SL_P1,bb_SL_P2,bb_SL_P3	TNRC6C
oar_circ_0001818	11	53096157	53130150	-	2	4_OVERLAP_EXON	ENSOART00000006569(none,none)	Null	bb_MF_P3	Null
oar_circ_0001819	11	53117193	53118141	-	5	1_CLASSIC	ENSOART00000006569(1,2)	ENSOARG00000006041	bb_MF_P2,bb_ML_P1,bb_ML_P2,bb_ML_P3,bb_SF_P3	TNRC6C
oar_circ_0001820	11	53117193	53130150	-	51	4_OVERLAP_EXON	ENSOART00000006569(none,none)	Null	bb_MF_P1,bb_MF_P2,bb_MF_P3,bb_ML_P1,bb_ML_P2,bb_ML_P3,bb_SF_P1,bb_SF_P2,bb_SF_P3,bb_SL_P1,bb_SL_P2,bb_SL_P3	Null
oar_circ_0001821	11	53117193	53130731	-	3	4_OVERLAP_EXON	ENSOART00000006569(none,none)	Null	bb_MF_P1,bb_MF_P3,bb_ML_P1,bb_SF_P2,bb_SL_P1,bb_SL_P2,bb_SL_P3	Null
oar_circ_0001822	11	5331930	5344964	-	8	2_ALTER_EXON	ENSOART00000005943(2,6)	ENSOARG00000005452	bb_MF_P1,bb_MF_P3,bb_ML_P1,bb_ML_P3,bb_SF_P1,bb_SF_P2,bb_SL_P1,bb_SL_P3	Null
oar_circ_0001823	11	5339871	5344964	-	2	2_ALTER_EXON	ENSOART00000005943(2,3)	ENSOARG00000005452	bb_SL_P1	Null
oar_circ_0001824	11	53507568	53513151	-	3	1_CLASSIC	ENSOART00000006747(2,8)	ENSOARG00000006205	bb_SF_P2	SEPT9
oar_circ_0001825	11	54025669	54045371	-	3	1_CLASSIC	ENSOART00000007154(2,11)	ENSOARG00000006580	bb_MF_P2,bb_SF_P1,bb_SF_P2	MFSD11
oar_circ_0001826	11	54033508	54042301	-	2	1_CLASSIC	ENSOART00000007154(4,9)	ENSOARG00000006580	bb_ML_P1	MFSD11
oar_circ_0001827	11	54057641	54061133	+	2	1_CLASSIC	ENSOART00000007253(4,7)	ENSOARG00000006678	bb_SL_P3	JMJD6
oar_circ_0001828	11	54182353	54182675	+	2	4_OVERLAP_EXON	ENSOART00000007459(2,none)	ENSOARG00000006862	bb_SL_P3	ST6GALNAC2
oar_circ_0001829	11	54397506	54412914	+	2	2_ALTER_EXON	ENSOART00000008096(1,6)	ENSOARG00000007435	bb_MF_P1,bb_MF_P2,bb_ML_P1,bb_SL_P3	PRPSAP1
oar_circ_0001830	11	54409665	54412914	+	3	1_CLASSIC	ENSOART00000008096(3,6)	ENSOARG00000007435	bb_MF_P1,bb_MF_P2,bb_MF_P3,bb_ML_P1,bb_ML_P2,bb_ML_P3,bb_SF_P2,bb_SF_P3,bb_SL_P1,bb_SL_P2,bb_SL_P3	PRPSAP1
oar_circ_0001831	11	54417060	54418064	+	10	1_CLASSIC	ENSOART00000008096(7,8)	ENSOARG00000007435	bb_MF_P1,bb_MF_P2,bb_MF_P3,bb_ML_P1,bb_ML_P2,bb_SF_P1,bb_SF_P2,bb_SL_P2,bb_SL_P3	PRPSAP1
oar_circ_0001832	11	54492884	54527086	+	5	1_CLASSIC	ENSOART00000008396(2,4)	ENSOARG00000007710	bb_ML_P2,bb_SF_P3	RNF157
oar_circ_0001833	11	54524903	54529723	+	4	1_CLASSIC	ENSOART00000008396(3,8)	ENSOARG00000007710	bb_MF_P1,bb_ML_P2,bb_ML_P3,bb_SF_P1,bb_SL_P3	RNF157
oar_circ_0001834	11	54526940	54532802	+	2	1_CLASSIC	ENSOART00000008396(4,9)	ENSOARG00000007710	bb_ML_P2,bb_ML_P3	RNF157
oar_circ_0001835	11	54605372	54630410	+	2	4_OVERLAP_EXON	ENSOART00000008969(none,none)	Null	bb_ML_P3	Null
oar_circ_0001836	11	54611568	54620212	+	4	1_CLASSIC	ENSOART00000008969(6,10)	ENSOARG00000008242	bb_MF_P1	SRP68
oar_circ_0001837	11	54697117	54699191	+	2	1_CLASSIC	ENSOART00000009294(5,8);ENSOART00000009295(5,8)	ENSOARG00000008540	bb_MF_P3	ACOX1
oar_circ_0001838	11	54799424	54807241	-	3	1_CLASSIC	ENSOART00000010396(2,15)	ENSOARG00000009548	bb_SF_P2	UNK
oar_circ_0001839	11	54856020	54861245	-	3	1_CLASSIC	ENSOART00000010637(23,26)	ENSOARG00000009764	bb_SL_P3	ITGB4
oar_circ_0001840	11	55215650	55217948	+	3	1_CLASSIC	ENSOART00000011620(3,5)	ENSOARG00000010679	bb_ML_P2,bb_SL_P1	SLC25A19
oar_circ_0001841	11	55281508	55282189	-	3	6_INTERGENIC	none(none,none)	Null	bb_MF_P1,bb_MF_P2,bb_MF_P3,bb_SF_P2,bb_SF_P3	Null
oar_circ_0001842	11	55435365	55435944	-	5	1_CLASSIC	ENSOART00000012443(2,3)	ENSOARG00000011445	bb_MF_P1,bb_ML_P1	CDR2L
oar_circ_0001843	11	55466443	55469099	+	3	1_CLASSIC	ENSOART00000012542(7,10)	ENSOARG00000011530	bb_MF_P2,bb_ML_P1	HID1
oar_circ_0001844	11	55533683	55536318	+	2	1_CLASSIC	ENSOART00000012918(2,4)	ENSOARG00000011876	bb_SL_P1	FADS6
oar_circ_0001845	11	55548883	55549819	+	2	1_CLASSIC	ENSOART00000013003(3,6)	ENSOARG00000011954	bb_MF_P3	FDXR
oar_circ_0001846	11	55614417	55630127	-	2	1_CLASSIC	ENSOART00000013151(1,5)	ENSOARG00000012090	bb_ML_P1	TMEM104
oar_circ_0001847	11	57111601	57150868	+	3	6_INTERGENIC	none(none,none)	Null	bb_MF_P3,bb_ML_P1,bb_SF_P3	Null
oar_circ_0001848	11	57380343	57386086	+	2	4_OVERLAP_EXON	ENSOART00000014980(none,none)	Null	bb_MF_P3	Null
oar_circ_0001849	11	57431778	57434287	+	3	6_INTERGENIC	none(none,none)	Null	bb_SL_P2	Null
oar_circ_0001850	11	5803501	5807593	+	5	1_CLASSIC	ENSOART00000006166(3,5)	ENSOARG00000005660	bb_MF_P1,bb_MF_P3,bb_SF_P1,bb_SL_P3	Null
oar_circ_0001851	11	60025689	60041512	-	2	4_OVERLAP_EXON	ENSOART00000015093(none,none)	Null	bb_ML_P1	Null
oar_circ_0001852	11	60205409	60211254	+	2	1_CLASSIC	ENSOART00000015224(7,10)	ENSOARG00000013972	bb_MF_P1,bb_MF_P2,bb_MF_P3,bb_ML_P1,bb_ML_P2,bb_ML_P3,bb_SF_P2,bb_SF_P3,bb_SL_P1,bb_SL_P2,bb_SL_P3	ABCA5
oar_circ_0001853	11	60205409	60213705	+	3	1_CLASSIC	ENSOART00000015224(7,12)	ENSOARG00000013972	bb_ML_P1	ABCA5
oar_circ_0001854	11	60212156	60222339	+	6	1_CLASSIC	ENSOART00000015224(11,19)	ENSOARG00000013972	bb_MF_P2,bb_MF_P3,bb_ML_P2,bb_ML_P3,bb_SF_P1,bb_SF_P2,bb_SF_P3	ABCA5
oar_circ_0001855	11	60212156	60222355	+	3	4_OVERLAP_EXON	ENSOART00000015224(11,none)	ENSOARG00000013972	bb_SL_P3	ABCA5
oar_circ_0001856	11	60214453	60216340	+	3	1_CLASSIC	ENSOART00000015224(13,15)	ENSOARG00000013972	bb_ML_P1,bb_SF_P2	ABCA5
oar_circ_0001857	11	60214453	60222339	+	26	1_CLASSIC	ENSOART00000015224(13,19)	ENSOARG00000013972	bb_MF_P1,bb_MF_P2,bb_MF_P3,bb_ML_P1,bb_ML_P2,bb_ML_P3,bb_SF_P1,bb_SF_P2,bb_SF_P3,bb_SL_P1,bb_SL_P2,bb_SL_P3	ABCA5
oar_circ_0001858	11	60214453	60222355	+	5	4_OVERLAP_EXON	ENSOART00000015224(13,none)	ENSOARG00000013972	bb_MF_P1,bb_MF_P3,bb_ML_P1,bb_ML_P2,bb_ML_P3,bb_SF_P2,bb_SF_P3,bb_SL_P1,bb_SL_P2,bb_SL_P3	ABCA5
oar_circ_0001859	11	60214453	60236466	+	6	1_CLASSIC	ENSOART00000015224(13,30)	ENSOARG00000013972	bb_MF_P1	ABCA5
oar_circ_0001860	11	60348504	60350617	+	2	1_CLASSIC	ENSOART00000015679(20,22)	ENSOARG00000014385	bb_ML_P3	ABCA6
oar_circ_0001861	11	60601691	60616015	-	3	4_OVERLAP_EXON	ENSOART00000016354(none,none);ENSOART00000016356(none,none)	Null	bb_MF_P1,bb_ML_P2,bb_SF_P1,bb_SF_P2,bb_SL_P2	Null
oar_circ_0001862	11	60602659	60616015	-	3	4_OVERLAP_EXON	ENSOART00000016354(none,none);ENSOART00000016356(none,none)	Null	bb_MF_P2,bb_MF_P3,bb_ML_P3,bb_SF_P2,bb_SF_P3	Null
oar_circ_0001863	11	60603807	60616015	-	3	4_OVERLAP_EXON	ENSOART00000016354(none,none);ENSOART00000016356(none,none)	Null	bb_ML_P2	Null
oar_circ_0001864	11	60698964	60711067	-	2	1_CLASSIC	ENSOART00000016527(3,9)	ENSOARG00000015185	bb_MF_P1	ARSG
oar_circ_0001865	11	60705418	60711067	-	2	1_CLASSIC	ENSOART00000016527(3,6)	ENSOARG00000015185	bb_MF_P1,bb_MF_P3,bb_ML_P2,bb_SF_P1,bb_SL_P3	ARSG
oar_circ_0001866	11	60889145	60894683	+	3	2_ALTER_EXON	ENSOART00000016730(2,7)	ENSOARG00000015372	bb_MF_P1,bb_MF_P3,bb_ML_P2,bb_ML_P3,bb_SF_P2	RGS9
oar_circ_0001867	11	60889145	60901362	+	3	2_ALTER_EXON	ENSOART00000016730(2,none)	ENSOARG00000015372	bb_ML_P2	RGS9
oar_circ_0001868	11	60891212	60894683	+	3	1_CLASSIC	ENSOART00000016730(3,7)	ENSOARG00000015372	bb_SL_P1	RGS9
oar_circ_0001869	11	60894607	60913825	+	2	1_CLASSIC	ENSOART00000016730(7,12)	ENSOARG00000015372	bb_SF_P3,bb_SL_P1	RGS9
oar_circ_0001870	11	60911649	60915954	+	2	1_CLASSIC	ENSOART00000016730(10,13)	ENSOARG00000015372	bb_MF_P2,bb_ML_P1,bb_SL_P2,bb_SL_P3	RGS9
oar_circ_0001871	11	61123725	61139610	-	2	4_OVERLAP_EXON	ENSOART00000016850(none,none)	Null	bb_ML_P1,bb_SF_P2	Null
oar_circ_0001872	11	61179477	61204185	-	3	1_CLASSIC	ENSOART00000016964(22,25)	ENSOARG00000015593	bb_ML_P3	CEP112
oar_circ_0001873	11	61179477	61248481	-	2	1_CLASSIC	ENSOART00000016964(20,25)	ENSOARG00000015593	bb_MF_P3,bb_ML_P2,bb_ML_P3,bb_SF_P2,bb_SL_P3	CEP112
oar_circ_0001874	11	61204096	61248481	-	3	1_CLASSIC	ENSOART00000016964(20,22)	ENSOARG00000015593	bb_MF_P1,bb_MF_P2,bb_MF_P3,bb_ML_P1,bb_ML_P3,bb_SF_P1,bb_SF_P2,bb_SF_P3,bb_SL_P1,bb_SL_P2	CEP112
oar_circ_0001875	11	61204096	61341671	-	2	1_CLASSIC	ENSOART00000016964(19,22)	ENSOARG00000015593	bb_MF_P1,bb_ML_P1,bb_SF_P3,bb_SL_P1	CEP112
oar_circ_0001876	11	61240088	61285753	-	2	4_OVERLAP_EXON	ENSOART00000016964(none,21)	ENSOARG00000015593	bb_ML_P3	CEP112
oar_circ_0001877	11	61240088	61341671	-	2	1_CLASSIC	ENSOART00000016964(19,21)	ENSOARG00000015593	bb_ML_P1,bb_ML_P2,bb_SF_P2	CEP112
oar_circ_0001878	11	61341489	61367074	-	3	1_CLASSIC	ENSOART00000016964(17,19)	ENSOARG00000015593	bb_MF_P1,bb_MF_P2,bb_MF_P3,bb_ML_P1,bb_ML_P3,bb_SF_P1,bb_SF_P2,bb_SF_P3,bb_SL_P1,bb_SL_P3	CEP112
oar_circ_0001879	11	61341489	61402228	-	2	1_CLASSIC	ENSOART00000016964(16,19)	ENSOARG00000015593	bb_MF_P1,bb_MF_P2,bb_MF_P3,bb_ML_P1,bb_ML_P2,bb_ML_P3,bb_SF_P1,bb_SF_P2,bb_SF_P3,bb_SL_P1,bb_SL_P2,bb_SL_P3	CEP112
oar_circ_0001880	11	61341489	61412493	-	13	1_CLASSIC	ENSOART00000016964(12,19)	ENSOARG00000015593	bb_MF_P1,bb_MF_P3,bb_ML_P1,bb_ML_P2,bb_ML_P3,bb_SF_P1,bb_SF_P2,bb_SF_P3,bb_SL_P1,bb_SL_P2,bb_SL_P3	CEP112
oar_circ_0001881	11	61341489	61437340	-	4	1_CLASSIC	ENSOART00000016964(8,19)	ENSOARG00000015593	bb_SL_P2	CEP112
oar_circ_0001882	11	61341489	61447118	-	3	1_CLASSIC	ENSOART00000016964(6,19)	ENSOARG00000015593	bb_MF_P1,bb_ML_P1,bb_SF_P1,bb_SF_P2,bb_SL_P1,bb_SL_P3	CEP112
oar_circ_0001883	11	61341489	61457852	-	6	1_CLASSIC	ENSOART00000016964(4,19)	ENSOARG00000015593	bb_MF_P1,bb_ML_P1,bb_ML_P2,bb_ML_P3,bb_SF_P2,bb_SL_P1,bb_SL_P3	CEP112
oar_circ_0001884	11	61341489	61484369	-	6	1_CLASSIC	ENSOART00000016964(1,19)	ENSOARG00000015593	bb_MF_P1,bb_MF_P2,bb_MF_P3,bb_ML_P1,bb_SF_P1,bb_SL_P1	CEP112
oar_circ_0001885	11	61352564	61402228	-	3	1_CLASSIC	ENSOART00000016964(16,18)	ENSOARG00000015593	bb_ML_P1,bb_SL_P3	CEP112
oar_circ_0001886	11	61352564	61412493	-	2	1_CLASSIC	ENSOART00000016964(12,18)	ENSOARG00000015593	bb_MF_P1,bb_MF_P2,bb_MF_P3,bb_ML_P2,bb_SF_P1,bb_SF_P2,bb_SL_P1	CEP112
oar_circ_0001887	11	61352564	61457852	-	2	1_CLASSIC	ENSOART00000016964(4,18)	ENSOARG00000015593	bb_MF_P1,bb_ML_P2	CEP112
oar_circ_0001888	11	61352564	61484369	-	4	1_CLASSIC	ENSOART00000016964(1,18)	ENSOARG00000015593	bb_MF_P1,bb_MF_P3,bb_ML_P1,bb_SF_P1,bb_SL_P3	CEP112
oar_circ_0001889	11	61366939	61412493	-	2	1_CLASSIC	ENSOART00000016964(12,17)	ENSOARG00000015593	bb_MF_P1,bb_MF_P3	CEP112
oar_circ_0001890	11	61366939	61447118	-	3	1_CLASSIC	ENSOART00000016964(6,17)	ENSOARG00000015593	bb_ML_P3	CEP112
oar_circ_0001891	11	61402149	61412493	-	17	1_CLASSIC	ENSOART00000016964(12,16)	ENSOARG00000015593	bb_MF_P1,bb_MF_P2,bb_MF_P3,bb_ML_P1,bb_ML_P2,bb_ML_P3,bb_SF_P1,bb_SF_P2,bb_SF_P3,bb_SL_P1,bb_SL_P2,bb_SL_P3	CEP112
oar_circ_0001892	11	61402149	61412558	-	3	4_OVERLAP_EXON	ENSOART00000016964(none,16)	ENSOARG00000015593	bb_MF_P3,bb_ML_P1,bb_ML_P2,bb_SF_P2,bb_SL_P3	CEP112
oar_circ_0001893	11	61402149	61434698	-	2	1_CLASSIC	ENSOART00000016964(9,16)	ENSOARG00000015593	bb_SF_P2	CEP112
oar_circ_0001894	11	61402149	61437340	-	3	1_CLASSIC	ENSOART00000016964(8,16)	ENSOARG00000015593	bb_MF_P1,bb_MF_P2,bb_MF_P3,bb_ML_P2,bb_ML_P3,bb_SF_P1,bb_SF_P2,bb_SF_P3,bb_SL_P1,bb_SL_P3	CEP112
oar_circ_0001895	11	61402149	61447118	-	9	1_CLASSIC	ENSOART00000016964(6,16)	ENSOARG00000015593	bb_MF_P1,bb_MF_P2,bb_MF_P3,bb_ML_P1,bb_ML_P2,bb_ML_P3,bb_SF_P1,bb_SF_P2,bb_SF_P3,bb_SL_P1,bb_SL_P2,bb_SL_P3	CEP112
oar_circ_0001896	11	61402149	61457852	-	9	1_CLASSIC	ENSOART00000016964(4,16)	ENSOARG00000015593	bb_MF_P1,bb_MF_P2,bb_MF_P3,bb_ML_P1,bb_ML_P2,bb_ML_P3,bb_SF_P1,bb_SF_P2,bb_SF_P3,bb_SL_P1,bb_SL_P2,bb_SL_P3	CEP112
oar_circ_0001897	11	61402149	61484369	-	6	1_CLASSIC	ENSOART00000016964(1,16)	ENSOARG00000015593	bb_MF_P1,bb_MF_P2,bb_MF_P3,bb_ML_P3,bb_SF_P1,bb_SF_P2,bb_SF_P3,bb_SL_P1,bb_SL_P2,bb_SL_P3	CEP112
oar_circ_0001898	11	61408395	61412493	-	3	1_CLASSIC	ENSOART00000016964(12,15)	ENSOARG00000015593	bb_MF_P1,bb_MF_P2,bb_MF_P3,bb_ML_P1,bb_ML_P3,bb_SF_P1,bb_SF_P2,bb_SF_P3,bb_SL_P1,bb_SL_P2	CEP112
oar_circ_0001899	11	61408395	61427411	-	2	1_CLASSIC	ENSOART00000016964(11,15)	ENSOARG00000015593	bb_MF_P3	CEP112
oar_circ_0001900	11	61408395	61429622	-	4	1_CLASSIC	ENSOART00000016964(10,15)	ENSOARG00000015593	bb_MF_P1,bb_MF_P2,bb_MF_P3,bb_ML_P1,bb_ML_P2,bb_ML_P3,bb_SF_P1,bb_SF_P2,bb_SF_P3,bb_SL_P1,bb_SL_P2,bb_SL_P3	CEP112
oar_circ_0001901	11	61408395	61434698	-	2	1_CLASSIC	ENSOART00000016964(9,15)	ENSOARG00000015593	bb_SL_P2	CEP112
oar_circ_0001902	11	61408395	61437340	-	5	1_CLASSIC	ENSOART00000016964(8,15)	ENSOARG00000015593	bb_MF_P1,bb_MF_P2,bb_MF_P3,bb_SF_P1,bb_SL_P2	CEP112
oar_circ_0001903	11	61408395	61447118	-	3	1_CLASSIC	ENSOART00000016964(6,15)	ENSOARG00000015593	bb_MF_P3,bb_ML_P1,bb_ML_P3,bb_SF_P1,bb_SF_P3,bb_SL_P1,bb_SL_P2,bb_SL_P3	CEP112
oar_circ_0001904	11	61408395	61457852	-	2	1_CLASSIC	ENSOART00000016964(4,15)	ENSOARG00000015593	bb_MF_P2,bb_MF_P3,bb_ML_P1,bb_ML_P3,bb_SF_P3,bb_SL_P2	CEP112
oar_circ_0001905	11	61408395	61469686	-	2	4_OVERLAP_EXON	ENSOART00000016964(none,15)	ENSOARG00000015593	bb_ML_P1	CEP112
oar_circ_0001906	11	61408395	61484369	-	8	1_CLASSIC	ENSOART00000016964(1,15)	ENSOARG00000015593	bb_MF_P1,bb_MF_P2,bb_MF_P3,bb_ML_P1,bb_ML_P3,bb_SF_P1,bb_SL_P1,bb_SL_P2	CEP112
oar_circ_0001907	11	61427268	61437340	-	77	1_CLASSIC	ENSOART00000016964(8,11)	ENSOARG00000015593	bb_MF_P1,bb_MF_P2,bb_MF_P3,bb_ML_P1,bb_ML_P2,bb_ML_P3,bb_SF_P1,bb_SF_P2,bb_SF_P3,bb_SL_P1,bb_SL_P2	CEP112
oar_circ_0001908	11	61427268	61447114	-	2	2_ALTER_EXON	ENSOART00000016964(6,11)	ENSOARG00000015593	bb_MF_P1	CEP112
oar_circ_0001909	11	61427268	61447118	-	32	1_CLASSIC	ENSOART00000016964(6,11)	ENSOARG00000015593	bb_MF_P1,bb_MF_P2,bb_MF_P3,bb_ML_P1,bb_ML_P2,bb_ML_P3,bb_SF_P1,bb_SF_P2,bb_SF_P3,bb_SL_P1,bb_SL_P2,bb_SL_P3	CEP112
oar_circ_0001910	11	61427268	61457852	-	12	1_CLASSIC	ENSOART00000016964(4,11)	ENSOARG00000015593	bb_MF_P1,bb_MF_P2,bb_MF_P3,bb_ML_P1,bb_ML_P2,bb_ML_P3,bb_SF_P1,bb_SF_P2,bb_SF_P3,bb_SL_P1,bb_SL_P2,bb_SL_P3	CEP112
oar_circ_0001911	11	61427268	61469686	-	4	4_OVERLAP_EXON	ENSOART00000016964(none,11)	ENSOARG00000015593	bb_MF_P1	CEP112
oar_circ_0001912	11	61427268	61478582	-	3	1_CLASSIC	ENSOART00000016964(3,11)	ENSOARG00000015593	bb_SF_P2	CEP112
oar_circ_0001913	11	61427268	61484369	-	2	1_CLASSIC	ENSOART00000016964(1,11)	ENSOARG00000015593	bb_MF_P3,bb_SL_P1	CEP112
oar_circ_0001914	11	61429504	61447118	-	4	1_CLASSIC	ENSOART00000016964(6,10)	ENSOARG00000015593	bb_MF_P1,bb_MF_P3,bb_ML_P1,bb_SF_P1,bb_SF_P3,bb_SL_P1,bb_SL_P2	CEP112
oar_circ_0001915	11	61446740	61457852	-	6	1_CLASSIC	ENSOART00000016964(4,7)	ENSOARG00000015593	bb_MF_P1,bb_MF_P2,bb_MF_P3,bb_ML_P1,bb_ML_P2,bb_SF_P1,bb_SL_P2,bb_SL_P3	CEP112
oar_circ_0001916	11	61446740	61484369	-	4	1_CLASSIC	ENSOART00000016964(1,7)	ENSOARG00000015593	bb_MF_P2,bb_MF_P3,bb_SF_P1	CEP112
oar_circ_0001917	11	61455372	61484369	-	8	1_CLASSIC	ENSOART00000016964(1,5)	ENSOARG00000015593	bb_MF_P1,bb_MF_P2,bb_MF_P3,bb_ML_P1,bb_ML_P2,bb_ML_P3,bb_SF_P2,bb_SF_P3,bb_SL_P1,bb_SL_P3	CEP112
oar_circ_0001918	11	61457762	61484369	-	2	1_CLASSIC	ENSOART00000016964(1,4)	ENSOARG00000015593	bb_SF_P1	CEP112
oar_circ_0001919	11	61678181	61759070	+	2	1_CLASSIC	ENSOART00000017073(2,4)	ENSOARG00000015686	bb_SL_P3	PRKCA
oar_circ_0001920	11	61678181	61782127	+	2	1_CLASSIC	ENSOART00000017073(2,7)	ENSOARG00000015686	bb_ML_P3,bb_SF_P2	PRKCA
oar_circ_0001921	11	61780472	61782127	+	6	1_CLASSIC	ENSOART00000017073(5,7)	ENSOARG00000015686	bb_MF_P1,bb_MF_P2,bb_MF_P3,bb_ML_P1,bb_ML_P2,bb_ML_P3,bb_SF_P1,bb_SF_P2,bb_SF_P3,bb_SL_P1,bb_SL_P2	PRKCA
oar_circ_0001922	11	62045736	62056927	-	12	1_CLASSIC	ENSOART00000017304(25,27)	ENSOARG00000015884	bb_MF_P1,bb_MF_P2,bb_MF_P3,bb_ML_P1,bb_ML_P2,bb_ML_P3,bb_SF_P1,bb_SF_P2,bb_SL_P1,bb_SL_P2,bb_SL_P3	HELZ
oar_circ_0001923	11	62045736	62057932	-	3	1_CLASSIC	ENSOART00000017304(24,27)	ENSOARG00000015884	bb_MF_P3,bb_ML_P1,bb_ML_P2,bb_SF_P1,bb_SF_P2,bb_SL_P2,bb_SL_P3	HELZ
oar_circ_0001924	11	62045736	62103350	-	2	1_CLASSIC	ENSOART00000017304(13,27)	ENSOARG00000015884	bb_ML_P3	HELZ
oar_circ_0001925	11	62054849	62056927	-	3	1_CLASSIC	ENSOART00000017304(25,26)	ENSOARG00000015884	bb_MF_P1	HELZ
oar_circ_0001926	11	62054849	62064321	-	4	1_CLASSIC	ENSOART00000017304(23,26)	ENSOARG00000015884	bb_MF_P3,bb_ML_P1,bb_ML_P2,bb_SL_P3	HELZ
oar_circ_0001927	11	62064117	62079412	-	3	1_CLASSIC	ENSOART00000017304(21,23)	ENSOARG00000015884	bb_MF_P1,bb_SL_P2	HELZ
oar_circ_0001928	11	62064117	62090153	-	2	1_CLASSIC	ENSOART00000017304(17,23)	ENSOARG00000015884	bb_SF_P2	HELZ
oar_circ_0001929	11	62077844	62085237	-	2	1_CLASSIC	ENSOART00000017304(19,22)	ENSOARG00000015884	bb_SF_P2	HELZ
oar_circ_0001930	11	62077844	62111668	-	2	1_CLASSIC	ENSOART00000017304(12,22)	ENSOARG00000015884	bb_ML_P2,bb_SF_P1	HELZ
oar_circ_0001931	11	62085092	62090153	-	4	1_CLASSIC	ENSOART00000017304(17,19)	ENSOARG00000015884	bb_SL_P1,bb_SL_P3	HELZ
oar_circ_0001932	11	62085092	62127975	-	2	1_CLASSIC	ENSOART00000017304(6,19)	ENSOARG00000015884	bb_ML_P1,bb_SF_P2	HELZ
oar_circ_0001933	11	62086744	62127975	-	3	1_CLASSIC	ENSOART00000017304(6,18)	ENSOARG00000015884	bb_MF_P1,bb_SF_P3	HELZ
oar_circ_0001934	11	62096310	62127975	-	2	1_CLASSIC	ENSOART00000017304(6,16)	ENSOARG00000015884	bb_SL_P2	HELZ
oar_circ_0001935	11	62111401	62117799	-	2	1_CLASSIC	ENSOART00000017304(10,12)	ENSOARG00000015884	bb_SL_P3	HELZ
oar_circ_0001936	11	62111401	62127975	-	2	1_CLASSIC	ENSOART00000017304(6,12)	ENSOARG00000015884	bb_SL_P2	HELZ
oar_circ_0001937	11	62111401	62130040	-	2	1_CLASSIC	ENSOART00000017304(5,12)	ENSOARG00000015884	bb_SF_P2,bb_SF_P3	HELZ
oar_circ_0001938	11	62147166	62150213	-	6	1_CLASSIC	ENSOART00000017304(3,4)	ENSOARG00000015884	bb_MF_P1,bb_MF_P3,bb_SF_P1,bb_SL_P1,bb_SL_P2	HELZ
oar_circ_0001939	11	62147166	62165618	-	2	1_CLASSIC	ENSOART00000017304(2,4)	ENSOARG00000015884	bb_ML_P1,bb_SF_P3	HELZ
oar_circ_0001940	11	6805230	6806365	+	2	1_CLASSIC	ENSOART00000006696(12,14);ENSOART00000006698(11,13)	ENSOARG00000006151	bb_SL_P2	ANKFN1
oar_circ_0001941	11	7213196	7218730	+	2	1_CLASSIC	ENSOART00000007194(3,7)	ENSOARG00000006616	bb_SL_P1	DGKE
oar_circ_0001942	11	7217761	7223008	+	3	1_CLASSIC	ENSOART00000007194(5,8)	ENSOARG00000006616	bb_ML_P2,bb_SF_P2	DGKE
oar_circ_0001943	11	7217761	7223048	+	2	4_OVERLAP_EXON	ENSOART00000007194(5,none)	ENSOARG00000006616	bb_SL_P1	DGKE
oar_circ_0001944	11	7328528	7330374	-	165	1_CLASSIC	ENSOART00000007742(3,5)	ENSOARG00000007115	bb_MF_P1,bb_MF_P2,bb_MF_P3,bb_ML_P1,bb_ML_P2,bb_ML_P3,bb_SF_P1,bb_SF_P2,bb_SF_P3,bb_SL_P1,bb_SL_P2,bb_SL_P3	COIL
oar_circ_0001945	11	7902741	7970356	+	2	1_CLASSIC	ENSOART00000008542(5,6)	ENSOARG00000007848	bb_MF_P1	Null
oar_circ_0001946	11	7902741	7987963	+	5	1_CLASSIC	ENSOART00000008542(5,7)	ENSOARG00000007848	bb_MF_P1,bb_MF_P2,bb_MF_P3,bb_ML_P2,bb_ML_P3,bb_SF_P1,bb_SF_P2,bb_SF_P3,bb_SL_P1,bb_SL_P3	Null
oar_circ_0001947	11	8227534	8233896	-	3	4_OVERLAP_EXON	ENSOART00000008816(none,none)	Null	bb_ML_P1,bb_ML_P2	Null
oar_circ_0001948	11	8344149	8347361	-	4	6_INTERGENIC	none(none,none)	Null	bb_MF_P2,bb_MF_P3,bb_ML_P2,bb_SF_P1,bb_SF_P2,bb_SF_P3,bb_SL_P1,bb_SL_P2	Null
oar_circ_0001949	11	8345970	8347361	-	20	6_INTERGENIC	none(none,none)	Null	bb_MF_P1,bb_MF_P2,bb_MF_P3,bb_ML_P1,bb_ML_P2,bb_ML_P3,bb_SF_P1,bb_SF_P2,bb_SF_P3,bb_SL_P1,bb_SL_P2,bb_SL_P3	Null
oar_circ_0001950	11	8973560	8978980	-	2	1_CLASSIC	ENSOART00000011336(3,5)	ENSOARG00000010417	bb_ML_P1,bb_ML_P2,bb_SL_P1	HSF5
oar_circ_0001951	11	8973560	8988214	-	3	1_CLASSIC	ENSOART00000011336(2,5)	ENSOARG00000010417	bb_SF_P1,bb_SL_P2	HSF5
oar_circ_0001952	11	9028667	9029338	-	7	1_CLASSIC	ENSOART00000011773(6,7)	ENSOARG00000010822	bb_MF_P1,bb_ML_P1,bb_ML_P2,bb_SL_P1,bb_SL_P2	Null
oar_circ_0001953	11	9222391	9239228	+	4	4_OVERLAP_EXON	ENSOART00000012587(none,7)	ENSOARG00000011574	bb_MF_P1,bb_MF_P3,bb_ML_P1,bb_SL_P3	RAD51C
oar_circ_0001954	11	9222579	9239228	+	14	4_OVERLAP_EXON	ENSOART00000012587(none,7)	ENSOARG00000011574	bb_MF_P1,bb_MF_P3,bb_ML_P1,bb_ML_P2,bb_ML_P3,bb_SF_P2,bb_SF_P3,bb_SL_P2,bb_SL_P3	RAD51C
oar_circ_0001955	11	9222595	9232587	+	2	1_CLASSIC	ENSOART00000012587(3,5)	ENSOARG00000011574	bb_MF_P1,bb_MF_P2,bb_MF_P3,bb_ML_P2,bb_ML_P3,bb_SF_P1,bb_SF_P2,bb_SL_P1,bb_SL_P2,bb_SL_P3	RAD51C
oar_circ_0001956	11	9222595	9238458	+	2	1_CLASSIC	ENSOART00000012587(3,6)	ENSOARG00000011574	bb_SF_P2	RAD51C
oar_circ_0001957	11	9222595	9239228	+	855	1_CLASSIC	ENSOART00000012587(3,7)	ENSOARG00000011574	bb_MF_P1,bb_MF_P2,bb_MF_P3,bb_ML_P1,bb_ML_P2,bb_ML_P3,bb_SF_P1,bb_SF_P2,bb_SF_P3,bb_SL_P1,bb_SL_P2,bb_SL_P3	RAD51C
oar_circ_0001958	11	9222595	9239244	+	27	4_OVERLAP_EXON	ENSOART00000012587(3,none)	ENSOARG00000011574	bb_MF_P1,bb_MF_P3,bb_ML_P1,bb_ML_P2,bb_ML_P3,bb_SF_P1,bb_SF_P2,bb_SF_P3,bb_SL_P1,bb_SL_P2,bb_SL_P3	RAD51C
oar_circ_0001959	11	9222595	9244947	+	2	1_CLASSIC	ENSOART00000012587(3,8)	ENSOARG00000011574	bb_MF_P3,bb_SF_P3	RAD51C
oar_circ_0001960	11	9224897	9239228	+	4	1_CLASSIC	ENSOART00000012587(4,7)	ENSOARG00000011574	bb_MF_P3,bb_ML_P3,bb_SF_P1,bb_SL_P1,bb_SL_P3	RAD51C
oar_circ_0001961	11	9224978	9239228	+	2	2_ALTER_EXON	ENSOART00000012587(4,7)	ENSOARG00000011574	bb_SL_P2	RAD51C
oar_circ_0001962	11	9232456	9239228	+	3	1_CLASSIC	ENSOART00000012587(5,7)	ENSOARG00000011574	bb_SL_P1	RAD51C
oar_circ_0001963	11	9379166	9399047	+	2	6_INTERGENIC	none(none,none)	Null	bb_ML_P1	Null
oar_circ_0001964	11	9397169	9399047	+	3	6_INTERGENIC	none(none,none)	Null	bb_MF_P3	Null
oar_circ_0001965	11	9476395	9487293	+	2	1_CLASSIC	ENSOART00000012752(1,3)	ENSOARG00000011725	bb_MF_P3,bb_SF_P2,bb_SL_P1,bb_SL_P3	PPM1E
oar_circ_0001966	11	9476395	9490520	+	2	1_CLASSIC	ENSOART00000012752(1,5)	ENSOARG00000011725	bb_SF_P2	PPM1E
oar_circ_0001967	11	9483078	9487293	+	4	1_CLASSIC	ENSOART00000012752(2,3)	ENSOARG00000011725	bb_MF_P3,bb_ML_P1,bb_SL_P1,bb_SL_P3	PPM1E
oar_circ_0001968	11	9483078	9490520	+	2	1_CLASSIC	ENSOART00000012752(2,5)	ENSOARG00000011725	bb_ML_P3	PPM1E
oar_circ_0001969	11	9510910	9568316	-	2	1_CLASSIC	ENSOART00000012887(13,24)	ENSOARG00000011845	bb_ML_P1	TRIM37
oar_circ_0001970	11	9510910	9628026	-	2	1_CLASSIC	ENSOART00000012887(3,24)	ENSOARG00000011845	bb_ML_P1,bb_SF_P2	TRIM37
oar_circ_0001971	11	9522697	9526034	-	3	1_CLASSIC	ENSOART00000012887(20,22)	ENSOARG00000011845	bb_MF_P3	TRIM37
oar_circ_0001972	11	9522697	9545333	-	3	1_CLASSIC	ENSOART00000012887(18,22)	ENSOARG00000011845	bb_SL_P2	TRIM37
oar_circ_0001973	11	9522697	9551636	-	8	1_CLASSIC	ENSOART00000012887(17,22)	ENSOARG00000011845	bb_MF_P3,bb_ML_P1,bb_ML_P2,bb_SF_P2,bb_SL_P3	TRIM37
oar_circ_0001974	11	9535660	9545333	-	11	1_CLASSIC	ENSOART00000012887(18,19)	ENSOARG00000011845	bb_MF_P1,bb_MF_P2,bb_MF_P3,bb_ML_P1,bb_ML_P2,bb_ML_P3,bb_SF_P1,bb_SF_P2,bb_SF_P3,bb_SL_P1,bb_SL_P2,bb_SL_P3	TRIM37
oar_circ_0001975	11	9535660	9551636	-	12	1_CLASSIC	ENSOART00000012887(17,19)	ENSOARG00000011845	bb_MF_P1,bb_MF_P2,bb_MF_P3,bb_ML_P1,bb_ML_P2,bb_ML_P3,bb_SF_P1,bb_SF_P2,bb_SF_P3,bb_SL_P1,bb_SL_P2,bb_SL_P3	TRIM37
oar_circ_0001976	11	9535660	9555975	-	3	1_CLASSIC	ENSOART00000012887(16,19)	ENSOARG00000011845	bb_SL_P3	TRIM37
oar_circ_0001977	11	9545142	9562383	-	3	1_CLASSIC	ENSOART00000012887(14,18)	ENSOARG00000011845	bb_SL_P1	TRIM37
oar_circ_0001978	11	9545142	9628026	-	2	1_CLASSIC	ENSOART00000012887(3,18)	ENSOARG00000011845	bb_ML_P1,bb_SF_P2,bb_SL_P2,bb_SL_P3	TRIM37
oar_circ_0001979	11	9548151	9562383	-	2	4_OVERLAP_EXON	ENSOART00000012887(14,none)	ENSOARG00000011845	bb_SL_P1,bb_SL_P3	TRIM37
oar_circ_0001980	11	9551551	9568316	-	2	1_CLASSIC	ENSOART00000012887(13,17)	ENSOARG00000011845	bb_MF_P2,bb_MF_P3,bb_SF_P2	TRIM37
oar_circ_0001981	11	9551551	9625916	-	2	1_CLASSIC	ENSOART00000012887(5,17)	ENSOARG00000011845	bb_ML_P1	TRIM37
oar_circ_0001982	11	9551551	9628026	-	2	1_CLASSIC	ENSOART00000012887(3,17)	ENSOARG00000011845	bb_ML_P2,bb_SL_P2,bb_SL_P3	TRIM37
oar_circ_0001983	11	9555839	9562376	-	2	2_ALTER_EXON	ENSOART00000012887(14,16)	ENSOARG00000011845	bb_ML_P3	TRIM37
oar_circ_0001984	11	9555839	9562383	-	14	1_CLASSIC	ENSOART00000012887(14,16)	ENSOARG00000011845	bb_MF_P1,bb_MF_P2,bb_MF_P3,bb_ML_P1,bb_ML_P2,bb_ML_P3,bb_SF_P1,bb_SF_P2,bb_SF_P3,bb_SL_P1,bb_SL_P2,bb_SL_P3	TRIM37
oar_circ_0001985	11	9555839	9568316	-	3	1_CLASSIC	ENSOART00000012887(13,16)	ENSOARG00000011845	bb_MF_P3	TRIM37
oar_circ_0001986	11	9555839	9628026	-	5	1_CLASSIC	ENSOART00000012887(3,16)	ENSOARG00000011845	bb_MF_P1,bb_MF_P3,bb_ML_P1,bb_ML_P2,bb_ML_P3,bb_SF_P1,bb_SF_P2,bb_SF_P3,bb_SL_P1,bb_SL_P2,bb_SL_P3	TRIM37
oar_circ_0001987	11	9568137	9603186	-	3	1_CLASSIC	ENSOART00000012887(10,13)	ENSOARG00000011845	bb_MF_P1,bb_MF_P2,bb_MF_P3,bb_ML_P1,bb_ML_P2,bb_SF_P1,bb_SL_P2,bb_SL_P3	TRIM37
oar_circ_0001988	11	9588562	9625916	-	3	1_CLASSIC	ENSOART00000012887(5,12)	ENSOARG00000011845	bb_ML_P1,bb_SF_P3	TRIM37
oar_circ_0001989	11	9588562	9627053	-	2	1_CLASSIC	ENSOART00000012887(4,12)	ENSOARG00000011845	bb_ML_P3,bb_SL_P2	TRIM37
oar_circ_0001990	11	9588562	9628026	-	2	1_CLASSIC	ENSOART00000012887(3,12)	ENSOARG00000011845	bb_MF_P3,bb_ML_P1,bb_ML_P2,bb_SF_P2	TRIM37
oar_circ_0001991	11	9602065	9625916	-	8	1_CLASSIC	ENSOART00000012887(5,11)	ENSOARG00000011845	bb_MF_P1,bb_MF_P3,bb_ML_P1,bb_ML_P2,bb_ML_P3,bb_SF_P1,bb_SF_P2,bb_SF_P3,bb_SL_P1,bb_SL_P2,bb_SL_P3	TRIM37
oar_circ_0001992	11	9602065	9628026	-	19	1_CLASSIC	ENSOART00000012887(3,11)	ENSOARG00000011845	bb_MF_P1,bb_MF_P2,bb_MF_P3,bb_ML_P1,bb_ML_P2,bb_ML_P3,bb_SF_P1,bb_SF_P2,bb_SF_P3,bb_SL_P1,bb_SL_P2,bb_SL_P3	TRIM37
oar_circ_0001993	11	9602065	9629954	-	2	4_OVERLAP_EXON	ENSOART00000012887(none,11)	ENSOARG00000011845	bb_MF_P3,bb_ML_P2,bb_SF_P1,bb_SF_P3,bb_SL_P1,bb_SL_P2	TRIM37
oar_circ_0001994	11	9608651	9625916	-	6	1_CLASSIC	ENSOART00000012887(5,9)	ENSOARG00000011845	bb_MF_P1,bb_MF_P2,bb_MF_P3,bb_ML_P1,bb_ML_P2,bb_ML_P3,bb_SF_P1,bb_SF_P2,bb_SF_P3,bb_SL_P1,bb_SL_P2,bb_SL_P3	TRIM37
oar_circ_0001995	11	9608651	9628026	-	3	1_CLASSIC	ENSOART00000012887(3,9)	ENSOARG00000011845	bb_MF_P3,bb_ML_P1,bb_ML_P2,bb_SF_P2,bb_SF_P3,bb_SL_P3	TRIM37
oar_circ_0001996	11	9608651	9635159	-	2	1_CLASSIC	ENSOART00000012887(2,9)	ENSOARG00000011845	bb_SF_P3	TRIM37
oar_circ_0001997	11	9620621	9625916	-	2	4_OVERLAP_EXON	ENSOART00000012887(5,none)	ENSOARG00000011845	bb_MF_P1,bb_ML_P2,bb_ML_P3,bb_SF_P1,bb_SF_P2,bb_SL_P1,bb_SL_P3	TRIM37
oar_circ_0001998	11	9622111	9625916	-	7	1_CLASSIC	ENSOART00000012887(5,8)	ENSOARG00000011845	bb_MF_P1,bb_MF_P3,bb_ML_P1,bb_ML_P2,bb_ML_P3,bb_SF_P2,bb_SF_P3,bb_SL_P1,bb_SL_P2,bb_SL_P3	TRIM37
[truncated: 32,880 more rows]
