# Supplementary material for: Comparative Transcriptomics Identify Key Pituitary Circular RNAs That Participate in Sheep (Ovis aries) Reproduction
Source: Animals (Basel). 2023 Aug 25;13(17):2711. doi: 10.3390/ani13172711 (PMC10486758; doi:10.3390/ani13172711)
Supplement: Supplementary file 1 [file animals-13-02711-s001.zip › animals-2528678-supplementary/Table S5 DE circRNAs identified in pituitary tissues.xlsx]

## Sheet: PF_MF
Table S5 DE circRNAs identified in pituitary tissues
circRNA	PF_P1_count	PF_P2_count	PF_P3_count	MF_P1_count	MF_P2_count	MF_P3_count	Log2FoldChange	pval	padj	Up/Down	Significant	Location	Source_Gene
oar_circ_0000001	3	0	3	0	3	0	0.430396	0.773924	0.999495	up	no	10:11473815..11491135:-	ENSOARG00000006823
oar_circ_0000002	5	4	7	6	9	5	-0.580917	0.527485	0.999495	down	no	10:11473815..11496390:-	ENSOARG00000006823
oar_circ_0000004	0	2	0	0	0	0	1.19524	0.399198	0.937615	up	no	10:11473815..11498841:-	ENSOARG00000006823
oar_circ_0000005	2	2	6	2	2	0	0.764984	0.564641	0.999495	up	no	10:11489284..11496390:-	ENSOARG00000006823
oar_circ_0000007	0	0	0	0	4	0	-1.44118	0.319921	0.937615	down	no	10:11489284..11498841:-	ENSOARG00000006823
oar_circ_0000008	141	89	84	34	85	21	0.91201	0.0228595	0.937615	up	yes	10:11491039..11496390:-	ENSOARG00000006823
oar_circ_0000010	24	10	12	6	14	3	0.669754	0.387897	0.937615	up	no	10:11535094..11536868:-	ENSOARG00000006858
oar_circ_0000012	0	0	2	0	0	0	1.08257	0.43788	NA	up	no	10:11634758..11639583:+	ENSOARG00000006905
oar_circ_0000013	0	0	3	0	0	3	-0.378299	0.803279	0.999495	down	no	10:11634758..11647763:+	ENSOARG00000006905
oar_circ_0000014	4	0	0	0	0	0	1.30018	0.36475	0.937615	up	no	10:11637220..11643380:+	ENSOARG00000006905
oar_circ_0000015	3	0	0	0	0	0	1.21094	0.393943	NA	up	no	10:11637220..11647763:+	ENSOARG00000006905
oar_circ_0000016	0	0	0	3	0	0	-1.38899	0.334858	0.937615	down	no	10:11639416..11641384:+	ENSOARG00000006905
oar_circ_0000017	0	0	0	0	0	2	-1.30949	0.359141	0.937615	down	no	10:11691803..11772204:-	Null
oar_circ_0000018	0	0	0	4	0	0	-1.70451	0.250938	0.937615	down	no	10:11804825..11825453:-	ENSOARG00000006994
oar_circ_0000021	5	4	11	3	2	10	-0.0945606	0.92392	0.999495	down	no	10:11854542..11860667:+	ENSOARG00000007053
oar_circ_0000022	6	8	10	3	9	9	-0.12114	0.889247	0.999495	down	no	10:11854542..11866829:+	ENSOARG00000007053
oar_circ_0000023	0	0	0	0	2	0	-1.20165	0.393393	NA	down	no	10:11854542..11869772:+	ENSOARG00000007053
oar_circ_0000024	0	2	0	0	0	0	1.19524	0.399198	0.937615	up	no	10:11854542..11872355:+	ENSOARG00000007053
oar_circ_0000025	3	0	0	0	0	3	-0.385535	0.799599	0.999495	down	no	10:11854542..11879493:+	ENSOARG00000007053
oar_circ_0000026	5	0	0	0	0	0	1.43059	0.325779	0.937615	up	no	10:11856404..11866829:+	ENSOARG00000007053
oar_circ_0000027	0	2	0	0	2	0	0.117652	0.937422	0.999495	up	no	10:11856422..11860667:+	ENSOARG00000007053
oar_circ_0000028	3	2	4	4	4	0	-0.0774932	0.950688	0.999495	down	no	10:11856422..11866829:+	ENSOARG00000007053
oar_circ_0000029	0	0	3	0	0	0	1.21436	0.392805	NA	up	no	10:11856422..11879493:+	ENSOARG00000007053
oar_circ_0000031	0	0	3	0	0	2	-0.0742297	0.960886	0.999495	down	no	10:11858231..11879493:+	ENSOARG00000007053
oar_circ_0000034	21	6	15	8	11	8	0.215143	0.771292	0.999495	up	no	10:11905053..11911441:+	ENSOARG00000007053
oar_circ_0000035	0	0	2	0	0	0	1.08257	0.43788	NA	up	no	10:11906157..11911441:+	ENSOARG00000007053
oar_circ_0000036	2	0	0	0	0	0	1.07923	0.439053	NA	up	no	10:12049087..12050436:-	ENSOARG00000007167
oar_circ_0000037	3	0	0	0	0	0	1.21094	0.393943	NA	up	no	10:12049087..12087331:-	ENSOARG00000007167
oar_circ_0000038	3	0	0	0	2	0	0.137518	0.926856	0.999495	up	no	10:12049087..12096402:-	ENSOARG00000007167
oar_circ_0000040	9	4	4	7	6	3	-0.224982	0.816246	0.999495	down	no	10:12069214..12087331:-	ENSOARG00000007167
oar_circ_0000041	4	3	3	0	2	0	1.48231	0.292819	0.937615	up	no	10:12069214..12096402:-	ENSOARG00000007167
oar_circ_0000042	0	0	5	2	0	0	0.388451	0.798123	0.999495	up	no	10:12069214..12100494:-	ENSOARG00000007167
oar_circ_0000043	0	0	0	0	5	0	-1.69657	0.252802	0.937615	down	no	10:12069214..12170492:-	ENSOARG00000007167
oar_circ_0000044	3	0	6	8	2	0	-0.476349	0.714624	0.999495	down	no	10:12087223..12100494:-	ENSOARG00000007167
oar_circ_0000045	0	2	0	0	0	0	1.19524	0.399198	0.937615	up	no	10:12087223..12183569:-	ENSOARG00000007167
oar_circ_0000046	4	0	0	0	0	0	1.30018	0.36475	0.937615	up	no	10:12096246..12100494:-	ENSOARG00000007167
oar_circ_0000047	0	3	0	2	0	0	0.278985	0.854178	0.999495	up	no	10:12096246..12170492:-	ENSOARG00000007167
oar_circ_0000048	0	2	0	0	2	0	0.117652	0.937422	0.999495	up	no	10:12163966..12170492:-	ENSOARG00000007167
oar_circ_0000049	4	5	0	3	0	0	0.904079	0.527797	0.999495	up	no	10:12163966..12196174:-	ENSOARG00000007167
oar_circ_0000050	6	0	5	0	3	0	1.04242	0.469402	0.999495	up	no	10:12163966..12210247:-	ENSOARG00000007167
oar_circ_0000051	0	3	2	0	0	0	1.93061	0.201045	0.937615	up	no	10:12170411..12192644:-	ENSOARG00000007167
oar_circ_0000054	2	2	2	0	0	0	2.20499	0.146498	0.937615	up	no	10:12183374..12192644:-	ENSOARG00000007167
oar_circ_0000056	2	0	2	0	0	0	1.39307	0.337987	0.937615	up	no	10:12183374..12210247:-	ENSOARG00000007167
oar_circ_0000057	0	0	0	0	2	0	-1.20165	0.393393	NA	down	no	10:12204154..12208299:-	ENSOARG00000007167
oar_circ_0000058	6	3	2	5	5	0	-0.0853813	0.943117	0.999495	down	no	10:12204154..12210247:-	ENSOARG00000007167
oar_circ_0000059	0	0	0	0	3	0	-1.32781	0.35347	0.937615	down	no	10:12208161..12310305:-	ENSOARG00000007167
oar_circ_0000060	5	0	12	4	15	11	-1.14525	0.233938	0.937615	down	no	10:12234427..12245692:-	ENSOARG00000007167
oar_circ_0000061	0	0	0	0	0	2	-1.30949	0.359141	0.937615	down	no	10:12234427..12310305:-	ENSOARG00000007167
oar_circ_0000062	0	0	0	0	2	0	-1.20165	0.393393	NA	down	no	10:12234427..12319287:-	ENSOARG00000007167
oar_circ_0000063	0	0	0	0	2	0	-1.20165	0.393393	NA	down	no	10:12234427..12417959:-	ENSOARG00000007167
oar_circ_0000064	0	0	3	4	0	4	-1.35172	0.344442	0.937615	down	no	10:12234427..12421457:-	ENSOARG00000007167
oar_circ_0000065	7	0	11	3	11	7	-0.598269	0.55674	0.999495	down	no	10:12236331..12245692:-	ENSOARG00000007167
oar_circ_0000066	0	3	3	0	0	0	2.11408	0.16332	0.937615	up	no	10:12243514..12310305:-	ENSOARG00000007167
oar_circ_0000067	37	19	48	27	40	25	-0.188975	0.684833	0.999495	down	no	10:12272358..12310305:-	ENSOARG00000007167
oar_circ_0000068	0	2	4	8	3	0	-0.854916	0.514998	0.999495	down	no	10:12272358..12314061:-	ENSOARG00000007167
oar_circ_0000069	2	0	0	0	2	2	-0.807405	0.593755	0.999495	down	no	10:12272358..12319287:-	ENSOARG00000007167
oar_circ_0000070	0	0	4	3	4	5	-1.57931	0.224555	0.937615	down	no	10:12272358..12417959:-	ENSOARG00000007167
oar_circ_0000071	0	0	2	4	0	0	-0.746642	0.622978	0.999495	down	no	10:12272358..12421457:-	ENSOARG00000007167
oar_circ_0000073	4	0	0	0	0	0	1.30018	0.36475	0.937615	up	no	10:12293512..12299008:-	ENSOARG00000007167
oar_circ_0000074	18	16	16	3	13	10	0.600777	0.412046	0.952484	up	no	10:12293512..12306086:-	ENSOARG00000007167
oar_circ_0000075	311	214	444	164	331	124	0.34229	0.181477	0.937615	up	no	10:12293512..12310305:-	ENSOARG00000007167
oar_circ_0000076	8	14	15	11	28	8	-0.510664	0.466471	0.999495	down	no	10:12293512..12314061:-	ENSOARG00000007167
oar_circ_0000078	2	0	3	0	2	6	-0.936244	0.492834	0.999495	down	no	10:12293512..12319287:-	ENSOARG00000007167
oar_circ_0000081	4	2	6	4	4	6	-0.580353	0.576728	0.999495	down	no	10:12293512..12417959:-	ENSOARG00000007167
oar_circ_0000082	8	2	0	0	2	9	-0.541923	0.670866	0.999495	down	no	10:12293512..12421457:-	ENSOARG00000007167
oar_circ_0000083	0	0	0	0	0	3	-1.56684	0.285998	0.937615	down	no	10:12293512..12433575:-	ENSOARG00000007167
oar_circ_0000084	2	0	0	0	0	0	1.07923	0.439053	NA	up	no	10:12303084..12314061:-	ENSOARG00000007167
oar_circ_0000086	0	0	0	0	0	5	-2.19943	0.146716	0.937615	down	no	10:12313893..12417959:-	ENSOARG00000007167
oar_circ_0000087	3	0	0	0	0	0	1.21094	0.393943	NA	up	no	10:12329972..12332328:-	ENSOARG00000007167
oar_circ_0000088	4	5	7	0	2	0	2.09757	0.11192	0.937615	up	no	10:12329972..12356079:-	ENSOARG00000007167
oar_circ_0000089	4	0	3	4	5	0	-0.543456	0.683962	0.999495	down	no	10:12329972..12372851:-	ENSOARG00000007167
oar_circ_0000090	0	0	0	0	0	4	-1.91145	0.203298	0.937615	down	no	10:12329972..12389538:-	ENSOARG00000007167
oar_circ_0000091	12	7	12	13	10	22	-0.934771	0.18648	0.937615	down	no	10:12329972..12417959:-	ENSOARG00000007167
oar_circ_0000092	5	0	3	4	0	2	-0.140889	0.91766	0.999495	down	no	10:12329972..12421457:-	ENSOARG00000007167
oar_circ_0000093	0	0	5	0	0	0	1.44324	0.322196	0.937615	up	no	10:12329972..12433575:-	ENSOARG00000007167
oar_circ_0000094	0	0	3	0	5	2	-0.998343	0.496771	0.999495	down	no	10:12353906..12372851:-	ENSOARG00000007167
oar_circ_0000095	2	0	0	0	0	0	1.07923	0.439053	NA	up	no	10:12355779..12367108:-	ENSOARG00000007167
oar_circ_0000096	19	13	11	22	17	11	-0.515067	0.421262	0.963791	down	no	10:12355779..12372851:-	ENSOARG00000007167
oar_circ_0000097	0	0	5	2	0	3	-0.420545	0.77372	0.999495	down	no	10:12355779..12389538:-	ENSOARG00000007167
oar_circ_0000098	15	13	27	9	17	18	-0.0591113	0.926391	0.999495	down	no	10:12355779..12417959:-	ENSOARG00000007167
oar_circ_0000099	9	0	9	5	0	7	-0.073909	0.949984	0.999495	down	no	10:12355779..12421457:-	ENSOARG00000007167
oar_circ_0000100	0	2	0	0	0	0	1.19524	0.399198	0.937615	up	no	10:12355779..12433575:-	ENSOARG00000007167
oar_circ_0000101	0	0	0	0	2	0	-1.20165	0.393393	NA	down	no	10:12357956..12366163:-	ENSOARG00000007167
oar_circ_0000102	0	0	5	0	3	0	0.253913	0.867186	0.999495	up	no	10:12357956..12389538:-	ENSOARG00000007167
oar_circ_0000103	7	2	4	4	0	2	0.478481	0.697641	0.999495	up	no	10:12357956..12417959:-	ENSOARG00000007167
oar_circ_0000104	2	0	2	0	0	0	1.39307	0.337987	0.937615	up	no	10:12364584..12372851:-	ENSOARG00000007167
oar_circ_0000105	2	2	5	0	2	0	1.31375	0.35977	0.937615	up	no	10:12364584..12417959:-	ENSOARG00000007167
oar_circ_0000106	0	0	0	3	0	0	-1.38899	0.334858	0.937615	down	no	10:12366944..12417959:-	ENSOARG00000007167
oar_circ_0000107	0	0	4	0	0	0	1.30355	0.36367	0.937615	up	no	10:12372684..12389538:-	ENSOARG00000007167
oar_circ_0000108	44	9	56	26	31	6	0.395686	0.519774	0.999495	up	no	10:12372684..12417959:-	ENSOARG00000007167
oar_circ_0000109	4	5	0	0	4	6	-0.320305	0.800703	0.999495	down	no	10:12385917..12389538:-	ENSOARG00000007167
oar_circ_0000110	36	17	31	13	24	10	0.489601	0.386222	0.937615	up	no	10:12385917..12417959:-	ENSOARG00000007167
oar_circ_0000111	7	6	10	3	7	0	0.859596	0.416617	0.958713	up	no	10:12661063..12668930:+	ENSOARG00000007286
oar_circ_0000112	7	0	0	0	0	0	1.80725	0.228059	0.937615	up	no	10:12668040..12676164:+	ENSOARG00000007286
oar_circ_0000113	0	0	2	0	0	0	1.08257	0.43788	NA	up	no	10:12672423..12690025:+	ENSOARG00000007286
oar_circ_0000114	4	4	0	0	4	0	0.673875	0.640505	0.999495	up	no	10:12675767..12720078:+	ENSOARG00000007286
oar_circ_0000115	0	0	2	0	0	0	1.08257	0.43788	NA	up	no	10:12681528..12693927:+	ENSOARG00000007286
oar_circ_0000116	5	0	0	0	2	2	-0.122637	0.934322	0.999495	down	no	10:12689926..12702649:+	ENSOARG00000007286
oar_circ_0000117	0	2	0	0	0	0	1.19524	0.399198	0.937615	up	no	10:12692616..12692889:+	ENSOARG00000007286
oar_circ_0000118	0	5	4	2	5	3	-0.253585	0.833919	0.999495	down	no	10:12692616..12693927:+	ENSOARG00000007286
oar_circ_0000120	0	0	5	0	0	0	1.44324	0.322196	0.937615	up	no	10:12692616..12713695:+	ENSOARG00000007286
oar_circ_0000121	0	0	4	0	3	0	0.0871088	0.954248	0.999495	up	no	10:12692616..12715341:+	ENSOARG00000007286
oar_circ_0000122	58	25	64	31	64	25	-0.043407	0.920227	0.999495	down	no	10:12693805..12702649:+	ENSOARG00000007286
oar_circ_0000123	29	10	30	10	14	11	0.54108	0.392275	0.937615	up	no	10:12698719..12702649:+	ENSOARG00000007286
oar_circ_0000124	7	6	9	0	5	3	0.990302	0.359462	0.937615	up	no	10:12713582..12715341:+	ENSOARG00000007286
oar_circ_0000125	0	0	2	0	0	0	1.08257	0.43788	NA	up	no	10:12719973..12721152:+	ENSOARG00000007286
oar_circ_0000126	8	0	10	9	19	5	-1.13727	0.220784	0.937615	down	no	10:12719973..12726220:+	ENSOARG00000007286
oar_circ_0000127	2	0	8	0	3	0	0.934081	0.521642	0.999495	up	no	10:12719973..12733994:+	Null
oar_circ_0000128	0	0	3	0	2	0	0.144592	0.92314	0.999495	up	no	10:12787011..12797376:+	Null
oar_circ_0000129	4	11	28	21	13	24	-0.803882	0.25457	0.937615	down	no	10:12787011..12802458:+	Null
oar_circ_0000131	2	0	0	0	0	0	1.07923	0.439053	NA	up	no	10:12795684..12797376:+	ENSOARG00000007363
oar_circ_0000132	2	0	4	2	0	0	0.590013	0.695006	0.999495	up	no	10:12795684..12807876:+	ENSOARG00000007363
oar_circ_0000133	4	0	0	0	5	0	-0.304135	0.840801	0.999495	down	no	10:12795684..12815010:+	ENSOARG00000007363
oar_circ_0000134	3	0	2	0	2	0	0.554001	0.714821	0.999495	up	no	10:12810795..12821238:+	ENSOARG00000007363
oar_circ_0000137	0	0	0	2	0	0	-1.26376	0.373488	NA	down	no	10:13416225..13465496:-	ENSOARG00000007427
oar_circ_0000138	0	0	0	0	2	0	-1.20165	0.393393	NA	down	no	10:13416225..13470582:-	Null
oar_circ_0000139	2	2	0	4	0	2	-0.634247	0.652835	0.999495	down	no	10:13427916..13465496:-	ENSOARG00000007427
oar_circ_0000140	0	0	0	6	4	0	-3.08211	0.039817	0.937615	down	yes	10:13443512..13465496:-	ENSOARG00000007427
oar_circ_0000141	0	0	0	0	2	0	-1.20165	0.393393	NA	down	no	10:13443512..13470582:-	Null
oar_circ_0000142	6	5	3	9	9	5	-0.899162	0.326525	0.937615	down	no	10:13458649..13465496:-	ENSOARG00000007427
oar_circ_0000144	0	0	2	0	0	0	1.08257	0.43788	NA	up	no	10:13489075..13494673:-	Null
oar_circ_0000145	3	0	0	0	0	0	1.21094	0.393943	NA	up	no	10:13551164..13562839:+	ENSOARG00000007432
oar_circ_0000146	0	0	0	0	0	2	-1.30949	0.359141	0.937615	down	no	10:13551164..13569074:+	ENSOARG00000007432
oar_circ_0000148	3	0	3	2	0	2	-0.0354573	0.98023	0.999495	down	no	10:13785420..13856421:-	ENSOARG00000007449
oar_circ_0000149	4	3	6	0	0	5	0.594397	0.645846	0.999495	up	no	10:13825332..13856421:-	ENSOARG00000007449
oar_circ_0000150	3	0	0	0	0	0	1.21094	0.393943	NA	up	no	10:13825332..13879724:-	ENSOARG00000007449
oar_circ_0000152	0	3	0	0	2	4	-0.700659	0.630628	0.999495	down	no	10:13879512..13899196:-	ENSOARG00000007449
oar_circ_0000154	4	0	9	0	8	0	0.327604	0.810363	0.999495	up	no	10:14172067..14172507:-	Null
oar_circ_0000155	0	0	0	0	0	2	-1.30949	0.359141	0.937615	down	no	10:14172067..14173979:-	Null
oar_circ_0000156	0	0	0	0	0	3	-1.56684	0.285998	0.937615	down	no	10:14172067..14198514:-	Null
oar_circ_0000157	0	5	0	0	5	0	0.179808	0.904185	0.999495	up	no	10:14345427..14347759:-	Null
oar_circ_0000158	0	3	11	5	0	7	-0.253254	0.835037	0.999495	down	no	10:14449395..14454071:+	Null
oar_circ_0000159	0	0	0	0	0	2	-1.30949	0.359141	0.937615	down	no	10:15187218..15189309:+	Null
oar_circ_0000160	0	6	0	0	2	2	0.387896	0.789398	0.999495	up	no	10:15496106..15512458:-	Null
oar_circ_0000161	4	0	0	0	0	0	1.30018	0.36475	0.937615	up	no	10:15496203..15512458:-	ENSOARG00000007556
oar_circ_0000162	4	0	0	0	4	3	-0.831981	0.566187	0.999495	down	no	10:15501141..15512458:-	ENSOARG00000007556
oar_circ_0000164	5	0	2	3	4	0	-0.268043	0.845431	0.999495	down	no	10:15508719..15512458:-	ENSOARG00000007556
oar_circ_0000166	0	0	5	0	0	0	1.44324	0.322196	0.937615	up	no	10:15523995..15527274:-	ENSOARG00000007556
oar_circ_0000169	0	2	0	0	0	0	1.19524	0.399198	0.937615	up	no	10:15536768..15557132:+	ENSOARG00000007602
oar_circ_0000170	2	0	0	0	0	0	1.07923	0.439053	NA	up	no	10:15536768..15560598:+	Null
oar_circ_0000172	2	0	4	0	0	0	1.84696	0.219732	0.937615	up	no	10:15654575..15670564:+	ENSOARG00000007610
oar_circ_0000173	0	2	0	0	2	0	0.117652	0.937422	0.999495	up	no	10:15659040..15670564:+	ENSOARG00000007610
oar_circ_0000174	2	2	10	0	3	0	1.4522	0.284099	0.937615	up	no	10:15660917..15670564:+	ENSOARG00000007610
oar_circ_0000177	0	0	3	0	4	2	-0.854816	0.564039	0.999495	down	no	10:15718997..15780411:+	ENSOARG00000007610
oar_circ_0000180	7	0	0	0	4	0	0.313118	0.835122	0.999495	up	no	10:15911337..15913662:+	ENSOARG00000007620
oar_circ_0000181	18	6	12	3	14	0	0.771588	0.42182	0.96454	up	no	10:15911337..15916942:+	ENSOARG00000007620
oar_circ_0000182	0	0	0	0	0	2	-1.30949	0.359141	0.937615	down	no	10:15913515..15919591:+	ENSOARG00000007620
oar_circ_0000183	15	7	8	3	13	3	0.36774	0.676537	0.999495	up	no	10:15915753..15919591:+	ENSOARG00000007620
oar_circ_0000185	0	0	0	0	2	0	-1.20165	0.393393	NA	down	no	10:15918722..15924546:+	Null
oar_circ_0000187	2	0	0	0	0	0	1.07923	0.439053	NA	up	no	10:15953934..15955727:+	Null
oar_circ_0000190	0	5	3	2	0	0	1.14399	0.433451	0.979398	up	no	10:15954020..15960056:+	ENSOARG00000007671
oar_circ_0000191	2	0	4	0	2	2	0.0492899	0.972693	0.999495	up	no	10:15954020..15967111:+	ENSOARG00000007671
oar_circ_0000192	0	2	6	5	2	0	-0.0823959	0.951451	0.999495	down	no	10:15954020..15969021:+	ENSOARG00000007671
oar_circ_0000193	6	6	4	6	6	9	-0.666917	0.46368	0.999495	down	no	10:15954020..15972992:+	ENSOARG00000007671
oar_circ_0000194	3	2	0	3	0	0	0.253545	0.865034	0.999495	up	no	10:15954020..15976873:+	ENSOARG00000007671
oar_circ_0000195	0	0	0	0	0	4	-1.91145	0.203298	0.937615	down	no	10:15954020..15984913:+	ENSOARG00000007671
oar_circ_0000196	5	5	10	4	0	3	0.877521	0.432149	0.977612	up	no	10:15954020..15988017:+	ENSOARG00000007671
oar_circ_0000197	0	0	2	0	2	0	-0.0885183	0.952065	0.999495	down	no	10:15954020..15994209:+	ENSOARG00000007671
oar_circ_0000201	0	0	2	0	0	0	1.08257	0.43788	NA	up	no	10:15965034..15981463:+	ENSOARG00000007671
oar_circ_0000202	0	2	0	0	0	0	1.19524	0.399198	0.937615	up	no	10:15965034..15984913:+	ENSOARG00000007671
oar_circ_0000203	2	0	6	2	0	0	0.872048	0.557297	0.999495	up	no	10:15972881..15988017:+	ENSOARG00000007671
oar_circ_0000204	0	0	3	0	2	0	0.144592	0.92314	0.999495	up	no	10:15981374..15984913:+	ENSOARG00000007671
oar_circ_0000205	45	31	40	28	37	34	-0.126407	0.772986	0.999495	down	no	10:15981374..15988017:+	ENSOARG00000007671
oar_circ_0000206	18	11	17	6	26	10	-0.142414	0.83574	0.999495	down	no	10:15981374..15994209:+	ENSOARG00000007671
oar_circ_0000207	0	0	2	0	0	0	1.08257	0.43788	NA	up	no	10:15981374..15996335:+	ENSOARG00000007671
oar_circ_0000208	0	0	2	4	2	2	-1.66245	0.240177	0.937615	down	no	10:15981374..15999020:+	ENSOARG00000007671
oar_circ_0000209	4	0	0	0	0	0	1.30018	0.36475	0.937615	up	no	10:15984793..15988017:+	ENSOARG00000007671
oar_circ_0000211	2	0	0	5	9	0	-2.14277	0.122576	0.937615	down	no	10:16437894..16441181:-	ENSOARG00000007790
oar_circ_0000212	14	8	16	7	31	12	-0.652636	0.345093	0.937615	down	no	10:16437894..16461022:-	ENSOARG00000007790
oar_circ_0000215	46	37	40	22	35	31	0.145221	0.748111	0.999495	up	no	10:16437894..16470676:-	ENSOARG00000007790
oar_circ_0000216	0	0	2	0	0	0	1.08257	0.43788	NA	up	no	10:16437894..16482238:-	ENSOARG00000007790
oar_circ_0000217	0	0	0	0	4	0	-1.44118	0.319921	0.937615	down	no	10:16437894..16484526:-	ENSOARG00000007790
oar_circ_0000218	0	0	2	0	0	0	1.08257	0.43788	NA	up	no	10:16437894..16495201:-	ENSOARG00000007790
oar_circ_0000219	5	0	6	6	7	7	-1.17928	0.257168	0.937615	down	no	10:16437894..16495204:-	ENSOARG00000007790
oar_circ_0000221	11	7	9	7	11	17	-0.732999	0.334981	0.937615	down	no	10:16453871..16461022:-	ENSOARG00000007790
oar_circ_0000222	25	18	32	29	29	15	-0.286366	0.582333	0.999495	down	no	10:16453871..16470676:-	ENSOARG00000007790
oar_circ_0000223	6	2	7	4	0	3	0.453527	0.701991	0.999495	up	no	10:16453871..16484526:-	ENSOARG00000007790
oar_circ_0000224	2	0	0	4	0	0	-0.75292	0.620055	0.999495	down	no	10:16453871..16495201:-	ENSOARG00000007790
oar_circ_0000225	7	2	0	5	4	3	-0.642712	0.588434	0.999495	down	no	10:16453871..16495204:-	ENSOARG00000007790
oar_circ_0000226	5	2	0	3	4	2	-0.519777	0.681085	0.999495	down	no	10:16459709..16470676:-	ENSOARG00000007790
oar_circ_0000227	0	4	4	2	0	9	-0.694549	0.585353	0.999495	down	no	10:16586661..16607177:-	ENSOARG00000007864
oar_circ_0000229	0	2	0	0	0	0	1.19524	0.399198	0.937615	up	no	10:16589425..16598482:-	ENSOARG00000007864
oar_circ_0000230	2	2	0	0	0	0	1.62241	0.274931	0.937615	up	no	10:16589425..16607177:-	ENSOARG00000007864
oar_circ_0000231	4	0	0	0	0	0	1.30018	0.36475	0.937615	up	no	10:16593318..16603667:-	ENSOARG00000007864
oar_circ_0000233	0	0	4	0	0	0	1.30355	0.36367	0.937615	up	no	10:16600647..16603667:-	ENSOARG00000007864
oar_circ_0000234	0	0	2	0	0	5	-1.11987	0.458291	0.999495	down	no	10:16600647..16607177:-	ENSOARG00000007864
oar_circ_0000235	0	2	0	0	0	0	1.19524	0.399198	0.937615	up	no	10:16603535..16607177:-	ENSOARG00000007864
oar_circ_0000236	0	0	2	0	0	0	1.08257	0.43788	NA	up	no	10:16728582..16740673:-	ENSOARG00000007942
oar_circ_0000237	0	0	2	0	0	0	1.08257	0.43788	NA	up	no	10:16728582..16742067:-	ENSOARG00000007942
oar_circ_0000238	2	7	0	0	0	2	1.2223	0.395998	0.937615	up	no	10:16731649..16740673:-	ENSOARG00000007942
oar_circ_0000239	0	2	2	0	6	0	-0.331536	0.82228	0.999495	down	no	10:16736910..16740673:-	ENSOARG00000007942
oar_circ_0000240	2	0	0	0	0	0	1.07923	0.439053	NA	up	no	10:16738784..16740673:-	ENSOARG00000007942
oar_circ_0000243	0	0	0	2	4	0	-2.26729	0.135225	0.937615	down	no	10:16994303..17006016:+	ENSOARG00000008014
oar_circ_0000244	9	3	0	0	11	0	0.0329305	0.982675	0.999495	up	no	10:16994303..17008399:+	ENSOARG00000008014
oar_circ_0000245	0	0	0	0	2	3	-2.24675	0.13873	0.937615	down	no	10:16994303..17012813:+	ENSOARG00000008014
oar_circ_0000247	2	0	0	0	0	0	1.07923	0.439053	NA	up	no	10:17005914..17014478:+	ENSOARG00000008014
oar_circ_0000248	0	3	0	0	0	0	1.33021	0.35526	0.937615	up	no	10:17008272..17014478:+	ENSOARG00000008014
oar_circ_0000250	0	0	0	2	0	0	-1.26376	0.373488	NA	down	no	10:17091323..17092980:-	ENSOARG00000008104
oar_circ_0000251	0	0	0	0	2	0	-1.20165	0.393393	NA	down	no	10:17730712..17732406:+	Null
oar_circ_0000254	0	2	0	0	0	0	1.19524	0.399198	0.937615	up	no	10:18133049..18147238:-	ENSOARG00000008171
oar_circ_0000255	3	0	3	0	0	0	1.84924	0.219225	0.937615	up	no	10:18143993..18147238:-	ENSOARG00000008171
oar_circ_0000256	4	0	3	7	3	3	-1.13384	0.340682	0.937615	down	no	10:18168380..18176328:-	ENSOARG00000008171
oar_circ_0000257	0	4	0	0	0	0	1.63421	0.270752	0.937615	up	no	10:18185954..18189484:+	Null
oar_circ_0000258	18	18	33	15	24	14	0.0576353	0.919953	0.999495	up	no	10:18383482..18392390:+	Null
oar_circ_0000259	0	0	0	0	4	7	-3.3864	0.0222972	0.937615	down	yes	10:18383482..18404988:+	Null
oar_circ_0000260	2	3	0	0	2	0	0.77235	0.608262	0.999495	up	no	10:18474546..18487030:+	ENSOARG00000008246
oar_circ_0000261	7	0	3	0	0	0	2.4959	0.0999166	0.937615	up	no	10:18474546..18489552:+	ENSOARG00000008246
oar_circ_0000263	4	3	0	0	0	2	0.812155	0.581907	0.999495	up	no	10:18474546..18508838:+	ENSOARG00000008246
oar_circ_0000264	0	0	2	0	0	0	1.08257	0.43788	NA	up	no	10:18484677..18499832:+	ENSOARG00000008246
oar_circ_0000265	0	0	2	3	0	0	-0.503373	0.739357	0.999495	down	no	10:18484677..18505885:+	ENSOARG00000008246
oar_circ_0000267	63	0	75	22	0	40	0.245898	0.868803	0.999495	up	no	10:18496213..18508838:+	ENSOARG00000008246
oar_circ_0000268	0	0	2	0	0	0	1.08257	0.43788	NA	up	no	10:18505769..18508838:+	ENSOARG00000008246
oar_circ_0000269	5	0	2	0	0	0	2.02839	0.180304	0.937615	up	no	10:18552840..18554603:+	ENSOARG00000008246
oar_circ_0000272	0	0	0	0	0	2	-1.30949	0.359141	0.937615	down	no	10:18582168..18592370:-	ENSOARG00000008336
oar_circ_0000273	4	0	2	0	0	0	1.84232	0.2208	0.937615	up	no	10:18588464..18597563:-	Null
oar_circ_0000275	0	3	0	0	3	0	0.144831	0.924026	0.999495	up	no	10:1892398..1903154:-	ENSOARG00000006244
oar_circ_0000276	3	0	4	0	0	0	2.03999	0.177957	0.937615	up	no	10:1892398..1954694:-	ENSOARG00000006244
oar_circ_0000277	3	0	0	4	2	0	-0.871941	0.556213	0.999495	down	no	10:1902304..1954694:-	ENSOARG00000006244
oar_circ_0000278	2	0	4	0	0	0	1.84696	0.219732	0.937615	up	no	10:19062376..19082282:+	ENSOARG00000008377
oar_circ_0000279	12	0	6	3	6	4	-0.0130387	0.990503	0.999495	down	no	10:19062376..19105617:+	ENSOARG00000008377
oar_circ_0000280	0	0	0	4	0	0	-1.70451	0.250938	0.937615	down	no	10:19119349..19127246:+	ENSOARG00000008377
oar_circ_0000281	0	0	2	0	0	0	1.08257	0.43788	NA	up	no	10:19183801..19207878:+	ENSOARG00000008439
oar_circ_0000282	0	0	0	0	2	0	-1.20165	0.393393	NA	down	no	10:19188954..19207878:+	ENSOARG00000008439
oar_circ_0000285	0	0	0	2	0	0	-1.26376	0.373488	NA	down	no	10:19248480..19282757:-	ENSOARG00000008448
oar_circ_0000286	2	0	4	0	3	0	0.431126	0.773639	0.999495	up	no	10:19248480..19286656:-	ENSOARG00000008448
oar_circ_0000287	14	5	5	8	9	5	-0.210314	0.807566	0.999495	down	no	10:1924875..1954694:-	ENSOARG00000006244
oar_circ_0000288	0	0	0	0	0	2	-1.30949	0.359141	0.937615	down	no	10:1924875..1970401:-	ENSOARG00000006244
oar_circ_0000289	2	0	2	0	3	0	0.0886733	0.953336	0.999495	up	no	10:19259369..19282757:-	ENSOARG00000008448
oar_circ_0000291	0	2	0	0	0	0	1.19524	0.399198	0.937615	up	no	10:19259369..19319310:-	Null
oar_circ_0000292	0	0	2	0	0	0	1.08257	0.43788	NA	up	no	10:19262622..19283839:-	ENSOARG00000008448
oar_circ_0000293	3	0	0	0	0	0	1.21094	0.393943	NA	up	no	10:19268023..19286656:-	ENSOARG00000008448
oar_circ_0000294	0	0	6	0	4	0	0.192693	0.898444	0.999495	up	no	10:19277148..19286656:-	ENSOARG00000008448
oar_circ_0000295	0	0	3	0	0	0	1.21436	0.392805	NA	up	no	10:19339309..19366312:+	ENSOARG00000008487
oar_circ_0000296	0	2	0	0	0	0	1.19524	0.399198	0.937615	up	no	10:19352890..19360043:+	ENSOARG00000008487
oar_circ_0000297	9	2	6	2	7	6	-0.21622	0.829672	0.999495	down	no	10:19352890..19362511:+	ENSOARG00000008487
oar_circ_0000298	16	19	40	25	30	16	-0.235585	0.66794	0.999495	down	no	10:19352890..19366312:+	ENSOARG00000008487
oar_circ_0000299	0	2	0	0	0	5	-0.885651	0.556108	0.999495	down	no	10:19357752..19362511:+	ENSOARG00000008487
oar_circ_0000302	4	9	3	0	9	0	0.714175	0.562446	0.999495	up	no	10:19413958..19448600:-	ENSOARG00000008556
oar_circ_0000303	7	6	11	5	13	6	-0.274899	0.743678	0.999495	down	no	10:19421531..19448600:-	ENSOARG00000008556
oar_circ_0000304	0	0	0	3	3	0	-2.32368	0.12594	0.937615	down	no	10:19439466..19448600:-	ENSOARG00000008556
oar_circ_0000305	9	9	8	7	21	8	-0.654837	0.393255	0.937615	down	no	10:19447573..19448600:-	ENSOARG00000008556
oar_circ_0000306	0	0	2	0	0	0	1.08257	0.43788	NA	up	no	10:19447573..19449466:-	Null
oar_circ_0000307	0	3	3	0	2	0	0.92381	0.537173	0.999495	up	no	10:1951860..1970401:-	ENSOARG00000006244
oar_circ_0000309	6	3	10	3	11	3	-0.126372	0.896611	0.999495	down	no	10:1961291..2006252:-	ENSOARG00000006244
oar_circ_0000310	8	4	7	2	5	0	1.0021	0.379753	0.937615	up	no	10:1970241..2006252:-	ENSOARG00000006244
oar_circ_0000313	0	0	2	0	0	0	1.08257	0.43788	NA	up	no	10:19852599..19861376:+	Null
oar_circ_0000315	53	45	67	52	86	50	-0.495397	0.163944	0.937615	down	no	10:19860460..19882224:+	Null
oar_circ_0000316	4	3	3	0	4	0	0.874084	0.523534	0.999495	up	no	10:19860460..19901907:+	Null
oar_circ_0000317	0	2	0	0	0	0	1.19524	0.399198	0.937615	up	no	10:19860460..19935674:+	Null
oar_circ_0000318	8	0	0	0	0	0	1.96817	0.192239	0.937615	up	no	10:20685457..20694293:+	ENSOARG00000008701
oar_circ_0000319	3	0	4	0	4	3	-0.342654	0.801353	0.999495	down	no	10:20685457..20704799:+	ENSOARG00000008701
oar_circ_0000321	0	0	4	0	0	0	1.30355	0.36367	0.937615	up	no	10:20945844..20946739:+	ENSOARG00000008823
oar_circ_0000322	2	5	0	0	0	0	2.39788	0.114271	0.937615	up	no	10:21133527..21159455:-	ENSOARG00000008887
oar_circ_0000323	2	0	0	0	0	0	1.07923	0.439053	NA	up	no	10:21145967..21153993:-	ENSOARG00000008887
oar_circ_0000324	0	0	0	0	4	0	-1.44118	0.319921	0.937615	down	no	10:21416689..21482482:+	ENSOARG00000008939
oar_circ_0000325	0	0	0	0	0	6	-2.44515	0.107397	0.937615	down	no	10:21482356..21506168:+	Null
oar_circ_0000326	2	3	0	0	0	0	1.92638	0.201971	0.937615	up	no	10:21501383..21504609:+	ENSOARG00000008939
oar_circ_0000327	0	0	0	0	2	0	-1.20165	0.393393	NA	down	no	10:21674705..21678089:-	ENSOARG00000009056
oar_circ_0000328	3	0	3	2	2	0	0.121004	0.933286	0.999495	up	no	10:21677131..21680722:-	ENSOARG00000009056
oar_circ_0000330	0	0	3	0	0	0	1.21436	0.392805	NA	up	no	10:21752885..21769198:-	ENSOARG00000009157
oar_circ_0000334	0	0	0	0	2	0	-1.20165	0.393393	NA	down	no	10:21769112..21779261:-	ENSOARG00000009157
oar_circ_0000335	4	0	2	0	0	0	1.84232	0.2208	0.937615	up	no	10:21778903..21779261:-	ENSOARG00000009157
oar_circ_0000336	0	0	2	0	0	0	1.08257	0.43788	NA	up	no	10:21778903..21780791:-	ENSOARG00000009157
oar_circ_0000337	0	0	2	0	0	0	1.08257	0.43788	NA	up	no	10:21814685..21830045:-	ENSOARG00000009224
oar_circ_0000338	4	0	2	0	0	0	1.84232	0.2208	0.937615	up	no	10:21816135..21828267:-	ENSOARG00000009224
oar_circ_0000339	22	10	34	17	23	5	0.210076	0.747065	0.999495	up	no	10:21816135..21830045:-	ENSOARG00000009224
oar_circ_0000340	0	2	0	0	0	0	1.19524	0.399198	0.937615	up	no	10:21816135..21831124:-	ENSOARG00000009224
oar_circ_0000341	10	6	3	0	10	0	0.692122	0.565334	0.999495	up	no	10:21820405..21830045:-	ENSOARG00000009224
oar_circ_0000342	7	6	4	8	4	2	-0.0110021	0.991208	0.999495	down	no	10:21820405..21831124:-	ENSOARG00000009224
oar_circ_0000343	2	0	8	6	5	0	-0.414939	0.745917	0.999495	down	no	10:21827249..21830045:-	ENSOARG00000009224
oar_circ_0000344	0	0	0	0	2	0	-1.20165	0.393393	NA	down	no	10:21827249..21831124:-	ENSOARG00000009224
oar_circ_0000345	7	5	3	4	5	2	0.153875	0.883761	0.999495	up	no	10:21876927..21884223:+	ENSOARG00000009332
oar_circ_0000346	0	3	3	4	4	0	-0.386614	0.77477	0.999495	down	no	10:22093248..22101283:+	ENSOARG00000009534
oar_circ_0000347	14	11	11	18	16	8	-0.497172	0.46679	0.999495	down	no	10:22093248..22104968:+	ENSOARG00000009534
oar_circ_0000348	2	3	2	0	0	7	-0.37358	0.781155	0.999495	down	no	10:22976728..22982995:-	ENSOARG00000009574
oar_circ_0000349	0	0	2	0	2	5	-1.48875	0.30931	0.937615	down	no	10:22976728..23003223:-	ENSOARG00000009574
oar_circ_0000350	6	2	25	4	3	7	0.609252	0.52716	0.999495	up	no	10:22976728..23006788:-	ENSOARG00000009574
oar_circ_0000351	0	4	2	0	0	0	2.18423	0.150142	0.937615	up	no	10:22982361..23006788:-	ENSOARG00000009574
oar_circ_0000352	2	0	0	4	2	0	-1.17266	0.432156	0.977612	down	no	10:22992941..22997522:-	ENSOARG00000009574
oar_circ_0000353	0	0	2	3	0	0	-0.503373	0.739357	0.999495	down	no	10:22992941..23003223:-	ENSOARG00000009574
oar_circ_0000354	0	0	0	2	2	2	-2.64362	0.0808824	0.937615	down	no	10:22992941..23006788:-	ENSOARG00000009574
oar_circ_0000355	18	14	0	0	20	0	0.35082	0.817006	0.999495	up	no	10:22992941..23012488:-	ENSOARG00000009574
oar_circ_0000356	7	2	17	0	8	0	1.19889	0.3133	0.937615	up	no	10:23003130..23012488:-	ENSOARG00000009574
oar_circ_0000357	2	0	2	0	0	0	1.39307	0.337987	0.937615	up	no	10:23003130..23014497:-	ENSOARG00000009574
oar_circ_0000359	3	0	0	0	2	2	-0.524821	0.727521	0.999495	down	no	10:23481456..23483695:-	ENSOARG00000009644
oar_circ_0000361	38	26	15	12	21	4	0.832476	0.204388	0.937615	up	no	10:23486091..23486683:-	ENSOARG00000009644
oar_circ_0000362	0	0	2	0	0	0	1.08257	0.43788	NA	up	no	10:23491618..23499172:+	ENSOARG00000009737
oar_circ_0000365	0	0	0	0	2	0	-1.20165	0.393393	NA	down	no	10:24491818..24493498:+	ENSOARG00000010041
oar_circ_0000366	5	0	0	0	0	0	1.43059	0.325779	0.937615	up	no	10:24491818..24493673:+	ENSOARG00000010041
oar_circ_0000367	0	0	0	0	3	0	-1.32781	0.35347	0.937615	down	no	10:24891009..24900871:+	Null
oar_circ_0000370	10	13	11	5	12	0	0.785506	0.398967	0.937615	up	no	10:24925277..24929021:-	ENSOARG00000010229
oar_circ_0000371	0	0	2	0	0	0	1.08257	0.43788	NA	up	no	10:24936889..24940209:+	ENSOARG00000010275
oar_circ_0000372	21	4	8	10	14	8	-0.332432	0.668919	0.999495	down	no	10:24936889..24945467:+	ENSOARG00000010275
oar_circ_0000374	0	2	0	0	0	0	1.19524	0.399198	0.937615	up	no	10:25015304..25025708:+	ENSOARG00000010293
oar_circ_0000375	0	0	3	0	0	0	1.21436	0.392805	NA	up	no	10:25025452..25025708:+	ENSOARG00000010293
oar_circ_0000377	0	3	0	0	0	0	1.33021	0.35526	0.937615	up	no	10:25422710..25428414:+	Null
oar_circ_0000378	0	0	2	0	0	0	1.08257	0.43788	NA	up	no	10:25585958..25586353:+	Null
oar_circ_0000379	0	0	2	0	2	0	-0.0885183	0.952065	0.999495	down	no	10:25609018..25609364:+	Null
oar_circ_0000380	0	0	2	0	0	0	1.08257	0.43788	NA	up	no	10:25609018..25614851:+	Null
oar_circ_0000381	0	0	0	0	0	2	-1.30949	0.359141	0.937615	down	no	10:25873024..25892429:+	ENSOARG00000010490
oar_circ_0000382	0	2	2	0	3	0	0.250722	0.868032	0.999495	up	no	10:26027642..26032511:-	ENSOARG00000010627
oar_circ_0000384	0	0	3	0	3	0	-0.106899	0.943701	0.999495	down	no	10:26120836..26144890:-	ENSOARG00000010627
oar_circ_0000385	4	4	4	0	0	0	3.15387	0.0335244	0.937615	up	yes	10:26235012..26279146:-	ENSOARG00000010627
oar_circ_0000386	0	2	0	0	0	0	1.19524	0.399198	0.937615	up	no	10:26235012..26386192:-	ENSOARG00000010627
oar_circ_0000388	0	2	0	0	7	0	-0.845198	0.575026	0.999495	down	no	10:26258685..26347913:-	ENSOARG00000010627
oar_circ_0000389	0	2	0	0	0	2	-0.105135	0.944614	0.999495	down	no	10:26258685..26369055:-	ENSOARG00000010627
oar_circ_0000392	0	0	2	0	0	0	1.08257	0.43788	NA	up	no	10:26279022..26347913:-	ENSOARG00000010627
oar_circ_0000393	4	0	4	2	4	0	0.0457084	0.973559	0.999495	up	no	10:26279022..26386192:-	ENSOARG00000010627
oar_circ_0000394	0	0	2	0	0	0	1.08257	0.43788	NA	up	no	10:26279022..26441967:-	ENSOARG00000010627
oar_circ_0000395	2	0	0	0	3	2	-0.995796	0.508041	0.999495	down	no	10:26279022..26468667:-	ENSOARG00000010627
oar_circ_0000396	0	7	25	6	6	0	0.961654	0.392657	0.937615	up	no	10:26342569..26347913:-	ENSOARG00000010627
oar_circ_0000397	13	11	13	8	11	9	0.0666158	0.927058	0.999495	up	no	10:26342569..26369055:-	ENSOARG00000010627
oar_circ_0000398	10	13	13	8	16	4	0.143291	0.851966	0.999495	up	no	10:26342569..26386192:-	ENSOARG00000010627
oar_circ_0000399	0	0	2	0	0	0	1.08257	0.43788	NA	up	no	10:26342569..26390568:-	ENSOARG00000010627
oar_circ_0000400	3	5	7	3	5	2	0.280169	0.793271	0.999495	up	no	10:26342569..26416970:-	ENSOARG00000010627
oar_circ_0000402	2	0	0	0	0	0	1.07923	0.439053	NA	up	no	10:26342569..26456887:-	ENSOARG00000010627
oar_circ_0000403	12	3	6	5	6	6	-0.115124	0.901162	0.999495	down	no	10:26342569..26458501:-	ENSOARG00000010627
oar_circ_0000404	0	0	0	0	2	0	-1.20165	0.393393	NA	down	no	10:26342569..26462267:-	ENSOARG00000010627
oar_circ_0000405	0	3	2	3	0	2	-0.20166	0.886179	0.999495	down	no	10:26342569..26468667:-	ENSOARG00000010627
oar_circ_0000406	8	12	13	7	12	6	0.135419	0.861931	0.999495	up	no	10:26342569..26482722:-	ENSOARG00000010627
oar_circ_0000407	0	0	0	0	0	2	-1.30949	0.359141	0.937615	down	no	10:26342569..26487900:-	ENSOARG00000010627
oar_circ_0000408	0	0	2	0	0	0	1.08257	0.43788	NA	up	no	10:26342569..26503181:-	ENSOARG00000010627
oar_circ_0000409	0	0	0	2	0	0	-1.26376	0.373488	NA	down	no	10:26342569..26541154:-	ENSOARG00000010627
oar_circ_0000410	2	0	0	0	0	0	1.07923	0.439053	NA	up	no	10:26368991..26441967:-	ENSOARG00000010627
oar_circ_0000411	0	2	4	0	0	0	2.02852	0.180306	0.937615	up	no	10:26368991..26458501:-	ENSOARG00000010627
oar_circ_0000413	0	0	2	0	0	0	1.08257	0.43788	NA	up	no	10:26386131..26441967:-	ENSOARG00000010627
oar_circ_0000414	0	2	2	0	0	0	1.62753	0.273598	0.937615	up	no	10:26386131..26458501:-	ENSOARG00000010627
oar_circ_0000415	0	2	0	0	0	0	1.19524	0.399198	0.937615	up	no	10:26416843..26430683:-	ENSOARG00000010627
oar_circ_0000416	10	6	4	8	12	10	-0.847884	0.300895	0.937615	down	no	10:26416843..26441967:-	ENSOARG00000010627
oar_circ_0000417	0	2	0	0	0	0	1.19524	0.399198	0.937615	up	no	10:26416843..26456887:-	ENSOARG00000010627
oar_circ_0000418	3	0	2	3	4	0	-0.5897	0.674097	0.999495	down	no	10:26416843..26458501:-	ENSOARG00000010627
oar_circ_0000420	5	0	9	3	2	3	0.207913	0.862507	0.999495	up	no	10:26416843..26477434:-	ENSOARG00000010627
oar_circ_0000421	3	2	0	0	0	0	1.83389	0.222813	0.937615	up	no	10:26416843..26482722:-	ENSOARG00000010627
oar_circ_0000423	7	6	0	0	7	0	0.665722	0.622377	0.999495	up	no	10:26428191..26430683:-	ENSOARG00000010627
oar_circ_0000424	64	52	52	51	53	39	-0.0862641	0.819409	0.999495	down	no	10:26428191..26441967:-	ENSOARG00000010627
oar_circ_0000425	0	0	0	3	0	0	-1.38899	0.334858	0.937615	down	no	10:26428191..26456887:-	ENSOARG00000010627
oar_circ_0000426	3	2	0	2	2	0	0.093377	0.948636	0.999495	up	no	10:26428191..26458501:-	ENSOARG00000010627
oar_circ_0000427	0	0	3	2	0	0	0.0228962	0.987887	0.999495	up	no	10:26428191..26477434:-	ENSOARG00000010627
oar_circ_0000428	0	0	0	0	0	2	-1.30949	0.359141	0.937615	down	no	10:26428191..26482722:-	ENSOARG00000010627
oar_circ_0000430	0	0	2	0	0	0	1.08257	0.43788	NA	up	no	10:26441529..26468563:-	ENSOARG00000010627
oar_circ_0000431	2	0	0	0	0	0	1.07923	0.439053	NA	up	no	10:26441529..26468667:-	ENSOARG00000010627
oar_circ_0000432	0	0	0	2	0	0	-1.26376	0.373488	NA	down	no	10:26441529..26477434:-	ENSOARG00000010627
oar_circ_0000433	0	0	0	0	3	0	-1.32781	0.35347	0.937615	down	no	10:26456792..26466232:-	ENSOARG00000010627
oar_circ_0000434	3	0	7	0	2	0	1.25229	0.394231	0.937615	up	no	10:26456792..26477434:-	ENSOARG00000010627
oar_circ_0000435	6	0	0	0	0	0	1.62848	0.272052	0.937615	up	no	10:26456792..26482722:-	ENSOARG00000010627
oar_circ_0000437	0	2	0	0	0	0	1.19524	0.399198	0.937615	up	no	10:26477281..26592574:-	ENSOARG00000010627
oar_circ_0000438	2	0	0	4	0	0	-0.75292	0.620055	0.999495	down	no	10:26481712..26486041:-	ENSOARG00000010627
oar_circ_0000439	0	0	4	0	0	0	1.30355	0.36367	0.937615	up	no	10:26503089..26518358:-	ENSOARG00000010627
oar_circ_0000440	0	0	0	0	2	0	-1.20165	0.393393	NA	down	no	10:26503089..26520608:-	ENSOARG00000010627
oar_circ_0000441	0	3	6	4	7	3	-0.736452	0.523337	0.999495	down	no	10:26503089..26541154:-	ENSOARG00000010627
oar_circ_0000442	6	0	8	3	2	0	0.782668	0.552733	0.999495	up	no	10:26503089..26589117:-	ENSOARG00000010627
oar_circ_0000443	10	5	0	6	2	0	0.490415	0.696648	0.999495	up	no	10:26503089..26592574:-	ENSOARG00000010627
oar_circ_0000444	9	0	0	18	0	0	-0.606564	0.682726	0.999495	down	no	10:26506842..26592574:-	ENSOARG00000010627
oar_circ_0000445	0	2	0	0	3	0	-0.137674	0.927522	0.999495	down	no	10:26518250..26541154:-	ENSOARG00000010627
oar_circ_0000446	0	2	0	0	0	0	1.19524	0.399198	0.937615	up	no	10:26518250..26572753:-	ENSOARG00000010627
oar_circ_0000447	5	5	3	5	8	2	-0.361294	0.725282	0.999495	down	no	10:26518250..26592574:-	ENSOARG00000010627
oar_circ_0000448	0	0	2	0	4	0	-0.561775	0.710752	0.999495	down	no	10:26540216..26579923:-	ENSOARG00000010627
oar_circ_0000449	2	0	0	0	0	0	1.07923	0.439053	NA	up	no	10:26540216..26589117:-	ENSOARG00000010627
oar_circ_0000450	17	18	18	21	23	12	-0.346823	0.557228	0.999495	down	no	10:26540216..26592574:-	ENSOARG00000010627
oar_circ_0000451	0	3	0	0	0	0	1.33021	0.35526	0.937615	up	no	10:26540216..26604249:-	Null
oar_circ_0000454	121	144	125	109	155	87	-0.103838	0.728317	0.999495	down	no	10:26570636..26592574:-	ENSOARG00000010627
oar_circ_0000455	3	0	0	0	0	0	1.21094	0.393943	NA	up	no	10:26570636..26604212:-	Null
oar_circ_0000456	2	2	3	0	2	0	1.05746	0.469744	0.999495	up	no	10:26570636..26604249:-	Null
oar_circ_0000457	37	20	36	25	25	21	0.00866798	0.985954	0.999495	up	no	10:26577799..26592574:-	ENSOARG00000010627
oar_circ_0000458	0	0	0	0	2	0	-1.20165	0.393393	NA	down	no	10:26577799..26604249:-	Null
oar_circ_0000459	114	117	144	75	149	73	0.0638619	0.832785	0.999495	up	no	10:26588680..26592574:-	ENSOARG00000010627
oar_circ_0000460	0	0	3	0	0	0	1.21436	0.392805	NA	up	no	10:26873276..26878133:+	Null
oar_circ_0000461	2	0	0	0	0	0	1.07923	0.439053	NA	up	no	10:26873276..26883101:+	Null
oar_circ_0000463	0	0	2	0	0	0	1.08257	0.43788	NA	up	no	10:27156871..27163206:+	Null
oar_circ_0000466	578	307	433	313	524	326	-0.161326	0.411277	0.951714	down	no	10:28577657..28578297:-	ENSOARG00000010917
oar_circ_0000467	3	0	0	0	0	0	1.21094	0.393943	NA	up	no	10:28577657..28585032:-	ENSOARG00000010917
oar_circ_0000468	2	0	2	0	3	2	-0.50236	0.729329	0.999495	down	no	10:28577657..28607604:-	ENSOARG00000010917
oar_circ_0000470	12	4	16	3	8	13	-0.0699584	0.933949	0.999495	down	no	10:28586552..28607604:-	ENSOARG00000010917
oar_circ_0000471	0	0	0	0	0	2	-1.30949	0.359141	0.937615	down	no	10:28599370..28621459:-	ENSOARG00000010917
oar_circ_0000472	4	0	4	0	0	0	2.21117	0.145265	0.937615	up	no	10:28607468..28621459:-	ENSOARG00000010917
oar_circ_0000473	0	0	2	0	0	0	1.08257	0.43788	NA	up	no	10:28609240..28621459:-	ENSOARG00000010917
oar_circ_0000474	0	0	3	0	3	0	-0.106899	0.943701	0.999495	down	no	10:28609240..28651716:-	ENSOARG00000010917
oar_circ_0000475	0	3	5	4	7	0	-0.45393	0.724562	0.999495	down	no	10:28609240..28660545:-	ENSOARG00000010917
oar_circ_0000476	0	0	2	0	0	0	1.08257	0.43788	NA	up	no	10:28617803..28621459:-	ENSOARG00000010917
oar_circ_0000477	5	0	0	0	3	0	0.245096	0.871764	0.999495	up	no	10:28617803..28639877:-	ENSOARG00000010917
oar_circ_0000478	0	0	0	0	2	0	-1.20165	0.393393	NA	down	no	10:28617803..28651716:-	ENSOARG00000010917
oar_circ_0000479	10	6	13	11	9	9	-0.370443	0.628476	0.999495	down	no	10:28638253..28651716:-	ENSOARG00000010917
oar_circ_0000480	0	2	5	3	0	0	0.535484	0.715714	0.999495	up	no	10:28638253..28660545:-	ENSOARG00000010917
oar_circ_0000482	0	0	2	0	0	0	1.08257	0.43788	NA	up	no	10:28638253..28687586:-	ENSOARG00000010917
oar_circ_0000483	0	0	2	0	5	0	-0.752286	0.620348	0.999495	down	no	10:28645014..28651716:-	ENSOARG00000010917
oar_circ_0000485	0	0	0	0	0	3	-1.56684	0.285998	0.937615	down	no	10:28833296..28841895:+	Null
oar_circ_0000486	0	2	0	0	0	0	1.19524	0.399198	0.937615	up	no	10:28929506..28931388:+	ENSOARG00000011273
oar_circ_0000487	0	0	0	0	3	0	-1.32781	0.35347	0.937615	down	no	10:28929506..28994726:+	Null
oar_circ_0000488	6	3	6	3	8	2	-0.0694869	0.946758	0.999495	down	no	10:28988124..28990004:-	ENSOARG00000011408
oar_circ_0000489	5	0	0	0	0	0	1.43059	0.325779	0.937615	up	no	10:28988124..29000490:-	ENSOARG00000011408
oar_circ_0000490	0	2	2	0	0	0	1.62753	0.273598	0.937615	up	no	10:28998514..29029476:-	ENSOARG00000011408
oar_circ_0000491	3	0	0	0	4	0	-0.322872	0.831619	0.999495	down	no	10:29006903..29010704:-	ENSOARG00000011408
oar_circ_0000494	3	0	2	0	0	0	1.6326	0.272168	0.937615	up	no	10:29016587..29029476:-	ENSOARG00000011408
oar_circ_0000495	3	0	0	0	0	0	1.21094	0.393943	NA	up	no	10:29016587..29048439:-	ENSOARG00000011408
oar_circ_0000497	8	0	0	0	0	0	1.96817	0.192239	0.937615	up	no	10:29019921..29029476:-	ENSOARG00000011408
oar_circ_0000498	3	0	3	0	4	3	-0.49493	0.7191	0.999495	down	no	10:29028873..29029476:-	ENSOARG00000011408
oar_circ_0000499	0	0	3	0	0	0	1.21436	0.392805	NA	up	no	10:29048357..29058037:-	ENSOARG00000011408
oar_circ_0000501	0	3	0	0	0	0	1.33021	0.35526	0.937615	up	no	10:29048357..29066317:-	ENSOARG00000011408
oar_circ_0000503	20	29	30	10	41	19	-0.0490061	0.932382	0.999495	down	no	10:29059910..29060791:-	ENSOARG00000011408
oar_circ_0000504	0	0	0	0	3	0	-1.32781	0.35347	0.937615	down	no	10:29065606..29078215:-	ENSOARG00000011408
oar_circ_0000506	0	4	6	0	2	0	1.4485	0.317567	0.937615	up	no	10:29090740..29104701:-	ENSOARG00000011408
oar_circ_0000507	0	0	2	0	5	0	-0.752286	0.620348	0.999495	down	no	10:29090740..29112825:-	ENSOARG00000011408
oar_circ_0000508	0	2	0	0	0	0	1.19524	0.399198	0.937615	up	no	10:29090740..29123273:-	ENSOARG00000011408
oar_circ_0000509	0	2	3	0	5	3	-0.646648	0.636315	0.999495	down	no	10:29104594..29112825:-	ENSOARG00000011408
oar_circ_0000511	0	2	0	0	0	0	1.19524	0.399198	0.937615	up	no	10:29104594..29123273:-	ENSOARG00000011408
oar_circ_0000512	2	0	0	4	4	0	-1.46928	0.316027	0.937615	down	no	10:29104594..29134993:-	ENSOARG00000011408
oar_circ_0000514	2	0	0	0	0	0	1.07923	0.439053	NA	up	no	10:29187800..29205902:-	Null
oar_circ_0000515	0	0	2	0	0	0	1.08257	0.43788	NA	up	no	10:29904207..29916863:-	ENSOARG00000011694
oar_circ_0000516	4	3	10	3	5	0	0.676482	0.559022	0.999495	up	no	10:29910092..29916863:-	ENSOARG00000011694
oar_circ_0000518	0	0	0	0	0	3	-1.56684	0.285998	0.937615	down	no	10:29935992..29972711:-	ENSOARG00000011694
oar_circ_0000520	0	0	0	2	0	0	-1.26376	0.373488	NA	down	no	10:29943792..29987092:-	ENSOARG00000011694
oar_circ_0000521	0	0	3	0	0	0	1.21436	0.392805	NA	up	no	10:30219024..30233404:-	ENSOARG00000011799
oar_circ_0000522	0	0	0	0	2	0	-1.20165	0.393393	NA	down	no	10:30230397..30238758:-	ENSOARG00000011799
oar_circ_0000524	0	0	2	0	2	0	-0.0885183	0.952065	0.999495	down	no	10:30448613..30455965:-	ENSOARG00000011882
oar_circ_0000526	0	0	0	0	2	0	-1.20165	0.393393	NA	down	no	10:30739922..30746238:+	ENSOARG00000011926
oar_circ_0000528	3	0	0	0	0	0	1.21094	0.393943	NA	up	no	10:30743740..30753891:+	ENSOARG00000011926
oar_circ_0000529	6	2	4	3	2	0	0.716553	0.572244	0.999495	up	no	10:30743740..30759604:+	ENSOARG00000011926
oar_circ_0000530	0	0	2	0	0	3	-0.63129	0.677414	0.999495	down	no	10:30743740..30766256:+	ENSOARG00000011926
oar_circ_0000531	0	0	2	0	0	0	1.08257	0.43788	NA	up	no	10:30743740..30766752:+	ENSOARG00000011926
oar_circ_0000532	5	9	9	8	5	11	-0.386648	0.649503	0.999495	down	no	10:30743740..30770309:+	ENSOARG00000011926
oar_circ_0000535	0	2	3	0	0	0	1.84068	0.221242	0.937615	up	no	10:30743740..30801509:+	Null
oar_circ_0000536	3	0	0	0	0	0	1.21094	0.393943	NA	up	no	10:30746078..30759604:+	ENSOARG00000011926
oar_circ_0000537	0	0	2	3	0	0	-0.503373	0.739357	0.999495	down	no	10:30746078..30766752:+	ENSOARG00000011926
oar_circ_0000539	3	0	0	0	0	0	1.21094	0.393943	NA	up	no	10:30795446..30801509:+	Null
oar_circ_0000546	2	0	0	0	0	2	-0.321131	0.830642	0.999495	down	no	10:31901547..31914634:+	ENSOARG00000012180
oar_circ_0000547	0	0	3	0	0	0	1.21436	0.392805	NA	up	no	10:32017368..32022270:+	ENSOARG00000012180
oar_circ_0000548	0	0	0	2	0	2	-2.02742	0.17963	0.937615	down	no	10:32061396..32082138:-	ENSOARG00000012298
oar_circ_0000549	0	0	0	0	2	0	-1.20165	0.393393	NA	down	no	10:32061396..32094214:-	ENSOARG00000012298
oar_circ_0000550	0	2	0	0	0	0	1.19524	0.399198	0.937615	up	no	10:32069425..32075375:-	ENSOARG00000012298
oar_circ_0000551	4	2	6	11	0	0	-0.243176	0.846994	0.999495	down	no	10:32069425..32082138:-	ENSOARG00000012298
oar_circ_0000552	0	0	0	0	0	2	-1.30949	0.359141	0.937615	down	no	10:32069425..32094214:-	ENSOARG00000012298
oar_circ_0000553	2	0	5	0	0	0	2.03456	0.179044	0.937615	up	no	10:32069425..32129838:-	ENSOARG00000012298
oar_circ_0000554	0	0	0	2	0	0	-1.26376	0.373488	NA	down	no	10:32069425..32155578:-	ENSOARG00000012298
oar_circ_0000555	3	5	2	0	0	0	2.96414	0.0475596	0.937615	up	yes	10:32074166..32082138:-	ENSOARG00000012298
oar_circ_0000556	8	6	6	10	5	3	-0.157354	0.864421	0.999495	down	no	10:32078221..32082138:-	ENSOARG00000012298
oar_circ_0000557	5	3	2	3	0	0	0.969506	0.48262	0.999495	up	no	10:32078221..32094214:-	ENSOARG00000012298
oar_circ_0000559	8	4	8	2	8	2	0.399096	0.693499	0.999495	up	no	10:32079324..32082138:-	ENSOARG00000012298
oar_circ_0000560	0	0	3	0	2	0	0.144592	0.92314	0.999495	up	no	10:32079324..32094214:-	ENSOARG00000012298
oar_circ_0000561	0	0	0	0	2	0	-1.20165	0.393393	NA	down	no	10:32079324..32129838:-	ENSOARG00000012298
oar_circ_0000563	0	0	2	0	0	0	1.08257	0.43788	NA	up	no	10:32081891..32094214:-	ENSOARG00000012298
oar_circ_0000566	0	0	3	0	0	0	1.21436	0.392805	NA	up	no	10:32094099..32129838:-	ENSOARG00000012298
oar_circ_0000567	2	0	3	2	3	7	-1.44638	0.242082	0.937615	down	no	10:32094099..32155578:-	ENSOARG00000012298
oar_circ_0000568	2	2	4	0	0	0	2.53728	0.0938944	0.937615	up	no	10:32111630..32129838:-	ENSOARG00000012298
oar_circ_0000569	12	7	3	7	7	3	0.0770149	0.934245	0.999495	up	no	10:32111630..32155578:-	ENSOARG00000012298
oar_circ_0000570	3	3	3	0	0	0	2.7499	0.0679773	0.937615	up	no	10:32129677..32155578:-	ENSOARG00000012298
oar_circ_0000571	7	6	6	7	4	0	0.4532	0.673607	0.999495	up	no	10:32152738..32155578:-	ENSOARG00000012298
oar_circ_0000572	7	3	4	3	5	0	0.456541	0.699768	0.999495	up	no	10:32602784..32620520:+	ENSOARG00000012494
oar_circ_0000574	5	0	3	0	2	0	1.00734	0.499289	0.999495	up	no	10:32915490..32923386:+	ENSOARG00000012677
oar_circ_0000575	0	0	2	0	0	0	1.08257	0.43788	NA	up	no	10:32915490..32932430:+	ENSOARG00000012677
oar_circ_0000576	3	0	0	0	0	0	1.21094	0.393943	NA	up	no	10:32915490..32935749:+	ENSOARG00000012677
oar_circ_0000577	0	0	0	0	0	3	-1.56684	0.285998	0.937615	down	no	10:33155871..33186043:-	ENSOARG00000012699
oar_circ_0000578	5	14	12	0	8	0	1.63728	0.138536	0.937615	up	no	10:33160170..33166307:-	ENSOARG00000012699
oar_circ_0000579	0	3	4	0	3	4	-0.223931	0.867674	0.999495	down	no	10:33160170..33186043:-	ENSOARG00000012699
oar_circ_0000581	0	0	4	0	0	0	1.30355	0.36367	0.937615	up	no	10:33275039..33278690:+	Null
oar_circ_0000582	0	0	0	2	2	5	-3.29087	0.0264797	0.937615	down	yes	10:33312553..33328645:-	ENSOARG00000012732
oar_circ_0000583	8	5	7	3	18	9	-0.803365	0.348382	0.937615	down	no	10:33312553..33330976:-	ENSOARG00000012732
oar_circ_0000584	0	0	0	0	5	0	-1.69657	0.252802	0.937615	down	no	10:33317351..33330976:-	ENSOARG00000012732
oar_circ_0000585	3	0	0	0	0	0	1.21094	0.393943	NA	up	no	10:33317351..33352317:-	ENSOARG00000012732
oar_circ_0000586	2	0	0	0	2	0	-0.0941547	0.948987	0.999495	down	no	10:33328514..33348482:-	ENSOARG00000012732
oar_circ_0000587	0	0	3	0	3	0	-0.106899	0.943701	0.999495	down	no	10:33328514..33352317:-	ENSOARG00000012732
oar_circ_0000588	5	2	5	0	2	0	1.6398	0.237779	0.937615	up	no	10:33328514..33362755:-	ENSOARG00000012732
oar_circ_0000589	6	4	8	3	5	0	0.772209	0.494454	0.999495	up	no	10:33348342..33362755:-	ENSOARG00000012732
oar_circ_0000590	0	0	2	0	0	0	1.08257	0.43788	NA	up	no	10:33647056..33745153:-	ENSOARG00000013009
oar_circ_0000592	7	4	19	4	21	15	-0.749573	0.34723	0.937615	down	no	10:33717417..33745153:-	ENSOARG00000013009
oar_circ_0000594	2	0	0	0	0	0	1.07923	0.439053	NA	up	no	10:33735137..33745153:-	ENSOARG00000013009
oar_circ_0000595	3	4	6	3	3	0	0.706686	0.5627	0.999495	up	no	10:33798277..33802464:-	ENSOARG00000013009
oar_circ_0000596	0	0	0	4	0	0	-1.70451	0.250938	0.937615	down	no	10:33858920..33947782:-	ENSOARG00000013009
oar_circ_0000597	5	0	2	6	0	0	-0.213752	0.88158	0.999495	down	no	10:33946754..33960650:-	ENSOARG00000013009
oar_circ_0000599	3	0	2	0	3	0	0.268968	0.858456	0.999495	up	no	10:33960539..33971492:-	ENSOARG00000013009
oar_circ_0000600	0	0	2	0	0	0	1.08257	0.43788	NA	up	no	10:33969310..33971492:-	ENSOARG00000013009
oar_circ_0000601	2	0	0	0	0	0	1.07923	0.439053	NA	up	no	10:34131386..34136565:+	ENSOARG00000013200
oar_circ_0000605	0	0	0	0	0	2	-1.30949	0.359141	0.937615	down	no	10:34501340..34524130:+	ENSOARG00000013328
oar_circ_0000606	17	19	25	8	14	10	0.593406	0.358444	0.937615	up	no	10:34647422..34679312:-	ENSOARG00000013366
oar_circ_0000607	20	15	15	7	23	4	0.330019	0.646739	0.999495	up	no	10:34657819..34679312:-	ENSOARG00000013366
oar_circ_0000608	43	18	32	14	25	3	0.82734	0.186826	0.937615	up	no	10:34799871..34800376:+	Null
oar_circ_0000610	0	0	0	5	0	0	-1.98144	0.188445	0.937615	down	no	10:35703171..35704398:+	ENSOARG00000013561
oar_circ_0000611	14	11	24	2	17	6	0.645823	0.409145	0.950448	up	no	10:35748731..35763814:+	ENSOARG00000013613
oar_circ_0000612	32	20	24	20	31	14	-0.076367	0.885681	0.999495	down	no	10:35748731..35773568:+	ENSOARG00000013613
oar_circ_0000613	0	3	2	0	3	0	0.481032	0.747699	0.999495	up	no	10:35748731..35779236:+	ENSOARG00000013613
oar_circ_0000615	0	0	2	7	2	3	-2.21662	0.0985887	0.937615	down	no	10:35756781..35763814:+	ENSOARG00000013613
oar_circ_0000616	25	28	34	25	42	19	-0.245615	0.618596	0.999495	down	no	10:35756781..35773568:+	ENSOARG00000013613
oar_circ_0000617	7	5	11	0	5	5	0.703462	0.504194	0.999495	up	no	10:35761943..35773568:+	ENSOARG00000013613
oar_circ_0000618	0	0	0	0	3	0	-1.32781	0.35347	0.937615	down	no	10:35907213..35924882:+	Null
oar_circ_0000619	2	0	0	0	0	0	1.07923	0.439053	NA	up	no	10:35915242..35920684:+	ENSOARG00000013784
oar_circ_0000620	11	3	7	3	11	2	0.0873942	0.929036	0.999495	up	no	10:35915242..35924882:+	ENSOARG00000013784
oar_circ_0000621	0	2	3	0	4	2	-0.319305	0.820528	0.999495	down	no	10:35915242..35951600:+	ENSOARG00000013784
oar_circ_0000622	5	3	0	0	3	0	0.862783	0.5551	0.999495	up	no	10:35924744..35951600:+	ENSOARG00000013784
oar_circ_0000623	0	0	2	0	2	0	-0.0885183	0.952065	0.999495	down	no	10:35934562..35951600:+	ENSOARG00000013784
oar_circ_0000624	0	0	0	0	0	4	-1.91145	0.203298	0.937615	down	no	10:35944266..35951600:+	ENSOARG00000013784
oar_circ_0000625	0	0	0	2	0	0	-1.26376	0.373488	NA	down	no	10:35951071..35953056:+	ENSOARG00000013784
oar_circ_0000628	2	0	2	4	7	0	-1.29471	0.338668	0.937615	down	no	10:36058054..36080991:-	ENSOARG00000013877
oar_circ_0000630	2	2	0	3	3	3	-1.08714	0.402503	0.942487	down	no	10:36072785..36080991:-	ENSOARG00000013877
oar_circ_0000631	0	6	2	3	2	5	-0.415485	0.733803	0.999495	down	no	10:36072785..36086977:-	ENSOARG00000013877
oar_circ_0000633	8	8	8	6	2	3	0.686883	0.475885	0.999495	up	no	10:36079738..36086977:-	ENSOARG00000013877
oar_circ_0000634	0	0	5	0	0	0	1.44324	0.322196	0.937615	up	no	10:36086887..36103782:-	ENSOARG00000013877
oar_circ_0000635	2	0	0	0	0	0	1.07923	0.439053	NA	up	no	10:36100115..36103782:-	ENSOARG00000013877
oar_circ_0000637	0	0	0	0	3	0	-1.32781	0.35347	0.937615	down	no	10:36332988..36360868:-	ENSOARG00000014028
oar_circ_0000639	0	0	0	0	0	2	-1.30949	0.359141	0.937615	down	no	10:36346992..36368260:-	ENSOARG00000014028
oar_circ_0000640	12	4	13	3	8	8	0.161451	0.852488	0.999495	up	no	10:36355605..36368260:-	ENSOARG00000014028
oar_circ_0000641	4	0	0	0	0	0	1.30018	0.36475	0.937615	up	no	10:36367404..36386542:-	ENSOARG00000014028
oar_circ_0000642	0	0	4	0	0	0	1.30355	0.36367	0.937615	up	no	10:36448226..36450652:+	ENSOARG00000014118
oar_circ_0000643	0	0	7	0	4	0	0.323	0.829941	0.999495	up	no	10:36448226..36453900:+	Null
oar_circ_0000645	0	2	0	0	0	0	1.19524	0.399198	0.937615	up	no	10:36449386..36450652:+	ENSOARG00000014118
oar_circ_0000646	0	0	0	0	0	3	-1.56684	0.285998	0.937615	down	no	10:36449386..36453900:+	Null
oar_circ_0000647	6	0	16	0	3	2	1.297	0.300321	0.937615	up	no	10:36468779..36477501:+	ENSOARG00000014163
oar_circ_0000648	9	4	4	5	0	6	0.0952154	0.931117	0.999495	up	no	10:36468779..36481810:+	ENSOARG00000014163
oar_circ_0000649	23	12	26	30	13	17	-0.384957	0.518587	0.999495	down	no	10:36468779..36486403:+	ENSOARG00000014163
oar_circ_0000650	98	60	113	99	39	70	-0.0545309	0.88982	0.999495	down	no	10:36468779..36490010:+	ENSOARG00000014163
oar_circ_0000652	0	0	0	0	3	0	-1.32781	0.35347	0.937615	down	no	10:36477406..36486403:+	ENSOARG00000014163
oar_circ_0000653	11	6	16	7	10	7	0.0741343	0.924656	0.999495	up	no	10:36477406..36490010:+	ENSOARG00000014163
oar_circ_0000655	0	0	3	0	0	0	1.21436	0.392805	NA	up	no	10:36507646..36538764:+	Null
oar_circ_0000656	0	0	0	2	0	0	-1.26376	0.373488	NA	down	no	10:36513531..36538764:+	Null
oar_circ_0000657	2	0	0	0	0	0	1.07923	0.439053	NA	up	no	10:36554653..36557610:-	ENSOARG00000014285
oar_circ_0000659	7	4	6	2	3	5	0.296483	0.775587	0.999495	up	no	10:36678284..36679397:+	ENSOARG00000014560
oar_circ_0000661	3	2	0	0	4	0	0.181471	0.90296	0.999495	up	no	10:36678284..36700265:+	ENSOARG00000014560
oar_circ_0000662	51	59	80	29	63	30	0.362084	0.375602	0.937615	up	no	10:36678328..36679397:+	ENSOARG00000014560
oar_circ_0000663	5	6	6	6	3	4	0.0413701	0.966601	0.999495	up	no	10:36678328..36685580:+	ENSOARG00000014560
oar_circ_0000664	5	2	8	7	12	9	-1.18225	0.178798	0.937615	down	no	10:36678328..36688368:+	ENSOARG00000014560
oar_circ_0000665	2	0	0	0	0	0	1.07923	0.439053	NA	up	no	10:36678328..36690651:+	ENSOARG00000014560
oar_circ_0000666	19	17	19	7	16	13	0.278171	0.669343	0.999495	up	no	10:36678328..36700265:+	ENSOARG00000014560
oar_circ_0000667	0	3	0	0	6	0	-0.397417	0.791798	0.999495	down	no	10:36686493..36688368:+	ENSOARG00000014560
oar_circ_0000668	4	0	3	0	0	0	2.03793	0.178375	0.937615	up	no	10:36686493..36696493:+	ENSOARG00000014560
oar_circ_0000670	2	0	0	0	0	0	1.07923	0.439053	NA	up	no	10:36686721..36688368:+	ENSOARG00000014560
oar_circ_0000672	0	4	0	0	0	0	1.63421	0.270752	0.937615	up	no	10:40435836..40436260:-	Null
oar_circ_0000674	2	0	0	0	0	0	1.07923	0.439053	NA	up	no	10:44424516..44449824:-	ENSOARG00000015136
oar_circ_0000675	0	0	0	3	0	0	-1.38899	0.334858	0.937615	down	no	10:44449662..44456379:-	ENSOARG00000015136
oar_circ_0000677	0	0	2	3	0	4	-1.52782	0.295104	0.937615	down	no	10:44539185..44721827:-	ENSOARG00000015136
oar_circ_0000678	0	0	2	4	3	2	-1.79287	0.199185	0.937615	down	no	10:44598254..44721827:-	ENSOARG00000015136
oar_circ_0000680	4	0	4	0	0	0	2.21117	0.145265	0.937615	up	no	10:44674995..44704757:-	ENSOARG00000015136
oar_circ_0000681	10	0	11	7	0	2	0.502867	0.677055	0.999495	up	no	10:44674995..44721827:-	ENSOARG00000015136
oar_circ_0000683	9	3	7	8	5	3	-0.133697	0.888805	0.999495	down	no	10:44704621..44721827:-	ENSOARG00000015136
oar_circ_0000684	4	0	0	2	0	0	0.210585	0.889527	0.999495	up	no	10:44704621..44731336:-	Null
oar_circ_0000685	3	0	6	6	7	8	-1.48674	0.157635	0.937615	down	no	10:44914235..44916614:-	Null
oar_circ_0000686	2	0	0	0	0	0	1.07923	0.439053	NA	up	no	10:46330246..46337001:-	Null
oar_circ_0000687	3	0	2	0	4	0	0.043168	0.977003	0.999495	up	no	10:46568999..46572783:-	ENSOARG00000015209
oar_circ_0000688	9	4	9	8	10	3	-0.238838	0.787394	0.999495	down	no	10:46568999..46582245:-	ENSOARG00000015209
oar_circ_0000689	0	0	3	0	3	0	-0.106899	0.943701	0.999495	down	no	10:46656955..46676924:-	ENSOARG00000015209
oar_circ_0000690	4	0	3	3	2	0	0.0394625	0.977635	0.999495	up	no	10:46656955..46802806:-	ENSOARG00000015209
oar_circ_0000692	0	0	0	0	3	2	-2.14751	0.156408	0.937615	down	no	10:46676146..46802806:-	ENSOARG00000015209
oar_circ_0000693	11	4	11	2	3	2	1.3024	0.201812	0.937615	up	no	10:46741130..46802806:-	ENSOARG00000015209
oar_circ_0000696	8	0	4	2	0	0	1.32081	0.359241	0.937615	up	no	10:47927989..47942517:+	ENSOARG00000015273
oar_circ_0000697	0	0	3	0	0	0	1.21436	0.392805	NA	up	no	10:47943271..47945000:+	ENSOARG00000015273
oar_circ_0000699	0	2	0	0	0	0	1.19524	0.399198	0.937615	up	no	10:47960549..47967265:-	ENSOARG00000015309
oar_circ_0000700	3	2	3	0	0	0	2.54217	0.0932181	0.937615	up	no	10:47962889..47967265:-	ENSOARG00000015309
oar_circ_0000701	8	5	6	3	5	0	0.859928	0.440424	0.98641	up	no	10:47968839..47973036:-	ENSOARG00000015309
oar_circ_0000702	0	0	2	0	2	0	-0.0885183	0.952065	0.999495	down	no	10:47968839..47977596:-	ENSOARG00000015309
oar_circ_0000703	0	0	2	0	0	0	1.08257	0.43788	NA	up	no	10:47992202..48061087:+	ENSOARG00000015416
oar_circ_0000704	16	2	10	7	7	3	0.265494	0.772955	0.999495	up	no	10:47997327..48007857:+	ENSOARG00000015416
oar_circ_0000705	0	0	4	2	0	0	0.218718	0.885307	0.999495	up	no	10:47997327..48061087:+	ENSOARG00000015416
oar_circ_0000706	0	0	4	0	0	0	1.30355	0.36367	0.937615	up	no	10:48007738..48035318:+	ENSOARG00000015416
oar_circ_0000708	0	3	3	2	6	0	-0.327088	0.810446	0.999495	down	no	10:48029249..48035318:+	ENSOARG00000015416
oar_circ_0000709	3	0	4	0	3	0	0.575155	0.699026	0.999495	up	no	10:48029249..48061087:+	ENSOARG00000015416
oar_circ_0000710	0	0	0	2	0	0	-1.26376	0.373488	NA	down	no	10:48029249..48125381:+	ENSOARG00000015416
oar_circ_0000712	2	5	3	4	0	0	0.777561	0.565718	0.999495	up	no	10:48060989..48139430:+	ENSOARG00000015416
oar_circ_0000713	0	2	0	0	0	0	1.19524	0.399198	0.937615	up	no	10:48060989..48176462:+	ENSOARG00000015416
oar_circ_0000714	3	4	6	4	5	2	-0.0323667	0.975966	0.999495	down	no	10:48110554..48139430:+	ENSOARG00000015416
oar_circ_0000716	0	0	0	0	0	3	-1.56684	0.285998	0.937615	down	no	10:49099813..49128877:-	ENSOARG00000015513
oar_circ_0000717	0	0	0	2	0	0	-1.26376	0.373488	NA	down	no	10:49099813..49246458:-	ENSOARG00000015513
oar_circ_0000718	3	0	0	0	0	0	1.21094	0.393943	NA	up	no	10:49223756..49246458:-	ENSOARG00000015513
oar_circ_0000721	0	0	14	0	0	0	2.70645	0.0738465	0.937615	up	no	10:49441013..49448758:-	Null
oar_circ_0000722	0	0	4	0	0	0	1.30355	0.36367	0.937615	up	no	10:49441764..49448758:-	Null
oar_circ_0000724	0	0	0	0	2	0	-1.20165	0.393393	NA	down	no	10:50866369..50869838:-	ENSOARG00000015582
oar_circ_0000725	0	0	0	2	0	0	-1.26376	0.373488	NA	down	no	10:50868842..50869838:-	ENSOARG00000015582
oar_circ_0000726	2	0	2	0	0	0	1.39307	0.337987	0.937615	up	no	10:51213918..51254858:+	ENSOARG00000015818
oar_circ_0000727	3	0	6	0	0	3	0.545738	0.706242	0.999495	up	no	10:51289502..51294905:+	ENSOARG00000015818
oar_circ_0000728	4	0	0	0	0	0	1.30018	0.36475	0.937615	up	no	10:51290565..51321899:+	ENSOARG00000015818
oar_circ_0000729	2	0	0	0	0	0	1.07923	0.439053	NA	up	no	10:51290565..51335597:+	ENSOARG00000015818
oar_circ_0000730	18	10	12	18	11	14	-0.474183	0.478027	0.999495	down	no	10:51314196..51321899:+	ENSOARG00000015818
oar_circ_0000731	3	0	0	0	3	0	-0.113889	0.940015	0.999495	down	no	10:51314196..51335597:+	ENSOARG00000015818
oar_circ_0000732	0	2	0	0	0	0	1.19524	0.399198	0.937615	up	no	10:52635995..52641056:-	ENSOARG00000016305
oar_circ_0000734	0	5	0	0	0	0	1.89243	0.208746	0.937615	up	no	10:52641976..52646839:-	ENSOARG00000016305
oar_circ_0000735	13	14	9	10	13	9	-0.096642	0.893654	0.999495	down	no	10:52651453..52671568:-	ENSOARG00000016305
oar_circ_0000736	0	0	2	0	0	0	1.08257	0.43788	NA	up	no	10:52692523..52752679:-	ENSOARG00000016305
oar_circ_0000737	2	0	0	0	0	0	1.07923	0.439053	NA	up	no	10:52697470..52700570:-	ENSOARG00000016305
oar_circ_0000739	0	0	0	0	0	2	-1.30949	0.359141	0.937615	down	no	10:52710631..52720053:-	ENSOARG00000016305
oar_circ_0000741	0	2	0	0	0	0	1.19524	0.399198	0.937615	up	no	10:52723836..52733575:-	ENSOARG00000016305
oar_circ_0000742	0	2	3	0	0	0	1.84068	0.221242	0.937615	up	no	10:52726637..52731819:-	ENSOARG00000016305
oar_circ_0000743	0	3	0	3	0	4	-0.919883	0.521217	0.999495	down	no	10:52738808..52752679:-	ENSOARG00000016305
oar_circ_0000744	3	0	0	0	0	0	1.21094	0.393943	NA	up	no	10:52738808..52797043:-	ENSOARG00000016305
oar_circ_0000745	0	0	0	3	0	0	-1.38899	0.334858	0.937615	down	no	10:52762300..52769504:-	ENSOARG00000016305
oar_circ_0000746	0	0	0	0	0	2	-1.30949	0.359141	0.937615	down	no	10:52762300..52830782:-	ENSOARG00000016305
oar_circ_0000749	2	0	0	2	0	0	-0.219526	0.882875	0.999495	down	no	10:52811700..52834129:-	ENSOARG00000016305
oar_circ_0000750	0	0	0	0	3	0	-1.32781	0.35347	0.937615	down	no	10:52811700..52846221:-	ENSOARG00000016305
oar_circ_0000752	0	0	0	0	0	2	-1.30949	0.359141	0.937615	down	no	10:52817502..52834129:-	ENSOARG00000016305
oar_circ_0000755	2	0	0	0	7	0	-1.08282	0.474104	0.999495	down	no	10:52846025..52860903:-	ENSOARG00000016305
oar_circ_0000756	0	0	4	0	0	0	1.30355	0.36367	0.937615	up	no	10:52853712..52860903:-	ENSOARG00000016305
oar_circ_0000757	5	4	0	0	2	2	0.6447	0.639257	0.999495	up	no	10:52853712..52870880:-	ENSOARG00000016305
oar_circ_0000758	4	0	0	0	0	0	1.30018	0.36475	0.937615	up	no	10:53253091..53275759:+	ENSOARG00000016684
oar_circ_0000759	0	0	0	3	0	0	-1.38899	0.334858	0.937615	down	no	10:53263475..53282780:+	ENSOARG00000016684
oar_circ_0000760	0	0	0	2	0	0	-1.26376	0.373488	NA	down	no	10:53332194..53340332:+	ENSOARG00000000109
oar_circ_0000761	0	0	0	0	4	0	-1.44118	0.319921	0.937615	down	no	10:53332194..53354799:+	ENSOARG00000000109
oar_circ_0000762	10	6	6	10	5	7	-0.354336	0.680778	0.999495	down	no	10:53332194..53358849:+	ENSOARG00000000109
oar_circ_0000763	3	2	3	0	3	0	0.859643	0.546751	0.999495	up	no	10:53332194..53363551:+	ENSOARG00000000109
oar_circ_0000764	3	0	2	0	0	0	1.6326	0.272168	0.937615	up	no	10:53332194..53367187:+	ENSOARG00000000109
oar_circ_0000765	0	2	3	0	0	0	1.84068	0.221242	0.937615	up	no	10:53354650..53363551:+	ENSOARG00000000109
oar_circ_0000766	0	0	3	0	0	0	1.21436	0.392805	NA	up	no	10:53356038..53363551:+	ENSOARG00000000109
oar_circ_0000768	20	3	15	12	10	8	-0.108901	0.887828	0.999495	down	no	10:54265130..54273188:-	ENSOARG00000000201
oar_circ_0000769	0	0	0	0	3	0	-1.32781	0.35347	0.937615	down	no	10:54920051..54951039:-	ENSOARG00000000372
oar_circ_0000770	0	0	2	0	0	8	-0.994057	0.501205	0.999495	down	no	10:54920051..54967315:-	ENSOARG00000000372
oar_circ_0000772	3	0	0	0	0	0	1.21094	0.393943	NA	up	no	10:54935614..54938986:-	ENSOARG00000000372
oar_circ_0000774	0	0	6	2	0	0	0.539418	0.722251	0.999495	up	no	10:54956710..54961914:-	ENSOARG00000000372
oar_circ_0000776	4	0	0	0	3	0	0.0791238	0.958435	0.999495	up	no	10:54957977..54961914:-	ENSOARG00000000372
oar_circ_0000777	5	0	5	0	3	0	0.938822	0.518023	0.999495	up	no	10:54960937..54967315:-	ENSOARG00000000372
oar_circ_0000778	0	2	0	0	2	0	0.117652	0.937422	0.999495	up	no	10:55103486..55108159:+	ENSOARG00000000420
oar_circ_0000779	20	16	27	10	26	19	-0.136625	0.816619	0.999495	down	no	10:55103486..55116709:+	ENSOARG00000000420
oar_circ_0000780	0	0	2	0	0	0	1.08257	0.43788	NA	up	no	10:55108026..55116709:+	ENSOARG00000000420
oar_circ_0000781	0	2	0	0	0	0	1.19524	0.399198	0.937615	up	no	10:55121777..55124904:+	Null
oar_circ_0000782	18	5	10	5	6	7	0.396455	0.63823	0.999495	up	no	10:55127252..55134798:+	ENSOARG00000000420
oar_circ_0000788	0	0	0	0	5	0	-1.69657	0.252802	0.937615	down	no	10:62640078..62649181:-	Null
oar_circ_0000789	0	0	2	0	0	0	1.08257	0.43788	NA	up	no	10:62647985..62649181:-	Null
oar_circ_0000790	0	4	0	0	0	0	1.63421	0.270752	0.937615	up	no	10:66250698..66283131:+	Null
oar_circ_0000791	0	2	0	0	3	2	-0.753791	0.614213	0.999495	down	no	10:66250698..66306251:+	Null
oar_circ_0000793	0	0	2	0	0	0	1.08257	0.43788	NA	up	no	10:66272956..66388568:+	Null
oar_circ_0000794	0	7	2	5	4	3	-0.414906	0.725397	0.999495	down	no	10:66282970..66306251:+	Null
oar_circ_0000795	0	0	0	0	0	2	-1.30949	0.359141	0.937615	down	no	10:66306036..66313933:+	Null
oar_circ_0000797	2	3	2	3	4	0	-0.107849	0.934065	0.999495	down	no	10:66542010..66542704:+	ENSOARG00000000553
oar_circ_0000798	5	5	4	0	0	4	0.988172	0.442175	0.988086	up	no	10:66542010..66604224:+	ENSOARG00000000553
oar_circ_0000799	0	0	0	3	2	0	-2.10365	0.164641	0.937615	down	no	10:66542010..66604261:+	ENSOARG00000000553
oar_circ_0000800	16	7	20	18	12	6	-0.121563	0.864188	0.999495	down	no	10:66542010..66639677:+	ENSOARG00000000553
oar_circ_0000802	0	0	0	0	2	0	-1.20165	0.393393	NA	down	no	10:66602535..66604224:+	ENSOARG00000000553
oar_circ_0000803	2	0	0	0	0	0	1.07923	0.439053	NA	up	no	10:66602535..66604261:+	Null
oar_circ_0000804	0	2	0	0	0	0	1.19524	0.399198	0.937615	up	no	10:66602535..66639677:+	ENSOARG00000000553
oar_circ_0000806	0	4	0	0	0	0	1.63421	0.270752	0.937615	up	no	10:66650423..66776333:+	ENSOARG00000000553
oar_circ_0000807	0	0	0	0	2	0	-1.20165	0.393393	NA	down	no	10:66650426..66776333:+	ENSOARG00000000553
oar_circ_0000808	0	4	0	0	0	0	1.63421	0.270752	0.937615	up	no	10:66747864..66776333:+	ENSOARG00000000553
oar_circ_0000809	0	0	4	0	0	0	1.30355	0.36367	0.937615	up	no	10:66763789..66776333:+	ENSOARG00000000553
oar_circ_0000810	0	0	0	0	0	2	-1.30949	0.359141	0.937615	down	no	10:66899853..66901403:+	Null
oar_circ_0000813	0	2	0	0	0	0	1.19524	0.399198	0.937615	up	no	10:67102844..67104101:-	Null
oar_circ_0000814	3	2	0	0	3	5	-0.750836	0.580117	0.999495	down	no	10:67189186..67189567:+	Null
oar_circ_0000816	0	0	0	2	0	0	-1.26376	0.373488	NA	down	no	10:67448402..67449470:+	Null
oar_circ_0000818	2	2	0	0	3	0	0.246902	0.870039	0.999495	up	no	10:69603310..69612522:+	ENSOARG00000000821
oar_circ_0000819	0	2	0	0	0	0	1.19524	0.399198	0.937615	up	no	10:69722132..69724413:+	Null
oar_circ_0000820	0	0	2	0	0	0	1.08257	0.43788	NA	up	no	10:69979830..69996691:-	ENSOARG00000000935
oar_circ_0000821	0	3	0	0	0	0	1.33021	0.35526	0.937615	up	no	10:70075758..70096642:-	ENSOARG00000000935
oar_circ_0000823	0	0	0	4	0	3	-2.77987	0.0659957	0.937615	down	no	10:70092634..70116050:-	ENSOARG00000000935
oar_circ_0000824	2	0	0	0	6	4	-1.80909	0.205362	0.937615	down	no	10:70115826..70125928:-	ENSOARG00000000935
oar_circ_0000826	0	2	0	3	5	0	-1.18374	0.416924	0.958999	down	no	10:71909102..71935211:+	ENSOARG00000001594
oar_circ_0000827	9	10	7	9	12	6	-0.284605	0.721085	0.999495	down	no	10:72354302..72355780:-	ENSOARG00000002096
oar_circ_0000829	0	0	0	3	0	0	-1.38899	0.334858	0.937615	down	no	10:72354302..72357514:-	ENSOARG00000002096
oar_circ_0000833	5	6	9	4	5	6	0.0493187	0.957996	0.999495	up	no	10:72459817..72470246:+	ENSOARG00000002176
oar_circ_0000834	7	2	8	4	3	0	0.75447	0.520179	0.999495	up	no	10:72459817..72476444:+	ENSOARG00000002176
oar_circ_0000835	3	0	0	0	3	0	-0.113889	0.940015	0.999495	down	no	10:72467430..72476444:+	ENSOARG00000002176
oar_circ_0000836	0	0	4	0	0	0	1.30355	0.36367	0.937615	up	no	10:72469494..72476444:+	ENSOARG00000002176
oar_circ_0000837	0	0	9	0	4	0	0.549918	0.712144	0.999495	up	no	10:72519873..72532548:-	ENSOARG00000002377
oar_circ_0000838	0	2	2	0	4	0	0.0241587	0.98714	0.999495	up	no	10:72519873..72536572:-	ENSOARG00000002377
oar_circ_0000840	2	0	0	0	0	0	1.07923	0.439053	NA	up	no	10:72550482..72561143:-	ENSOARG00000002377
oar_circ_0000842	0	4	4	2	3	0	0.420075	0.760058	0.999495	up	no	10:72570500..72628142:-	ENSOARG00000002377
oar_circ_0000843	0	0	3	0	0	0	1.21436	0.392805	NA	up	no	10:72593281..72605729:-	ENSOARG00000002377
oar_circ_0000844	0	3	0	0	0	8	-0.620739	0.67501	0.999495	down	no	10:72593281..72628142:-	ENSOARG00000002377
oar_circ_0000845	0	0	0	3	0	0	-1.38899	0.334858	0.937615	down	no	10:72605657..72628142:-	ENSOARG00000002377
oar_circ_0000846	0	0	2	0	0	0	1.08257	0.43788	NA	up	no	10:72620130..72630625:-	ENSOARG00000002377
oar_circ_0000847	2	0	5	0	4	3	-0.340162	0.803354	0.999495	down	no	10:72620130..72638710:-	ENSOARG00000002377
oar_circ_0000848	7	5	8	5	12	14	-0.939778	0.252712	0.937615	down	no	10:73809572..73810347:+	ENSOARG00000002685
oar_circ_0000849	0	0	2	0	0	0	1.08257	0.43788	NA	up	no	10:74401373..74407143:+	ENSOARG00000002835
oar_circ_0000850	0	0	0	2	0	0	-1.26376	0.373488	NA	down	no	10:74519598..74563598:+	Null
oar_circ_0000851	0	2	0	0	0	0	1.19524	0.399198	0.937615	up	no	10:74695933..74748522:+	ENSOARG00000003037
oar_circ_0000852	8	2	0	4	0	0	0.601021	0.673423	0.999495	up	no	10:74722629..74738139:+	ENSOARG00000003037
oar_circ_0000853	0	0	2	0	0	0	1.08257	0.43788	NA	up	no	10:74730859..74738139:+	ENSOARG00000003037
oar_circ_0000854	3	0	0	0	0	0	1.21094	0.393943	NA	up	no	10:74737030..74738139:+	ENSOARG00000003037
oar_circ_0000855	0	0	0	0	0	2	-1.30949	0.359141	0.937615	down	no	10:74761944..74765198:+	ENSOARG00000003037
oar_circ_0000856	3	2	5	0	0	0	2.81491	0.0612256	0.937615	up	no	10:74762505..74765198:+	ENSOARG00000003037
oar_circ_0000858	2	2	2	0	0	0	2.20499	0.146498	0.937615	up	no	10:74809163..74829290:-	ENSOARG00000003190
oar_circ_0000859	0	0	2	0	0	0	1.08257	0.43788	NA	up	no	10:74809163..74855563:-	ENSOARG00000003190
oar_circ_0000860	3	2	3	0	0	0	2.54217	0.0932181	0.937615	up	no	10:74822222..74822811:-	ENSOARG00000003190
oar_circ_0000861	5	0	0	0	0	4	-0.258892	0.863203	0.999495	down	no	10:74822222..74829290:-	ENSOARG00000003190
oar_circ_0000862	0	0	0	0	0	2	-1.30949	0.359141	0.937615	down	no	10:74825002..74825367:+	Null
oar_circ_0000864	0	0	2	6	3	0	-1.64413	0.255904	0.937615	down	no	10:75108012..75117626:-	ENSOARG00000003624
oar_circ_0000865	0	0	2	0	3	0	-0.344309	0.818666	0.999495	down	no	10:75148366..75168787:-	ENSOARG00000003624
oar_circ_0000866	0	0	0	0	2	0	-1.20165	0.393393	NA	down	no	10:75151861..75157570:-	ENSOARG00000003624
oar_circ_0000867	0	0	2	0	0	0	1.08257	0.43788	NA	up	no	10:75166233..75168787:-	ENSOARG00000003624
oar_circ_0000868	0	0	3	2	3	0	-0.626846	0.675932	0.999495	down	no	10:75181248..75193363:-	ENSOARG00000003624
oar_circ_0000869	0	0	4	0	2	0	0.340813	0.82168	0.999495	up	no	10:75181248..75216899:-	ENSOARG00000003624
oar_circ_0000870	2	4	2	0	2	5	-0.112823	0.929484	0.999495	down	no	10:75187919..75190885:-	ENSOARG00000003624
oar_circ_0000873	2	4	17	3	13	0	0.278952	0.798298	0.999495	up	no	10:75456273..75459541:+	ENSOARG00000004044
oar_circ_0000874	0	0	2	0	0	0	1.08257	0.43788	NA	up	no	10:75994614..76003975:+	Null
oar_circ_0000875	0	0	2	0	0	0	1.08257	0.43788	NA	up	no	10:76165852..76207895:+	ENSOARG00000004442
oar_circ_0000876	0	0	0	0	2	0	-1.20165	0.393393	NA	down	no	10:76205624..76249831:+	ENSOARG00000004442
oar_circ_0000877	0	0	0	0	5	0	-1.69657	0.252802	0.937615	down	no	10:76205624..76272958:+	ENSOARG00000004442
oar_circ_0000879	0	0	0	0	2	0	-1.20165	0.393393	NA	down	no	10:76218480..76272958:+	ENSOARG00000004442
oar_circ_0000880	0	0	2	0	0	0	1.08257	0.43788	NA	up	no	10:76249262..76272958:+	ENSOARG00000004442
oar_circ_0000881	0	0	3	2	4	0	-0.792234	0.59429	0.999495	down	no	10:76249262..76306996:+	ENSOARG00000004442
oar_circ_0000882	0	0	12	5	8	0	-0.250496	0.86874	0.999495	down	no	10:76249262..76313928:+	ENSOARG00000004442
oar_circ_0000883	0	0	0	0	2	0	-1.20165	0.393393	NA	down	no	10:76249262..76339591:+	ENSOARG00000004442
oar_circ_0000884	0	0	5	0	5	0	-0.128186	0.932291	0.999495	down	no	10:76249700..76313928:+	ENSOARG00000004442
oar_circ_0000885	28	12	13	9	16	5	0.489798	0.487277	0.999495	up	no	10:76297440..76313928:+	ENSOARG00000004442
oar_circ_0000886	0	0	0	0	0	2	-1.30949	0.359141	0.937615	down	no	10:76297440..76339591:+	ENSOARG00000004442
oar_circ_0000887	2	0	0	0	0	0	1.07923	0.439053	NA	up	no	10:76297440..76430696:+	ENSOARG00000004442
oar_circ_0000888	2	0	0	0	0	0	1.07923	0.439053	NA	up	no	10:76297440..76449335:+	ENSOARG00000004442
oar_circ_0000891	0	6	0	3	2	0	0.242936	0.866114	0.999495	up	no	10:76332033..76339591:+	ENSOARG00000004442
oar_circ_0000893	3	0	3	0	0	0	1.84924	0.219225	0.937615	up	no	10:76337742..76395988:+	ENSOARG00000004442
oar_circ_0000894	0	2	0	0	0	0	1.19524	0.399198	0.937615	up	no	10:76337742..76430696:+	ENSOARG00000004442
oar_circ_0000895	3	0	0	0	0	0	1.21094	0.393943	NA	up	no	10:76371956..76449335:+	ENSOARG00000004442
oar_circ_0000896	0	2	2	0	0	0	1.62753	0.273598	0.937615	up	no	10:76625537..76636743:-	ENSOARG00000004561
oar_circ_0000897	0	2	0	2	0	0	-0.00620445	0.996717	0.999495	down	no	10:76924781..76926677:-	ENSOARG00000004729
oar_circ_0000899	0	0	2	0	0	0	1.08257	0.43788	NA	up	no	10:76932914..76971158:-	ENSOARG00000004729
oar_circ_0000900	4	0	0	0	0	0	1.30018	0.36475	0.937615	up	no	10:76935178..76939414:-	ENSOARG00000004729
oar_circ_0000901	23	10	7	17	23	9	-0.567083	0.406781	0.947732	down	no	10:76938341..76944403:-	ENSOARG00000004729
oar_circ_0000902	4	0	3	5	2	3	-0.827091	0.505095	0.999495	down	no	10:76960125..76971158:-	ENSOARG00000004729
oar_circ_0000903	0	0	2	0	0	0	1.08257	0.43788	NA	up	no	10:76964153..76976808:-	ENSOARG00000004729
oar_circ_0000904	0	0	0	0	2	0	-1.20165	0.393393	NA	down	no	10:76964153..77013736:-	ENSOARG00000004729
oar_circ_0000905	52	15	44	26	37	14	0.154826	0.762214	0.999495	up	no	10:76994005..77013736:-	ENSOARG00000004729
oar_circ_0000906	12	3	2	2	16	0	-0.211202	0.851804	0.999495	down	no	10:77012156..77013736:-	ENSOARG00000004729
oar_circ_0000907	4	2	2	3	0	0	0.694941	0.623796	0.999495	up	no	10:77012156..77018619:-	ENSOARG00000004729
oar_circ_0000908	0	0	3	0	0	0	1.21436	0.392805	NA	up	no	10:77080272..77132297:-	ENSOARG00000004729
oar_circ_0000909	0	0	0	4	0	0	-1.70451	0.250938	0.937615	down	no	10:77088717..77132297:-	ENSOARG00000004729
oar_circ_0000910	4	3	5	8	6	0	-0.41188	0.714364	0.999495	down	no	10:77105474..77132297:-	ENSOARG00000004729
oar_circ_0000911	5	2	10	7	8	0	-0.1134	0.917072	0.999495	down	no	10:77124128..77132297:-	ENSOARG00000004729
oar_circ_0000913	165	178	228	183	152	57	0.264406	0.416604	0.958713	up	no	10:77178839..77187483:-	ENSOARG00000004729
oar_circ_0000914	3	0	0	0	0	0	1.21094	0.393943	NA	up	no	10:77178839..77197028:-	ENSOARG00000004729
oar_circ_0000916	0	0	0	2	0	0	-1.26376	0.373488	NA	down	no	10:77196846..77202859:-	Null
oar_circ_0000917	0	0	0	0	0	3	-1.56684	0.285998	0.937615	down	no	10:77327559..77353668:+	Null
oar_circ_0000918	0	0	2	0	2	0	-0.0885183	0.952065	0.999495	down	no	10:77327559..77362295:+	Null
oar_circ_0000919	0	3	2	3	4	3	-0.922957	0.463908	0.999495	down	no	10:77339049..77362295:+	ENSOARG00000004848
oar_circ_0000920	0	0	0	0	2	3	-2.24675	0.13873	0.937615	down	no	10:77339049..77435373:+	ENSOARG00000004848
oar_circ_0000921	2	0	0	4	5	0	-1.59791	0.271141	0.937615	down	no	10:77345641..77362295:+	ENSOARG00000004848
oar_circ_0000922	3	6	6	6	3	7	-0.397469	0.685941	0.999495	down	no	10:77345641..77435373:+	ENSOARG00000004848
oar_circ_0000923	4	2	0	8	10	9	-2.17292	0.0341301	0.937615	down	yes	10:77350863..77362295:+	ENSOARG00000004848
oar_circ_0000924	0	2	4	0	8	4	-0.936159	0.470764	0.999495	down	no	10:77350863..77435373:+	ENSOARG00000004848
oar_circ_0000925	0	2	2	0	0	0	1.62753	0.273598	0.937615	up	no	10:77531780..77593420:-	ENSOARG00000004918
oar_circ_0000927	0	2	0	0	3	0	-0.137674	0.927522	0.999495	down	no	10:77586172..77631293:-	Null
oar_circ_0000928	3	0	0	0	3	0	-0.113889	0.940015	0.999495	down	no	10:78104509..78107154:-	Null
oar_circ_0000929	0	3	0	0	2	0	0.403225	0.790193	0.999495	up	no	10:78241462..78247971:+	ENSOARG00000005010
oar_circ_0000930	59	34	73	49	58	43	-0.225249	0.546003	0.999495	down	no	10:78241462..78269243:+	ENSOARG00000005010
oar_circ_0000931	0	0	2	0	0	0	1.08257	0.43788	NA	up	no	10:78241470..78269243:+	ENSOARG00000005010
oar_circ_0000932	2	0	0	0	0	0	1.07923	0.439053	NA	up	no	10:78384339..78412649:+	ENSOARG00000005295
oar_circ_0000933	10	5	6	3	5	3	0.523706	0.594708	0.999495	up	no	10:78393130..78393727:+	ENSOARG00000005295
oar_circ_0000934	4	0	4	0	2	3	0.0812762	0.953145	0.999495	up	no	10:78393130..78397536:+	ENSOARG00000005295
oar_circ_0000935	9	2	3	4	6	5	-0.448806	0.660848	0.999495	down	no	10:78393130..78402423:+	ENSOARG00000005295
oar_circ_0000936	4	0	3	0	0	0	2.03793	0.178375	0.937615	up	no	10:78397410..78402423:+	ENSOARG00000005295
oar_circ_0000937	0	0	2	0	0	0	1.08257	0.43788	NA	up	no	10:78402006..78410895:+	ENSOARG00000005295
oar_circ_0000938	2	0	0	0	0	4	-0.900656	0.552807	0.999495	down	no	10:78425521..78447778:+	ENSOARG00000005295
oar_circ_0000939	2	0	0	0	0	3	-0.637466	0.674423	0.999495	down	no	10:78437623..78443290:+	ENSOARG00000005295
oar_circ_0000940	47	13	23	35	44	16	-0.532385	0.314258	0.937615	down	no	10:81672181..81674781:-	ENSOARG00000005479
oar_circ_0000941	2	0	0	0	0	0	1.07923	0.439053	NA	up	no	10:82385362..82393816:-	Null
oar_circ_0000942	0	0	0	0	3	0	-1.32781	0.35347	0.937615	down	no	10:82573848..82576836:-	Null
oar_circ_0000943	17	3	6	3	6	5	0.408096	0.667811	0.999495	up	no	10:82602848..82604080:-	Null
oar_circ_0000945	0	0	0	3	0	0	-1.38899	0.334858	0.937615	down	no	10:82643742..82644610:+	Null
oar_circ_0000946	3	0	0	0	0	0	1.21094	0.393943	NA	up	no	10:82661646..82663024:-	Null
oar_circ_0000948	0	0	0	2	0	0	-1.26376	0.373488	NA	down	no	10:82910697..82916670:-	Null
oar_circ_0000949	0	0	0	0	2	0	-1.20165	0.393393	NA	down	no	10:82957119..82959551:-	Null
oar_circ_0000952	2	0	0	0	0	0	1.07923	0.439053	NA	up	no	10:83519402..83527691:+	ENSOARG00000005785
oar_circ_0000953	0	7	0	0	15	0	-0.282079	0.849175	0.999495	down	no	10:84818110..84831862:+	ENSOARG00000007108
oar_circ_0000954	0	8	15	5	10	4	0.0368656	0.970979	0.999495	up	no	10:84818110..84841892:+	ENSOARG00000007108
oar_circ_0000955	4	0	6	3	0	3	0.0689384	0.958723	0.999495	up	no	10:84818110..84849824:+	ENSOARG00000007108
oar_circ_0000956	0	0	0	0	0	2	-1.30949	0.359141	0.937615	down	no	10:84827368..84828563:+	Null
oar_circ_0000957	2	0	0	0	2	0	-0.0941547	0.948987	0.999495	down	no	10:84831774..84841892:+	ENSOARG00000007108
oar_circ_0000958	3	5	3	5	8	8	-1.07536	0.264634	0.937615	down	no	10:84831774..84849824:+	ENSOARG00000007108
oar_circ_0000959	2	0	0	0	0	0	1.07923	0.439053	NA	up	no	10:84831774..84864544:+	ENSOARG00000007108
oar_circ_0000960	0	3	0	0	3	0	0.144831	0.924026	0.999495	up	no	10:84841232..84849824:+	ENSOARG00000007108
oar_circ_0000962	2	0	6	3	0	2	0.0417596	0.975964	0.999495	up	no	10:84849702..84864544:+	ENSOARG00000007108
oar_circ_0000963	4	0	0	0	3	0	0.0791238	0.958435	0.999495	up	no	10:85675866..85680282:+	ENSOARG00000007391
oar_circ_0000964	2	2	2	0	0	0	2.20499	0.146498	0.937615	up	no	10:85675866..85682882:+	ENSOARG00000007391
oar_circ_0000965	0	0	0	0	0	3	-1.56684	0.285998	0.937615	down	no	10:85707245..85711186:+	ENSOARG00000007391
oar_circ_0000967	4	0	0	0	2	3	-0.547374	0.711301	0.999495	down	no	10:86252148..86261366:-	ENSOARG00000008722
oar_circ_0000972	0	0	0	0	4	0	-1.44118	0.319921	0.937615	down	no	10:86385023..86391567:+	ENSOARG00000008876
oar_circ_0000973	2	2	2	2	2	0	0.258052	0.852972	0.999495	up	no	10:86385023..86395331:+	Null
oar_circ_0000976	4	0	0	0	0	0	1.30018	0.36475	0.937615	up	no	11:10094049..10116305:+	ENSOARG00000012632
oar_circ_0000977	2	0	4	0	0	0	1.84696	0.219732	0.937615	up	no	11:10097631..10116305:+	ENSOARG00000012632
oar_circ_0000978	9	8	2	10	6	5	-0.381807	0.679208	0.999495	down	no	11:10108340..10116305:+	ENSOARG00000012632
oar_circ_0000979	0	0	3	0	0	0	1.21436	0.392805	NA	up	no	11:10134587..10135202:+	ENSOARG00000012632
oar_circ_0000980	8	3	7	2	0	2	1.32646	0.268984	0.937615	up	no	11:10172910..10179764:+	ENSOARG00000013249
oar_circ_0000981	0	0	0	0	3	0	-1.32781	0.35347	0.937615	down	no	11:10176698..10190812:+	ENSOARG00000013249
oar_circ_0000982	0	0	0	0	44	0	-1.83057	NA	NA	down	no	11:10176698..10196046:+	ENSOARG00000013249
oar_circ_0000984	0	0	4	0	6	0	-0.451908	0.764375	0.999495	down	no	11:10198407..10206089:+	ENSOARG00000013249
oar_circ_0000985	0	0	0	9	0	0	-2.77843	0.0665366	0.937615	down	no	11:10201865..10204015:+	ENSOARG00000013249
oar_circ_0000986	35	48	31	18	32	16	0.552789	0.284657	0.937615	up	no	11:10247876..10254769:+	ENSOARG00000014000
oar_circ_0000987	7	4	0	9	11	8	-1.45429	0.136168	0.937615	down	no	11:10247876..10291674:+	ENSOARG00000014000
oar_circ_0000988	16	14	23	11	21	7	0.15648	0.810839	0.999495	up	no	11:10251967..10291674:+	ENSOARG00000014000
oar_circ_0000989	0	0	0	0	0	3	-1.56684	0.285998	0.937615	down	no	11:10251967..10336229:+	ENSOARG00000014000
oar_circ_0000990	4	2	0	0	0	0	2.02046	0.181961	0.937615	up	no	11:10280504..10291674:+	ENSOARG00000014000
oar_circ_0000991	0	0	0	2	0	0	-1.26376	0.373488	NA	down	no	11:10280504..10336229:+	ENSOARG00000014000
oar_circ_0000992	0	0	0	0	0	2	-1.30949	0.359141	0.937615	down	no	11:10404127..10406924:+	ENSOARG00000014401
oar_circ_0000994	0	0	2	0	0	0	1.08257	0.43788	NA	up	no	11:10604987..10662463:+	ENSOARG00000014972
oar_circ_0000995	2	2	6	2	2	2	0.270571	0.825385	0.999495	up	no	11:10613059..10634898:+	ENSOARG00000014972
oar_circ_0000996	2	5	7	5	4	0	0.35048	0.764315	0.999495	up	no	11:10613059..10646013:+	ENSOARG00000014972
oar_circ_0000997	0	0	6	0	0	3	0.137314	0.927404	0.999495	up	no	11:10613059..10666907:+	ENSOARG00000014972
oar_circ_0000998	5	4	3	2	0	4	0.417817	0.732974	0.999495	up	no	11:10631083..10634898:+	ENSOARG00000014972
oar_circ_0000999	0	0	0	3	0	0	-1.38899	0.334858	0.937615	down	no	11:10631083..10646013:+	ENSOARG00000014972
oar_circ_0001001	0	0	0	0	3	0	-1.32781	0.35347	0.937615	down	no	11:10659150..10666907:+	ENSOARG00000014972
oar_circ_0001002	3	0	0	0	0	0	1.21094	0.393943	NA	up	no	11:10689705..10690585:+	ENSOARG00000014972
oar_circ_0001004	0	0	4	4	2	6	-1.62709	0.211028	0.937615	down	no	11:10745855..10773831:+	ENSOARG00000015532
oar_circ_0001005	16	7	15	0	16	3	0.685026	0.467574	0.999495	up	no	11:10773129..10773831:+	ENSOARG00000015532
oar_circ_0001006	0	0	0	0	3	0	-1.32781	0.35347	0.937615	down	no	11:10781894..10794415:+	ENSOARG00000016110
oar_circ_0001007	0	0	0	2	0	0	-1.26376	0.373488	NA	down	no	11:10781894..10842499:+	ENSOARG00000016110
oar_circ_0001008	7	4	7	0	8	8	-0.185859	0.858418	0.999495	down	no	11:10781894..10865227:+	ENSOARG00000016110
oar_circ_0001009	0	2	0	0	0	0	1.19524	0.399198	0.937615	up	no	11:10781894..10875944:+	ENSOARG00000016110
oar_circ_0001010	0	0	0	0	0	2	-1.30949	0.359141	0.937615	down	no	11:10781894..10905621:+	ENSOARG00000016110
oar_circ_0001011	4	0	2	0	0	0	1.84232	0.2208	0.937615	up	no	11:10830556..10842499:+	ENSOARG00000016110
oar_circ_0001014	0	3	0	0	0	0	1.33021	0.35526	0.937615	up	no	11:11552134..11560883:-	ENSOARG00000016753
oar_circ_0001016	0	3	0	0	0	0	1.33021	0.35526	0.937615	up	no	11:11552134..11601606:-	ENSOARG00000016753
oar_circ_0001017	2	0	0	0	0	0	1.07923	0.439053	NA	up	no	11:11552134..11612716:-	ENSOARG00000016753
oar_circ_0001020	4	0	0	0	0	0	1.30018	0.36475	0.937615	up	no	11:11586705..11601606:-	ENSOARG00000016753
oar_circ_0001022	0	0	0	5	0	0	-1.98144	0.188445	0.937615	down	no	11:11638806..11655702:-	ENSOARG00000016753
oar_circ_0001025	4	4	10	5	4	10	-0.482143	0.607504	0.999495	down	no	11:11680526..11702488:-	ENSOARG00000016753
oar_circ_0001026	3	6	5	4	0	3	0.509326	0.665469	0.999495	up	no	11:11680526..11717846:-	ENSOARG00000016753
oar_circ_0001027	2	0	0	0	0	0	1.07923	0.439053	NA	up	no	11:11680526..11747491:-	ENSOARG00000016753
oar_circ_0001030	2	4	6	0	0	3	1.08314	0.419183	0.961855	up	no	11:11691729..11717846:-	ENSOARG00000016753
oar_circ_0001031	4	3	3	4	7	6	-0.960125	0.344906	0.937615	down	no	11:11698956..11717846:-	ENSOARG00000016753
oar_circ_0001033	0	0	0	0	2	0	-1.20165	0.393393	NA	down	no	11:11893644..11920015:-	ENSOARG00000017048
oar_circ_0001034	0	0	0	0	3	0	-1.32781	0.35347	0.937615	down	no	11:11893644..11932825:-	ENSOARG00000017048
oar_circ_0001035	2	2	2	0	3	0	0.588379	0.686895	0.999495	up	no	11:11911114..11920015:-	ENSOARG00000017048
oar_circ_0001036	16	11	22	5	15	15	0.0956372	0.890639	0.999495	up	no	11:12049019..12055563:+	ENSOARG00000017155
oar_circ_0001037	0	0	2	0	0	0	1.08257	0.43788	NA	up	no	11:12049019..12068973:+	ENSOARG00000017155
oar_circ_0001039	10	0	6	0	2	0	1.81468	0.196613	0.937615	up	no	11:12051310..12055563:+	ENSOARG00000017155
oar_circ_0001040	0	0	2	2	0	0	-0.21379	0.885959	0.999495	down	no	11:12051310..12076655:+	ENSOARG00000017155
oar_circ_0001041	0	0	0	0	0	3	-1.56684	0.285998	0.937615	down	no	11:12051310..12079706:+	ENSOARG00000017155
oar_circ_0001042	0	0	0	0	2	0	-1.20165	0.393393	NA	down	no	11:12051310..12081603:+	ENSOARG00000017155
oar_circ_0001044	4	0	2	0	0	0	1.84232	0.2208	0.937615	up	no	11:12072870..12079706:+	ENSOARG00000017155
oar_circ_0001045	6	0	0	0	4	0	0.183362	0.903361	0.999495	up	no	11:12076531..12081603:+	ENSOARG00000017155
oar_circ_0001046	0	0	3	0	0	0	1.21436	0.392805	NA	up	no	11:12218221..12267198:+	ENSOARG00000017636
oar_circ_0001047	4	2	5	0	3	0	1.19292	0.387701	0.937615	up	no	11:12259406..12267198:+	ENSOARG00000017636
oar_circ_0001048	0	0	3	0	0	0	1.21436	0.392805	NA	up	no	11:12262920..12267198:+	ENSOARG00000017636
oar_circ_0001049	2	0	3	0	0	2	0.324689	0.829599	0.999495	up	no	11:12296680..12302767:+	ENSOARG00000017636
oar_circ_0001050	0	0	2	0	0	0	1.08257	0.43788	NA	up	no	11:12300659..12327203:+	ENSOARG00000017636
oar_circ_0001051	0	2	0	0	0	0	1.19524	0.399198	0.937615	up	no	11:12300659..12335201:+	ENSOARG00000017636
oar_circ_0001052	4	4	5	0	0	0	3.25397	0.0275571	0.937615	up	yes	11:12301304..12311486:+	ENSOARG00000017636
oar_circ_0001053	0	11	4	2	0	3	1.03219	0.418686	0.961153	up	no	11:12301304..12327203:+	ENSOARG00000017636
oar_circ_0001054	0	0	2	0	2	0	-0.0885183	0.952065	0.999495	down	no	11:12301304..12328934:+	ENSOARG00000017636
oar_circ_0001055	3	5	0	0	0	0	2.54079	0.093758	0.937615	up	no	11:12301304..12329504:+	ENSOARG00000017636
oar_circ_0001057	2	0	0	0	0	0	1.07923	0.439053	NA	up	no	11:12315141..12318290:+	ENSOARG00000017636
oar_circ_0001059	8	5	0	8	6	3	-0.557411	0.605695	0.999495	down	no	11:12328231..12354877:+	ENSOARG00000017636
oar_circ_0001060	0	0	0	0	0	2	-1.30949	0.359141	0.937615	down	no	11:12329399..12354877:+	ENSOARG00000017636
oar_circ_0001062	0	0	2	0	0	0	1.08257	0.43788	NA	up	no	11:12343508..12352428:+	ENSOARG00000017636
oar_circ_0001063	0	4	0	0	6	0	-0.165273	0.912022	0.999495	down	no	11:12352140..12354877:+	ENSOARG00000017636
oar_circ_0001064	0	2	4	0	0	0	2.02852	0.180306	0.937615	up	no	11:12475133..12484578:+	ENSOARG00000018350
oar_circ_0001065	0	0	3	2	0	0	0.0228962	0.987887	0.999495	up	no	11:12493562..12496273:+	ENSOARG00000018350
oar_circ_0001066	0	0	4	0	2	0	0.340813	0.82168	0.999495	up	no	11:12928978..12933230:+	ENSOARG00000000176
oar_circ_0001069	4	2	0	0	2	0	0.85264	0.570344	0.999495	up	no	11:13042788..13061888:-	ENSOARG00000000829
oar_circ_0001070	3	0	0	0	3	0	-0.113889	0.940015	0.999495	down	no	11:13052857..13061888:-	ENSOARG00000000829
oar_circ_0001071	0	0	3	0	3	0	-0.106899	0.943701	0.999495	down	no	11:13080043..13092203:-	ENSOARG00000000829
oar_circ_0001075	0	0	0	0	3	0	-1.32781	0.35347	0.937615	down	no	11:13091934..13092203:-	ENSOARG00000000829
oar_circ_0001076	0	2	3	4	3	8	-1.60527	0.172979	0.937615	down	no	11:13148564..13153085:-	ENSOARG00000000829
oar_circ_0001077	0	0	2	0	0	0	1.08257	0.43788	NA	up	no	11:13148564..13180573:-	ENSOARG00000000829
oar_circ_0001078	0	0	0	0	0	4	-1.91145	0.203298	0.937615	down	no	11:13148564..13184344:-	ENSOARG00000000829
oar_circ_0001079	0	3	0	0	0	0	1.33021	0.35526	0.937615	up	no	11:13148564..13214057:-	ENSOARG00000000829
oar_circ_0001080	0	5	2	0	0	5	0.0886573	0.950139	0.999495	up	no	11:13163098..13180573:-	ENSOARG00000000829
oar_circ_0001081	0	0	0	0	5	0	-1.69657	0.252802	0.937615	down	no	11:13170589..13173034:-	ENSOARG00000000829
oar_circ_0001082	3	0	0	0	0	0	1.21094	0.393943	NA	up	no	11:13170589..13180573:-	ENSOARG00000000829
oar_circ_0001083	3	0	0	0	0	0	1.21094	0.393943	NA	up	no	11:13174060..13174937:-	ENSOARG00000000829
oar_circ_0001084	3	0	9	0	8	0	0.243766	0.859528	0.999495	up	no	11:13205193..13214057:-	ENSOARG00000000829
oar_circ_0001086	2	6	21	12	8	10	-0.423612	0.61875	0.999495	down	no	11:13326342..13330910:+	ENSOARG00000001996
oar_circ_0001088	0	0	0	0	2	0	-1.20165	0.393393	NA	down	no	11:13393171..13417238:-	Null
oar_circ_0001089	0	2	0	0	0	0	1.19524	0.399198	0.937615	up	no	11:13393171..13452145:-	Null
oar_circ_0001090	0	2	5	3	0	0	0.535484	0.715714	0.999495	up	no	11:13411290..13420159:-	ENSOARG00000002452
oar_circ_0001091	0	0	0	0	2	4	-2.52548	0.0961554	0.937615	down	no	11:13411290..13420162:-	ENSOARG00000002452
oar_circ_0001092	0	0	0	2	0	0	-1.26376	0.373488	NA	down	no	11:13411290..13420291:-	ENSOARG00000002452
oar_circ_0001093	14	6	18	9	14	13	-0.317807	0.653613	0.999495	down	no	11:13411290..13420297:-	ENSOARG00000002452
oar_circ_0001094	4	3	3	0	2	0	1.48231	0.292819	0.937615	up	no	11:13411290..13429630:-	ENSOARG00000002452
oar_circ_0001095	0	2	0	0	0	3	-0.414003	0.785154	0.999495	down	no	11:13411290..13434095:-	ENSOARG00000002452
oar_circ_0001096	0	0	0	3	0	0	-1.38899	0.334858	0.937615	down	no	11:13411290..13440228:-	ENSOARG00000002452
oar_circ_0001097	0	0	3	0	0	0	1.21436	0.392805	NA	up	no	11:13411290..13452145:-	ENSOARG00000002452
oar_circ_0001099	2	2	0	0	0	0	1.62241	0.274931	0.937615	up	no	11:13416596..13420297:-	ENSOARG00000002452
oar_circ_0001100	0	0	3	0	2	0	0.144592	0.92314	0.999495	up	no	11:13416596..13429630:-	ENSOARG00000002452
oar_circ_0001101	0	2	4	4	0	5	-0.785307	0.551987	0.999495	down	no	11:13428683..13434095:-	ENSOARG00000002452
oar_circ_0001103	0	0	2	0	0	0	1.08257	0.43788	NA	up	no	11:13428683..13444227:-	ENSOARG00000002452
oar_circ_0001104	2	0	0	3	0	4	-1.53499	0.292932	0.937615	down	no	11:13428683..13452145:-	ENSOARG00000002452
oar_circ_0001105	0	0	2	0	0	0	1.08257	0.43788	NA	up	no	11:13428683..13472486:-	ENSOARG00000002452
oar_circ_0001106	0	0	0	3	0	0	-1.38899	0.334858	0.937615	down	no	11:13433779..13452145:-	ENSOARG00000002452
oar_circ_0001107	15	6	11	6	6	8	0.228067	0.78038	0.999495	up	no	11:13440095..13442584:-	ENSOARG00000002452
oar_circ_0001108	2	2	2	6	2	0	-0.523389	0.689117	0.999495	down	no	11:13440095..13452145:-	ENSOARG00000002452
oar_circ_0001113	2	3	0	0	0	0	1.92638	0.201971	0.937615	up	no	11:13497336..13504468:-	ENSOARG00000002998
oar_circ_0001114	0	0	0	3	3	0	-2.32368	0.12594	0.937615	down	no	11:13501098..13504468:-	ENSOARG00000002998
oar_circ_0001115	0	0	0	0	0	3	-1.56684	0.285998	0.937615	down	no	11:13501098..13506699:-	ENSOARG00000002998
oar_circ_0001116	2	0	2	2	0	0	0.239076	0.874839	0.999495	up	no	11:14163834..14167743:-	ENSOARG00000005512
oar_circ_0001117	0	2	0	0	0	0	1.19524	0.399198	0.937615	up	no	11:14262957..14285410:-	ENSOARG00000006349
oar_circ_0001119	0	0	2	0	0	0	1.08257	0.43788	NA	up	no	11:14285281..14291572:-	ENSOARG00000006349
oar_circ_0001121	0	0	2	0	0	2	-0.315278	0.833727	0.999495	down	no	11:14308814..14318429:-	ENSOARG00000006349
oar_circ_0001122	0	2	0	0	0	0	1.19524	0.399198	0.937615	up	no	11:14315664..14328172:-	ENSOARG00000006349
oar_circ_0001123	0	0	2	0	9	0	-1.34539	0.369302	0.937615	down	no	11:14324852..14328172:-	ENSOARG00000006349
oar_circ_0001124	0	4	8	0	3	0	1.30423	0.355986	0.937615	up	no	11:14339383..14350568:-	ENSOARG00000006349
oar_circ_0001125	2	0	0	0	0	0	1.07923	0.439053	NA	up	no	11:14678748..14679742:-	ENSOARG00000008197
oar_circ_0001126	18	15	18	23	29	21	-0.816047	0.135227	0.937615	down	no	11:14678748..14679800:-	ENSOARG00000008197
oar_circ_0001128	4	7	6	6	4	5	-0.112691	0.90687	0.999495	down	no	11:14722205..14745015:+	ENSOARG00000008571
oar_circ_0001131	0	0	2	0	0	0	1.08257	0.43788	NA	up	no	11:17068699..17071503:+	ENSOARG00000010124
oar_circ_0001132	0	0	5	4	10	4	-1.78441	0.143266	0.937615	down	no	11:17098055..17125662:+	ENSOARG00000010124
oar_circ_0001133	0	0	0	0	3	0	-1.32781	0.35347	0.937615	down	no	11:17104881..17125662:+	ENSOARG00000010124
oar_circ_0001134	2	0	0	0	0	0	1.07923	0.439053	NA	up	no	11:17350798..17354532:-	ENSOARG00000010476
oar_circ_0001135	43	21	18	19	34	26	-0.284808	0.59038	0.999495	down	no	11:17420248..17424630:-	ENSOARG00000010645
oar_circ_0001136	2	0	0	0	0	0	1.07923	0.439053	NA	up	no	11:17420248..17429606:-	ENSOARG00000010645
oar_circ_0001137	12	9	3	6	12	3	-0.00911289	0.991951	0.999495	down	no	11:17556282..17585356:-	ENSOARG00000011384
oar_circ_0001138	3	3	6	3	4	2	0.0792469	0.943714	0.999495	up	no	11:17558093..17585356:-	ENSOARG00000011384
oar_circ_0001140	38	30	36	19	39	22	0.0760534	0.873243	0.999495	up	no	11:17559246..17585356:-	ENSOARG00000011384
oar_circ_0001143	0	0	2	0	0	4	-0.894165	0.555657	0.999495	down	no	11:17565532..17570123:-	ENSOARG00000011384
oar_circ_0001144	14	2	4	4	8	0	0.368582	0.740897	0.999495	up	no	11:17565532..17585356:-	ENSOARG00000011384
oar_circ_0001145	6	11	6	11	3	14	-0.58353	0.498947	0.999495	down	no	11:17566265..17570123:-	ENSOARG00000011384
oar_circ_0001146	7	2	7	4	3	0	0.683699	0.563254	0.999495	up	no	11:17566265..17585356:-	ENSOARG00000011384
oar_circ_0001147	0	0	3	5	2	0	-1.03823	0.478679	0.999495	down	no	11:17569395..17585356:-	ENSOARG00000011384
oar_circ_0001148	6	11	15	10	13	7	-0.169854	0.824	0.999495	down	no	11:17577120..17585356:-	ENSOARG00000011384
oar_circ_0001149	0	13	4	0	7	7	0.155819	0.894426	0.999495	up	no	11:17580494..17585356:-	ENSOARG00000011384
oar_circ_0001150	4	0	4	7	0	0	-0.240399	0.864299	0.999495	down	no	11:17662192..17663603:-	ENSOARG00000011933
oar_circ_0001152	0	3	0	0	0	0	1.33021	0.35526	0.937615	up	no	11:17712424..17714800:-	ENSOARG00000012322
oar_circ_0001153	0	2	0	2	0	0	-0.00620445	0.996717	0.999495	down	no	11:17712424..17718042:-	ENSOARG00000012322
oar_circ_0001154	0	0	0	2	0	0	-1.26376	0.373488	NA	down	no	11:17749784..17755922:+	ENSOARG00000012859
oar_circ_0001155	5	2	7	0	4	0	1.19447	0.367356	0.937615	up	no	11:17749784..17774075:+	ENSOARG00000012859
oar_circ_0001156	2	0	0	0	0	2	-0.321131	0.830642	0.999495	down	no	11:17753841..17774075:+	ENSOARG00000012859
oar_circ_0001157	0	0	0	0	3	0	-1.32781	0.35347	0.937615	down	no	11:17787866..17790064:-	ENSOARG00000013017
oar_circ_0001158	4	0	0	0	2	0	0.332579	0.82587	0.999495	up	no	11:17787866..17796280:-	ENSOARG00000013017
oar_circ_0001159	0	0	0	0	2	0	-1.20165	0.393393	NA	down	no	11:17789973..17800540:-	ENSOARG00000013017
oar_circ_0001160	0	0	5	0	0	0	1.44324	0.322196	0.937615	up	no	11:17789973..17819733:-	ENSOARG00000013017
oar_circ_0001162	0	4	0	0	0	0	1.63421	0.270752	0.937615	up	no	11:17856793..17859399:+	ENSOARG00000013474
oar_circ_0001163	0	10	0	0	4	0	0.637488	0.666783	0.999495	up	no	11:17856793..17860524:+	ENSOARG00000013474
oar_circ_0001164	29	15	20	17	21	19	-0.200526	0.721814	0.999495	down	no	11:17860340..17867825:+	ENSOARG00000013474
oar_circ_0001165	0	0	3	0	2	0	0.144592	0.92314	0.999495	up	no	11:18260902..18261453:-	ENSOARG00000014671
oar_circ_0001166	15	7	13	7	5	4	0.679656	0.415025	0.956942	up	no	11:18263005..18263922:-	ENSOARG00000014671
oar_circ_0001167	0	0	2	0	0	0	1.08257	0.43788	NA	up	no	11:18263005..18267211:-	ENSOARG00000014671
oar_circ_0001168	0	0	2	0	0	0	1.08257	0.43788	NA	up	no	11:18263005..18268724:-	ENSOARG00000014671
oar_circ_0001169	2	0	4	2	2	4	-0.742292	0.567368	0.999495	down	no	11:18263005..18275144:-	ENSOARG00000014671
oar_circ_0001170	2	4	6	7	3	0	0.00171823	0.998843	0.999774	up	no	11:18339958..18349301:-	ENSOARG00000014671
oar_circ_0001171	0	0	0	3	3	0	-2.32368	0.12594	0.937615	down	no	11:18339958..18358183:-	ENSOARG00000014671
oar_circ_0001173	4	4	4	0	3	3	0.540893	0.658725	0.999495	up	no	11:18339958..18375909:-	ENSOARG00000014671
oar_circ_0001174	2	0	0	3	0	0	-0.509361	0.736339	0.999495	down	no	11:18344589..18358183:-	ENSOARG00000014671
oar_circ_0001175	0	0	0	2	0	0	-1.26376	0.373488	NA	down	no	11:18358048..18375909:-	ENSOARG00000014671
oar_circ_0001176	49	24	46	23	39	15	0.294506	0.536341	0.999495	up	no	11:18371661..18372882:-	ENSOARG00000014671
oar_circ_0001177	0	0	3	0	0	0	1.21436	0.392805	NA	up	no	11:18371661..18375909:-	ENSOARG00000014671
oar_circ_0001178	10	11	6	4	8	6	0.29362	0.734247	0.999495	up	no	11:18371661..18383395:-	ENSOARG00000014671
oar_circ_0001179	3	0	0	2	3	0	-0.634606	0.67222	0.999495	down	no	11:18373840..18375909:-	ENSOARG00000014671
oar_circ_0001180	3	2	0	2	0	0	0.569015	0.705492	0.999495	up	no	11:18383018..18388845:-	ENSOARG00000014671
oar_circ_0001181	0	3	2	2	0	0	0.642101	0.668911	0.999495	up	no	11:18383018..18411605:-	ENSOARG00000014671
oar_circ_0001183	0	0	0	2	0	0	-1.26376	0.373488	NA	down	no	11:18400019..18452455:-	Null
oar_circ_0001185	0	0	0	0	3	0	-1.32781	0.35347	0.937615	down	no	11:18412924..18424826:-	ENSOARG00000014671
oar_circ_0001186	4	3	17	6	10	6	-0.2427	0.787527	0.999495	down	no	11:18422354..18441415:-	ENSOARG00000014671
oar_circ_0001187	4	5	5	0	4	5	0.250752	0.827101	0.999495	up	no	11:18430629..18441415:-	ENSOARG00000014671
oar_circ_0001188	0	0	0	0	2	0	-1.20165	0.393393	NA	down	no	11:19270693..19271060:-	Null
oar_circ_0001191	0	0	2	0	0	0	1.08257	0.43788	NA	up	no	11:19328173..19349097:+	Null
oar_circ_0001194	0	0	3	0	0	0	1.21436	0.392805	NA	up	no	11:19346538..19381833:+	ENSOARG00000017279
oar_circ_0001195	0	0	0	3	0	0	-1.38899	0.334858	0.937615	down	no	11:19372007..19397827:+	ENSOARG00000017279
oar_circ_0001196	0	0	0	2	0	0	-1.26376	0.373488	NA	down	no	11:19377916..19388092:+	ENSOARG00000017279
oar_circ_0001199	0	0	0	0	3	0	-1.32781	0.35347	0.937615	down	no	11:19645571..19648422:-	ENSOARG00000000048
oar_circ_0001200	0	0	2	0	0	0	1.08257	0.43788	NA	up	no	11:19698284..19700945:-	ENSOARG00000001819
oar_circ_0001201	0	0	0	3	0	3	-2.57798	0.0892714	0.937615	down	no	11:19704198..19707923:+	ENSOARG00000001819
oar_circ_0001202	2	0	0	0	0	0	1.07923	0.439053	NA	up	no	11:19969385..19970850:-	ENSOARG00000005328
oar_circ_0001203	2	2	3	0	0	0	2.38161	0.116632	0.937615	up	no	11:20244276..20246000:-	ENSOARG00000006644
oar_circ_0001204	0	0	0	0	5	0	-1.69657	0.252802	0.937615	down	no	11:20373769..20390132:+	ENSOARG00000006793
oar_circ_0001205	0	0	3	0	0	0	1.21436	0.392805	NA	up	no	11:20373769..20414213:+	ENSOARG00000006793
oar_circ_0001207	3	0	0	3	0	0	-0.264952	0.86144	0.999495	down	no	11:20411917..20414213:+	ENSOARG00000006793
oar_circ_0001209	0	0	0	3	0	0	-1.38899	0.334858	0.937615	down	no	11:20486041..20486806:+	ENSOARG00000008317
oar_circ_0001211	4	0	3	0	0	0	2.03793	0.178375	0.937615	up	no	11:20540094..20554326:-	ENSOARG00000008802
oar_circ_0001212	4	3	6	0	7	0	0.591	0.647117	0.999495	up	no	11:20540094..20567508:-	ENSOARG00000008802
oar_circ_0001213	5	0	4	2	4	3	-0.382826	0.756786	0.999495	down	no	11:20548704..20567508:-	ENSOARG00000008802
oar_circ_0001214	13	7	5	5	5	6	0.244526	0.785335	0.999495	up	no	11:20770475..20785311:+	ENSOARG00000009452
oar_circ_0001215	0	0	0	4	0	0	-1.70451	0.250938	0.937615	down	no	11:20770475..20785762:+	Null
oar_circ_0001216	0	2	0	0	3	0	-0.137674	0.927522	0.999495	down	no	11:20770475..20798619:+	ENSOARG00000009452
oar_circ_0001217	0	0	2	0	0	0	1.08257	0.43788	NA	up	no	11:20770475..20804554:+	ENSOARG00000009452
oar_circ_0001220	11	4	10	9	16	0	-0.228592	0.811111	0.999495	down	no	11:20897519..20901668:+	ENSOARG00000009006
oar_circ_0001221	4	4	6	4	3	7	-0.367625	0.716339	0.999495	down	no	11:20899505..20901668:+	ENSOARG00000009006
oar_circ_0001222	0	2	0	0	0	0	1.19524	0.399198	0.937615	up	no	11:20899505..20904067:+	ENSOARG00000009006
oar_circ_0001223	0	0	2	0	0	0	1.08257	0.43788	NA	up	no	11:20979950..20981556:-	ENSOARG00000010429
oar_circ_0001224	0	0	0	0	0	2	-1.30949	0.359141	0.937615	down	no	11:21122140..21126022:+	ENSOARG00000010615
oar_circ_0001225	0	0	2	0	0	0	1.08257	0.43788	NA	up	no	11:21122140..21128336:+	ENSOARG00000010615
oar_circ_0001227	6	0	2	0	0	0	2.19449	0.148258	0.937615	up	no	11:21123235..21124906:+	ENSOARG00000010615
oar_circ_0001228	3	0	2	2	8	0	-0.924366	0.498704	0.999495	down	no	11:21123235..21126022:+	ENSOARG00000010615
oar_circ_0001229	3	0	0	0	0	0	1.21094	0.393943	NA	up	no	11:21128169..21138961:+	ENSOARG00000010615
oar_circ_0001230	0	0	0	0	3	0	-1.32781	0.35347	0.937615	down	no	11:21141064..21148030:+	ENSOARG00000010615
oar_circ_0001231	3	0	0	0	2	0	0.137518	0.926856	0.999495	up	no	11:21141064..21152564:+	ENSOARG00000010615
oar_circ_0001232	4	0	3	3	0	2	-0.0948527	0.945772	0.999495	down	no	11:21141064..21154143:+	ENSOARG00000010615
oar_circ_0001235	9	0	5	4	5	0	0.194125	0.877402	0.999495	up	no	11:21175236..21175774:+	ENSOARG00000010931
oar_circ_0001237	2	0	2	0	0	0	1.39307	0.337987	0.937615	up	no	11:21175236..21183339:+	ENSOARG00000010931
oar_circ_0001239	0	0	2	0	0	0	1.08257	0.43788	NA	up	no	11:21179092..21183339:+	ENSOARG00000010931
oar_circ_0001240	0	0	0	0	4	0	-1.44118	0.319921	0.937615	down	no	11:21428263..21433055:+	ENSOARG00000011086
oar_circ_0001241	0	0	3	0	0	0	1.21436	0.392805	NA	up	no	11:21431121..21433055:+	ENSOARG00000011086
oar_circ_0001242	0	0	3	0	0	0	1.21436	0.392805	NA	up	no	11:21437036..21442738:+	ENSOARG00000011086
oar_circ_0001243	2	0	2	2	0	0	0.239076	0.874839	0.999495	up	no	11:21771567..21776672:+	ENSOARG00000011703
oar_circ_0001247	2	4	3	0	0	0	2.79819	0.0629233	0.937615	up	no	11:21833555..21851836:+	ENSOARG00000011703
oar_circ_0001248	0	0	2	0	2	0	-0.0885183	0.952065	0.999495	down	no	11:21834839..21851836:+	ENSOARG00000011703
oar_circ_0001249	2	0	2	0	0	0	1.39307	0.337987	0.937615	up	no	11:21836912..21851836:+	ENSOARG00000011703
oar_circ_0001251	0	0	8	6	5	0	-0.617976	0.650123	0.999495	down	no	11:21970148..21976648:+	ENSOARG00000011968
oar_circ_0001252	0	0	0	3	0	0	-1.38899	0.334858	0.937615	down	no	11:21970148..22005208:+	ENSOARG00000011968
oar_circ_0001253	0	2	2	0	0	0	1.62753	0.273598	0.937615	up	no	11:21973810..21976648:+	ENSOARG00000011968
oar_circ_0001254	4	0	0	0	0	0	1.30018	0.36475	0.937615	up	no	11:21973810..22005208:+	ENSOARG00000011968
oar_circ_0001255	4	0	0	0	2	0	0.332579	0.82587	0.999495	up	no	11:22142719..22145333:-	Null
oar_circ_0001256	3	0	2	0	3	5	-0.894423	0.512424	0.999495	down	no	11:22279049..22281762:-	ENSOARG00000012974
oar_circ_0001257	4	9	8	0	7	0	1.26812	0.286522	0.937615	up	no	11:22340439..22343639:-	ENSOARG00000013025
oar_circ_0001258	2	0	0	0	0	0	1.07923	0.439053	NA	up	no	11:22522595..22536863:+	ENSOARG00000014479
oar_circ_0001260	2	3	0	0	4	3	-0.457171	0.7401	0.999495	down	no	11:22723568..22727511:-	ENSOARG00000015076
oar_circ_0001261	2	2	0	2	0	0	0.401572	0.790734	0.999495	up	no	11:22811060..22812901:-	ENSOARG00000015076
oar_circ_0001263	0	0	0	3	0	0	-1.38899	0.334858	0.937615	down	no	11:22851358..22890535:-	ENSOARG00000015076
oar_circ_0001264	34	13	24	14	7	6	0.935991	0.163165	0.937615	up	no	11:22889835..22890535:-	ENSOARG00000015076
oar_circ_0001265	2	0	0	0	0	0	1.07923	0.439053	NA	up	no	11:22889835..22898057:-	ENSOARG00000015076
oar_circ_0001267	2	0	0	0	0	0	1.07923	0.439053	NA	up	no	11:22916472..22920729:+	ENSOARG00000015317
oar_circ_0001268	3	0	0	0	0	0	1.21094	0.393943	NA	up	no	11:22922632..22926724:-	ENSOARG00000015437
oar_circ_0001269	0	0	0	2	0	0	-1.26376	0.373488	NA	down	no	11:22934561..22935023:+	Null
oar_circ_0001270	3	6	6	2	4	0	0.956474	0.42399	0.967602	up	no	11:23033894..23045885:-	ENSOARG00000015825
oar_circ_0001271	3	3	4	0	5	0	0.662122	0.625148	0.999495	up	no	11:23033894..23060300:-	ENSOARG00000015825
oar_circ_0001272	5	0	0	0	0	0	1.43059	0.325779	0.937615	up	no	11:23037237..23045885:-	ENSOARG00000015825
oar_circ_0001273	0	0	0	0	2	0	-1.20165	0.393393	NA	down	no	11:23037237..23060300:-	ENSOARG00000015825
oar_circ_0001274	0	0	3	0	5	0	-0.496792	0.743392	0.999495	down	no	11:23165337..23185164:+	Null
oar_circ_0001276	0	5	0	0	3	0	0.570772	0.705218	0.999495	up	no	11:23183623..23185164:+	ENSOARG00000016011
oar_circ_0001277	0	0	0	0	3	0	-1.32781	0.35347	0.937615	down	no	11:23378896..23380282:-	Null
oar_circ_0001278	0	0	0	0	0	4	-1.91145	0.203298	0.937615	down	no	11:23434600..23465083:+	ENSOARG00000016618
oar_circ_0001279	0	0	0	0	5	0	-1.69657	0.252802	0.937615	down	no	11:23449948..23465083:+	ENSOARG00000016618
oar_circ_0001280	4	0	0	2	0	0	0.210585	0.889527	0.999495	up	no	11:23453808..23465083:+	ENSOARG00000016618
oar_circ_0001281	0	2	4	0	3	3	-0.225464	0.870708	0.999495	down	no	11:23459135..23465083:+	ENSOARG00000016618
oar_circ_0001282	0	0	0	0	2	0	-1.20165	0.393393	NA	down	no	11:23831208..23840615:+	ENSOARG00000016806
oar_circ_0001284	3	0	0	0	0	0	1.21094	0.393943	NA	up	no	11:24082483..24083748:-	ENSOARG00000017750
oar_circ_0001285	3	0	4	0	0	0	2.03999	0.177957	0.937615	up	no	11:24106996..24109734:-	ENSOARG00000017826
oar_circ_0001288	4	3	3	8	5	2	-0.764272	0.472073	0.999495	down	no	11:24273288..24275869:-	ENSOARG00000018345
oar_circ_0001289	0	2	2	3	0	0	0.0943977	0.949877	0.999495	up	no	11:24273288..24285216:-	ENSOARG00000018345
oar_circ_0001290	3	0	0	0	0	0	1.21094	0.393943	NA	up	no	11:24277036..24285216:-	ENSOARG00000018345
oar_circ_0001292	0	0	0	0	0	2	-1.30949	0.359141	0.937615	down	no	11:24288496..24301669:-	ENSOARG00000018345
oar_circ_0001293	3	0	0	0	0	0	1.21094	0.393943	NA	up	no	11:24322716..24324665:+	ENSOARG00000018794
oar_circ_0001294	0	0	2	2	0	0	-0.21379	0.885959	0.999495	down	no	11:24351376..24378618:-	ENSOARG00000018887
oar_circ_0001295	0	2	0	2	0	0	-0.00620445	0.996717	0.999495	down	no	11:24351376..24382910:-	ENSOARG00000018887
oar_circ_0001297	0	0	7	0	0	0	1.82142	0.224762	0.937615	up	no	11:24368835..24382910:-	ENSOARG00000018887
oar_circ_0001298	0	2	3	5	0	5	-1.06582	0.418001	0.959957	down	no	11:24378500..24382910:-	ENSOARG00000018887
oar_circ_0001299	11	14	25	16	8	6	0.369608	0.607179	0.999495	up	no	11:24416166..24429549:-	Null
oar_circ_0001300	0	0	0	2	0	0	-1.26376	0.373488	NA	down	no	11:24642802..24644416:+	ENSOARG00000019150
oar_circ_0001301	2	3	2	4	4	0	-0.272115	0.832073	0.999495	down	no	11:24670721..24674047:-	ENSOARG00000000274
oar_circ_0001302	0	2	0	0	0	0	1.19524	0.399198	0.937615	up	no	11:24670721..24676525:-	ENSOARG00000000274
oar_circ_0001303	7	3	12	0	4	0	1.76539	0.15182	0.937615	up	no	11:24865097..24875246:+	ENSOARG00000001510
oar_circ_0001304	6	3	9	0	3	3	0.962685	0.408035	0.949076	up	no	11:24865097..24880151:+	ENSOARG00000001510
oar_circ_0001305	3	0	3	2	0	2	-0.0354573	0.98023	0.999495	down	no	11:24865101..24875246:+	ENSOARG00000001510
oar_circ_0001307	8	0	16	7	11	9	-0.598001	0.520875	0.999495	down	no	11:24872719..24875246:+	ENSOARG00000001510
oar_circ_0001308	2	0	17	0	4	8	0.0445018	0.970817	0.999495	up	no	11:24872719..24880151:+	ENSOARG00000001510
oar_circ_0001309	0	2	0	0	0	0	1.19524	0.399198	0.937615	up	no	11:24877066..24904567:+	ENSOARG00000001510
oar_circ_0001312	3	10	12	7	12	8	-0.33788	0.685954	0.999495	down	no	11:24891471..24897103:+	ENSOARG00000001510
oar_circ_0001314	0	0	2	0	0	2	-0.315278	0.833727	0.999495	down	no	11:25715561..25724920:+	ENSOARG00000003235
oar_circ_0001315	6	3	6	7	4	0	0.106463	0.924806	0.999495	up	no	11:25752461..25754369:+	ENSOARG00000003688
oar_circ_0001316	0	0	0	0	6	7	-3.58723	0.0145493	0.937615	down	yes	11:25752461..25770175:+	ENSOARG00000003688
oar_circ_0001317	0	0	5	0	0	0	1.44324	0.322196	0.937615	up	no	11:25760863..25767372:+	ENSOARG00000003688
oar_circ_0001318	0	0	0	0	3	0	-1.32781	0.35347	0.937615	down	no	11:25782057..25795544:-	ENSOARG00000003979
oar_circ_0001319	2	0	3	2	0	0	0.425509	0.778474	0.999495	up	no	11:25782057..25820329:-	ENSOARG00000003979
oar_circ_0001320	7	0	5	0	3	0	1.13905	0.42568	0.969664	up	no	11:25786596..25797265:-	ENSOARG00000003979
oar_circ_0001321	0	0	3	0	0	0	1.21436	0.392805	NA	up	no	11:25786596..25803054:-	ENSOARG00000003979
oar_circ_0001322	0	0	2	2	3	0	-0.915387	0.544022	0.999495	down	no	11:25786596..25808019:-	ENSOARG00000003979
oar_circ_0001323	6	0	0	2	2	0	0.106556	0.942754	0.999495	up	no	11:25786596..25820329:-	ENSOARG00000003979
oar_circ_0001325	3	0	0	0	0	0	1.21094	0.393943	NA	up	no	11:25791408..25820329:-	ENSOARG00000003979
oar_circ_0001326	0	0	0	0	0	4	-1.91145	0.203298	0.937615	down	no	11:25791408..25835196:-	ENSOARG00000003979
oar_circ_0001328	4	0	0	0	0	0	1.30018	0.36475	0.937615	up	no	11:25802923..25808019:-	ENSOARG00000003979
oar_circ_0001329	0	2	0	0	0	4	-0.668019	0.659036	0.999495	down	no	11:25802923..25814804:-	ENSOARG00000003979
oar_circ_0001330	0	0	0	3	0	0	-1.38899	0.334858	0.937615	down	no	11:25802923..25820327:-	ENSOARG00000003979
oar_circ_0001331	19	8	14	14	14	14	-0.417535	0.52834	0.999495	down	no	11:25802923..25820329:-	ENSOARG00000003979
oar_circ_0001332	42	22	29	37	35	28	-0.460997	0.31642	0.937615	down	no	11:25802923..25835196:-	ENSOARG00000003979
oar_circ_0001333	16	2	6	8	8	2	0.0193509	0.983865	0.999495	up	no	11:25805323..25820329:-	ENSOARG00000003979
oar_circ_0001334	8	2	2	9	4	0	-0.384968	0.742031	0.999495	down	no	11:25805323..25835196:-	ENSOARG00000003979
oar_circ_0001335	0	0	2	4	0	0	-0.746642	0.622978	0.999495	down	no	11:25807884..25820329:-	ENSOARG00000003979
oar_circ_0001336	5	0	2	0	7	4	-0.825168	0.527134	0.999495	down	no	11:25807884..25835196:-	ENSOARG00000003979
oar_circ_0001338	56	27	61	45	60	26	-0.20484	0.617611	0.999495	down	no	11:25814685..25820329:-	ENSOARG00000003979
oar_circ_0001339	3	0	0	0	0	0	1.21094	0.393943	NA	up	no	11:25814685..25821928:-	ENSOARG00000003979
oar_circ_0001340	7	3	4	8	3	4	-0.449121	0.657029	0.999495	down	no	11:25814685..25835196:-	ENSOARG00000003979
oar_circ_0001341	0	2	0	0	0	0	1.19524	0.399198	0.937615	up	no	11:25818213..25820329:-	ENSOARG00000003979
oar_circ_0001342	2	4	6	2	0	0	1.5854	0.247651	0.937615	up	no	11:25818213..25835196:-	ENSOARG00000003979
oar_circ_0001343	7	2	6	4	2	0	0.759221	0.53149	0.999495	up	no	11:25820126..25835196:-	ENSOARG00000003979
oar_circ_0001345	4	2	0	0	0	0	2.02046	0.181961	0.937615	up	no	11:26121001..26123499:-	ENSOARG00000006095
oar_circ_0001346	0	0	2	0	0	0	1.08257	0.43788	NA	up	no	11:26277701..26281395:+	ENSOARG00000008090
oar_circ_0001347	2	0	0	0	0	0	1.07923	0.439053	NA	up	no	11:26542829..26553222:-	ENSOARG00000010397
oar_circ_0001348	0	0	0	3	0	0	-1.38899	0.334858	0.937615	down	no	11:26569498..26569916:+	ENSOARG00000010662
oar_circ_0001349	6	0	0	0	5	3	-0.593049	0.675694	0.999495	down	no	11:26809540..26810882:-	Null
oar_circ_0001350	36	34	36	30	26	42	-0.25775	0.591254	0.999495	down	no	11:27176597..27177276:+	ENSOARG00000018387
oar_circ_0001351	0	0	6	0	5	0	0.0174836	0.990716	0.999495	up	no	11:27593621..27604305:+	ENSOARG00000001311
oar_circ_0001352	6	5	4	3	3	3	0.348773	0.743994	0.999495	up	no	11:27593621..27610285:+	ENSOARG00000001311
oar_circ_0001353	3	0	0	0	2	0	0.137518	0.926856	0.999495	up	no	11:27649485..27652271:-	ENSOARG00000001617
oar_circ_0001354	2	2	0	0	5	0	-0.169936	0.909069	0.999495	down	no	11:27653990..27666864:-	ENSOARG00000001617
oar_circ_0001355	0	0	3	5	3	0	-1.17142	0.419149	0.961855	down	no	11:27676175..27684247:-	ENSOARG00000001617
oar_circ_0001358	14	13	30	12	17	10	0.196622	0.759946	0.999495	up	no	11:27680234..27704335:-	ENSOARG00000001617
oar_circ_0001359	2	0	0	0	0	0	1.07923	0.439053	NA	up	no	11:27697444..27715334:-	ENSOARG00000001617
oar_circ_0001360	2	3	6	3	2	0	0.66414	0.604069	0.999495	up	no	11:27697444..27726548:-	ENSOARG00000001617
oar_circ_0001362	4	2	6	3	3	0	0.544175	0.662805	0.999495	up	no	11:27715307..27740228:-	ENSOARG00000001617
oar_circ_0001363	5	0	3	0	0	0	2.2066	0.146082	0.937615	up	no	11:27726392..27740228:-	ENSOARG00000001617
oar_circ_0001364	0	0	2	0	2	0	-0.0885183	0.952065	0.999495	down	no	11:28310574..28400656:-	ENSOARG00000002743
oar_circ_0001365	2	0	3	0	0	0	1.63523	0.271488	0.937615	up	no	11:28310574..28409090:-	ENSOARG00000002743
oar_circ_0001366	3	0	0	2	2	0	-0.448107	0.766716	0.999495	down	no	11:28371144..28400656:-	ENSOARG00000002743
oar_circ_0001367	6	4	4	2	0	6	0.232615	0.842703	0.999495	up	no	11:28371144..28409090:-	ENSOARG00000002743
oar_circ_0001368	0	0	2	0	0	0	1.08257	0.43788	NA	up	no	11:28371144..28417355:-	ENSOARG00000002743
oar_circ_0001370	3	3	0	0	2	0	0.919196	0.53929	0.999495	up	no	11:28441798..28447502:+	ENSOARG00000002984
oar_circ_0001371	0	0	2	0	0	0	1.08257	0.43788	NA	up	no	11:28441798..28451307:+	ENSOARG00000002984
oar_circ_0001372	0	0	0	4	0	0	-1.70451	0.250938	0.937615	down	no	11:28447400..28451307:+	ENSOARG00000002984
oar_circ_0001373	2	0	2	0	0	0	1.39307	0.337987	0.937615	up	no	11:29802935..29835311:-	Null
oar_circ_0001374	2	0	0	2	0	0	-0.219526	0.882875	0.999495	down	no	11:29835171..29840308:-	Null
oar_circ_0001375	0	0	0	0	2	0	-1.20165	0.393393	NA	down	no	11:29914730..29942224:+	ENSOARG00000015028
oar_circ_0001376	0	0	0	7	2	0	-2.95718	0.0495189	0.937615	down	yes	11:29916949..29920809:+	ENSOARG00000015028
oar_circ_0001377	0	0	0	0	0	2	-1.30949	0.359141	0.937615	down	no	11:29931585..29932294:+	ENSOARG00000015028
oar_circ_0001379	2	0	0	0	4	0	-0.567778	0.707774	0.999495	down	no	11:30079001..30091409:+	ENSOARG00000015028
oar_circ_0001380	0	0	0	3	0	0	-1.38899	0.334858	0.937615	down	no	11:30155048..30186239:+	ENSOARG00000015028
oar_circ_0001381	0	0	2	0	0	0	1.08257	0.43788	NA	up	no	11:30174302..30175493:+	ENSOARG00000015028
oar_circ_0001382	5	2	3	0	7	3	-0.236876	0.845399	0.999495	down	no	11:30194957..30199502:+	ENSOARG00000015028
oar_circ_0001385	3	3	0	0	0	0	2.10839	0.164419	0.937615	up	no	11:30273833..30292697:+	ENSOARG00000015404
oar_circ_0001386	76	32	58	17	45	18	0.711149	0.121888	0.937615	up	no	11:30273833..30301943:+	ENSOARG00000015404
oar_circ_0001387	0	0	0	0	2	0	-1.20165	0.393393	NA	down	no	11:30273833..30308938:+	ENSOARG00000015404
oar_circ_0001388	124	45	80	47	67	67	0.0417806	0.909748	0.999495	up	no	11:30273833..30311013:+	ENSOARG00000015404
oar_circ_0001389	0	2	3	0	3	2	-0.158681	0.911268	0.999495	down	no	11:30273833..30318468:+	ENSOARG00000015404
oar_circ_0001390	14	6	8	3	0	6	0.951135	0.357656	0.937615	up	no	11:30273833..30321009:+	ENSOARG00000015404
oar_circ_0001392	7	4	4	8	4	5	-0.500947	0.603846	0.999495	down	no	11:30292523..30311013:+	ENSOARG00000015404
oar_circ_0001393	0	0	0	3	0	0	-1.38899	0.334858	0.937615	down	no	11:30301824..30308938:+	ENSOARG00000015404
oar_circ_0001394	4	4	2	3	0	0	1.0154	0.460092	0.999495	up	no	11:30301824..30311013:+	ENSOARG00000015404
oar_circ_0001395	2	0	0	0	0	0	1.07923	0.439053	NA	up	no	11:30301824..30318468:+	ENSOARG00000015404
oar_circ_0001396	2	0	0	4	0	2	-1.3063	0.378042	0.937615	down	no	11:30545581..30547009:+	Null
oar_circ_0001399	14	10	11	12	5	4	0.358375	0.658293	0.999495	up	no	11:30858353..30870986:+	ENSOARG00000015543
oar_circ_0001400	15	16	3	2	3	11	0.646128	0.490298	0.999495	up	no	11:30858353..30880268:+	ENSOARG00000015543
oar_circ_0001401	0	0	2	0	0	0	1.08257	0.43788	NA	up	no	11:30858353..30884119:+	ENSOARG00000015543
oar_circ_0001402	0	0	0	3	0	0	-1.38899	0.334858	0.937615	down	no	11:30858353..30895583:+	ENSOARG00000015543
oar_circ_0001403	4	2	0	2	3	5	-0.879146	0.482062	0.999495	down	no	11:30865668..30870986:+	ENSOARG00000015543
oar_circ_0001404	4	0	0	0	0	7	-0.61321	0.67852	0.999495	down	no	11:30865668..30880268:+	ENSOARG00000015543
oar_circ_0001406	2	0	0	0	0	0	1.07923	0.439053	NA	up	no	11:30880151..30884119:+	ENSOARG00000015543
oar_circ_0001408	0	2	2	0	0	2	0.303856	0.840468	0.999495	up	no	11:30884051..30890983:+	ENSOARG00000015543
oar_circ_0001409	4	3	5	4	0	4	0.0756256	0.9493	0.999495	up	no	11:30884051..30895583:+	ENSOARG00000015543
oar_circ_0001410	10	4	5	5	7	0	0.34644	0.748145	0.999495	up	no	11:30890903..30895583:+	ENSOARG00000015543
oar_circ_0001412	0	0	4	0	0	0	1.30355	0.36367	0.937615	up	no	11:31659891..31662091:+	ENSOARG00000016428
oar_circ_0001413	9	4	4	0	4	0	1.48411	0.244681	0.937615	up	no	11:32384454..32388698:-	ENSOARG00000016545
oar_circ_0001414	0	0	0	3	0	0	-1.38899	0.334858	0.937615	down	no	11:32384454..32402115:-	ENSOARG00000016545
oar_circ_0001415	272	234	284	296	254	179	-0.20742	0.368241	0.937615	down	no	11:32398055..32402115:-	ENSOARG00000016545
oar_circ_0001417	10	8	6	4	7	2	0.574369	0.542908	0.999495	up	no	11:32901114..32912226:+	ENSOARG00000017147
oar_circ_0001418	0	3	2	0	5	0	0.0603163	0.967303	0.999495	up	no	11:32901114..32917757:+	ENSOARG00000017147
oar_circ_0001419	3	7	4	6	0	4	0.121083	0.915493	0.999495	up	no	11:32901114..32948195:+	ENSOARG00000017147
oar_circ_0001420	0	0	3	0	0	0	1.21436	0.392805	NA	up	no	11:32904646..32917757:+	ENSOARG00000017147
oar_circ_0001423	0	0	3	5	0	0	-0.689263	0.648393	0.999495	down	no	11:32955517..32958737:+	ENSOARG00000017147
oar_circ_0001424	0	2	0	0	0	2	-0.105135	0.944614	0.999495	down	no	11:32955517..32961440:+	ENSOARG00000017147
oar_circ_0001426	12	0	0	11	10	10	-1.62413	0.123365	0.937615	down	no	11:32985584..32986129:+	ENSOARG00000017147
oar_circ_0001427	0	0	0	0	3	0	-1.32781	0.35347	0.937615	down	no	11:33088327..33117006:-	ENSOARG00000017557
oar_circ_0001429	5	0	0	0	0	0	1.43059	0.325779	0.937615	up	no	11:33134937..33138070:-	ENSOARG00000017557
oar_circ_0001430	36	5	34	15	21	17	0.0341423	0.956795	0.999495	up	no	11:33302533..33306859:+	ENSOARG00000017604
oar_circ_0001431	0	3	0	0	0	0	1.33021	0.35526	0.937615	up	no	11:33353850..33370105:+	ENSOARG00000017770
oar_circ_0001432	3	0	0	0	0	0	1.21094	0.393943	NA	up	no	11:33353850..33395982:+	ENSOARG00000017770
oar_circ_0001433	0	0	0	0	0	2	-1.30949	0.359141	0.937615	down	no	11:33355231..33360735:+	ENSOARG00000017770
oar_circ_0001436	0	0	0	0	2	0	-1.20165	0.393393	NA	down	no	11:33360251..33360735:+	ENSOARG00000017770
oar_circ_0001437	3	2	5	0	0	0	2.81491	0.0612256	0.937615	up	no	11:33360251..33374729:+	ENSOARG00000017770
oar_circ_0001438	0	0	0	2	4	0	-2.26729	0.135225	0.937615	down	no	11:33366111..33370105:+	ENSOARG00000017770
oar_circ_0001440	2	2	0	0	0	0	1.62241	0.274931	0.937615	up	no	11:33366111..33374729:+	ENSOARG00000017770
oar_circ_0001442	0	0	6	0	0	0	1.64196	0.268585	0.937615	up	no	11:33670712..33672989:-	ENSOARG00000018352
oar_circ_0001443	3	3	3	0	3	0	1.0295	0.463084	0.999495	up	no	11:33930078..33930938:-	Null
oar_circ_0001444	0	2	0	0	0	0	1.19524	0.399198	0.937615	up	no	11:33963402..33964458:-	ENSOARG00000000695
oar_circ_0001448	0	3	6	2	3	0	0.481035	0.725404	0.999495	up	no	11:34430613..34433060:+	ENSOARG00000001923
oar_circ_0001451	3	0	0	0	0	0	1.21094	0.393943	NA	up	no	11:34519779..34523189:-	ENSOARG00000002206
oar_circ_0001452	2	0	0	0	0	0	1.07923	0.439053	NA	up	no	11:34558178..34562699:-	ENSOARG00000002206
oar_circ_0001453	0	3	0	0	0	0	1.33021	0.35526	0.937615	up	no	11:35005249..35027381:-	ENSOARG00000002805
oar_circ_0001454	0	0	4	0	2	2	-0.296506	0.843001	0.999495	down	no	11:35005249..35033524:-	ENSOARG00000002805
oar_circ_0001455	0	0	3	0	0	0	1.21436	0.392805	NA	up	no	11:35005249..35036236:-	ENSOARG00000002805
oar_circ_0001456	8	2	10	4	10	5	-0.280945	0.763956	0.999495	down	no	11:35015792..35033524:-	ENSOARG00000002805
oar_circ_0001457	0	0	3	0	0	2	-0.0742297	0.960886	0.999495	down	no	11:35015792..35036236:-	ENSOARG00000002805
oar_circ_0001458	4	2	3	0	0	3	0.693347	0.617891	0.999495	up	no	11:35024942..35036236:-	ENSOARG00000002805
oar_circ_0001459	0	0	0	2	0	0	-1.26376	0.373488	NA	down	no	11:35024942..35039255:-	ENSOARG00000002805
oar_circ_0001460	7	4	9	2	3	3	0.798939	0.44392	0.98926	up	no	11:35075217..35082570:+	ENSOARG00000002872
oar_circ_0001461	0	0	0	0	3	0	-1.32781	0.35347	0.937615	down	no	11:35075217..35097826:+	ENSOARG00000002872
oar_circ_0001465	0	3	0	0	0	0	1.33021	0.35526	0.937615	up	no	11:35090144..35097826:+	ENSOARG00000002872
oar_circ_0001466	5	7	6	11	7	5	-0.582237	0.509212	0.999495	down	no	11:35095826..35097826:+	ENSOARG00000002872
oar_circ_0001468	8	8	16	9	10	3	0.223028	0.786338	0.999495	up	no	11:35214260..35264298:+	ENSOARG00000003144
oar_circ_0001470	4	0	0	0	3	2	-0.478665	0.747137	0.999495	down	no	11:35222393..35264298:+	ENSOARG00000003144
oar_circ_0001472	4	4	0	0	0	0	2.48328	0.101676	0.937615	up	no	11:35242378..35264298:+	ENSOARG00000003144
oar_circ_0001473	9	3	4	2	3	0	1.11508	0.35897	0.937615	up	no	11:35242378..35284579:+	ENSOARG00000003144
oar_circ_0001474	2	0	0	0	0	0	1.07923	0.439053	NA	up	no	11:35242378..35295840:+	ENSOARG00000003144
oar_circ_0001477	4	0	4	3	5	0	-0.26251	0.844766	0.999495	down	no	11:35283690..35284579:+	ENSOARG00000003144
oar_circ_0001478	2	0	4	0	0	0	1.84696	0.219732	0.937615	up	no	11:35283690..35295840:+	ENSOARG00000003144
oar_circ_0001479	8	0	2	4	5	0	-0.175287	0.893597	0.999495	down	no	11:35284480..35304125:+	ENSOARG00000003144
oar_circ_0001481	0	4	5	0	0	0	2.61944	0.0836177	0.937615	up	no	11:35310651..35314356:+	ENSOARG00000003144
oar_circ_0001482	0	0	2	0	0	0	1.08257	0.43788	NA	up	no	11:35310651..35320354:+	ENSOARG00000003144
oar_circ_0001485	2	0	2	3	0	0	-0.0673373	0.964418	0.999495	down	no	11:35312433..35327774:+	ENSOARG00000003144
oar_circ_0001486	0	0	5	0	0	0	1.44324	0.322196	0.937615	up	no	11:35318256..35327774:+	ENSOARG00000003144
oar_circ_0001488	0	0	0	0	3	0	-1.32781	0.35347	0.937615	down	no	11:35538246..35543042:-	ENSOARG00000003331
oar_circ_0001489	3	2	2	0	0	0	2.37984	0.116909	0.937615	up	no	11:35540072..35543042:-	ENSOARG00000003331
oar_circ_0001490	0	0	0	0	2	0	-1.20165	0.393393	NA	down	no	11:35643858..35652118:-	ENSOARG00000003739
oar_circ_0001491	10	11	11	3	3	3	1.35806	0.140051	0.937615	up	no	11:36366175..36368310:-	ENSOARG00000005653
oar_circ_0001492	0	0	0	0	3	0	-1.32781	0.35347	0.937615	down	no	11:36366175..36370809:-	ENSOARG00000005653
oar_circ_0001493	0	0	0	3	0	0	-1.38899	0.334858	0.937615	down	no	11:36368200..36375300:-	ENSOARG00000005653
oar_circ_0001494	5	0	0	0	0	0	1.43059	0.325779	0.937615	up	no	11:36368200..36386067:-	ENSOARG00000005653
oar_circ_0001496	0	0	2	6	0	0	-1.14382	0.448544	0.993275	down	no	11:36821548..36826097:+	Null
oar_circ_0001497	4	0	3	4	0	3	-0.457384	0.7349	0.999495	down	no	11:36821548..36830466:+	Null
oar_circ_0001498	13	9	9	4	13	6	0.14156	0.861688	0.999495	up	no	11:36824923..36830466:+	ENSOARG00000006129
oar_circ_0001499	12	9	19	10	13	4	0.242022	0.74737	0.999495	up	no	11:37154395..37157812:-	ENSOARG00000006622
oar_circ_0001500	9	6	13	3	6	4	0.677878	0.454826	0.999495	up	no	11:37660013..37705532:+	ENSOARG00000007203
oar_circ_0001501	0	0	0	0	2	0	-1.20165	0.393393	NA	down	no	11:37660013..37714670:+	ENSOARG00000007203
oar_circ_0001505	5	0	3	0	0	2	0.769172	0.602906	0.999495	up	no	11:37871222..37890355:+	ENSOARG00000007203
oar_circ_0001511	5	2	4	0	4	0	0.927953	0.496304	0.999495	up	no	11:38386573..38391443:-	ENSOARG00000008684
oar_circ_0001512	0	0	2	0	0	0	1.08257	0.43788	NA	up	no	11:38386573..38406667:-	ENSOARG00000008684
oar_circ_0001513	0	0	0	2	0	0	-1.26376	0.373488	NA	down	no	11:38390638..38401251:-	ENSOARG00000008684
oar_circ_0001514	3	0	0	0	0	0	1.21094	0.393943	NA	up	no	11:38390638..38406667:-	ENSOARG00000008684
oar_circ_0001515	5	3	4	3	4	2	0.0774479	0.944743	0.999495	up	no	11:38395832..38406667:-	ENSOARG00000008684
oar_circ_0001518	0	0	2	0	0	0	1.08257	0.43788	NA	up	no	11:38549700..38551319:+	ENSOARG00000008781
oar_circ_0001519	0	0	0	0	2	0	-1.20165	0.393393	NA	down	no	11:38549700..38551836:+	Null
oar_circ_0001520	3	0	3	7	2	0	-0.76603	0.570251	0.999495	down	no	11:38585251..38592355:+	ENSOARG00000008919
oar_circ_0001521	2	0	3	0	0	0	1.63523	0.271488	0.937615	up	no	11:38585251..38603398:+	Null
oar_circ_0001523	11	10	8	3	3	12	0.228978	0.797551	0.999495	up	no	11:38602696..38603398:+	Null
oar_circ_0001525	0	0	0	0	2	0	-1.20165	0.393393	NA	down	no	11:38913026..38916869:-	ENSOARG00000009763
oar_circ_0001528	11	0	2	0	3	0	1.21198	0.396483	0.937615	up	no	11:39047954..39055351:+	ENSOARG00000010065
oar_circ_0001529	7	0	12	5	9	7	-0.55718	0.575757	0.999495	down	no	11:39100481..39106131:-	ENSOARG00000010197
oar_circ_0001530	0	7	2	0	5	0	0.704736	0.618029	0.999495	up	no	11:39338624..39340488:-	ENSOARG00000010799
oar_circ_0001531	0	3	0	6	0	0	-0.597024	0.689447	0.999495	down	no	11:39338624..39358274:-	ENSOARG00000010799
oar_circ_0001532	0	2	0	0	0	0	1.19524	0.399198	0.937615	up	no	11:39453522..39466288:+	ENSOARG00000011220
oar_circ_0001533	0	0	3	2	3	0	-0.626846	0.675932	0.999495	down	no	11:39461090..39463026:+	ENSOARG00000011220
oar_circ_0001534	0	0	0	2	0	0	-1.26376	0.373488	NA	down	no	11:39461090..39466288:+	ENSOARG00000011220
oar_circ_0001535	5	7	0	0	2	0	1.74737	0.217184	0.937615	up	no	11:39461090..39472410:+	ENSOARG00000011220
oar_circ_0001536	4	2	0	0	2	2	0.172963	0.903635	0.999495	up	no	11:39461090..39482467:+	ENSOARG00000011220
oar_circ_0001538	0	3	3	0	0	0	2.11408	0.16332	0.937615	up	no	11:40115810..40118291:+	ENSOARG00000014063
oar_circ_0001541	0	0	0	0	0	3	-1.56684	0.285998	0.937615	down	no	11:41628975..41635943:-	ENSOARG00000018175
oar_circ_0001542	6	4	4	0	0	0	3.34422	0.0229225	0.937615	up	yes	11:41746720..41747200:-	ENSOARG00000018768
oar_circ_0001543	0	2	3	2	0	3	-0.298073	0.832662	0.999495	down	no	11:41819637..41820647:-	ENSOARG00000018964
oar_circ_0001544	5	0	0	0	0	0	1.43059	0.325779	0.937615	up	no	11:41819637..41832418:-	ENSOARG00000018964
oar_circ_0001545	0	2	0	0	0	0	1.19524	0.399198	0.937615	up	no	11:41893179..41895750:+	ENSOARG00000000809
oar_circ_0001546	3	0	0	0	0	0	1.21094	0.393943	NA	up	no	11:41909836..41913982:-	ENSOARG00000001511
oar_circ_0001547	6	0	0	0	4	0	0.183362	0.903361	0.999495	up	no	11:41911131..41913036:-	ENSOARG00000001511
oar_circ_0001551	0	0	0	0	3	0	-1.32781	0.35347	0.937615	down	no	11:41932133..41934697:-	ENSOARG00000001511
oar_circ_0001552	0	2	0	0	0	0	1.19524	0.399198	0.937615	up	no	11:42067831..42071268:+	ENSOARG00000001896
oar_circ_0001553	0	5	5	3	0	2	0.493775	0.711334	0.999495	up	no	11:42073498..42076160:+	ENSOARG00000001896
oar_circ_0001554	84	0	0	0	0	0	1.84887	NA	NA	up	no	11:42170207..42215331:+	Null
oar_circ_0001555	3	3	3	6	0	0	0.178186	0.894321	0.999495	up	no	11:42251922..42252954:-	ENSOARG00000003316
oar_circ_0001556	7	0	0	0	0	0	1.80725	0.228059	0.937615	up	no	11:42258657..42259296:-	ENSOARG00000003316
oar_circ_0001557	3	0	2	0	0	0	1.6326	0.272168	0.937615	up	no	11:42258657..42260283:-	ENSOARG00000003316
oar_circ_0001558	0	0	0	3	0	0	-1.38899	0.334858	0.937615	down	no	11:42258657..42267441:-	ENSOARG00000003316
oar_circ_0001559	0	0	2	0	7	2	-1.57157	0.280665	0.937615	down	no	11:42260181..42265001:-	ENSOARG00000003316
oar_circ_0001560	5	3	0	0	2	0	1.17453	0.42641	0.970692	up	no	11:42260181..42267441:-	ENSOARG00000003316
oar_circ_0001561	0	2	0	0	0	0	1.19524	0.399198	0.937615	up	no	11:42261397..42265001:-	ENSOARG00000003316
oar_circ_0001562	0	0	0	0	2	0	-1.20165	0.393393	NA	down	no	11:42263377..42267441:-	ENSOARG00000003316
oar_circ_0001563	0	0	3	0	0	0	1.21436	0.392805	NA	up	no	11:42266368..42267441:-	ENSOARG00000003316
oar_circ_0001564	0	0	0	0	4	0	-1.44118	0.319921	0.937615	down	no	11:42376228..42386595:+	Null
oar_circ_0001565	3	2	2	0	0	0	2.37984	0.116909	0.937615	up	no	11:42621397..42623334:+	ENSOARG00000005012
oar_circ_0001566	0	4	2	3	4	0	-0.168702	0.901908	0.999495	down	no	11:42621397..42623965:+	ENSOARG00000005012
oar_circ_0001567	10	3	3	6	4	6	-0.388721	0.693536	0.999495	down	no	11:42623756..42625297:+	ENSOARG00000005012
oar_circ_0001568	4	0	0	0	0	0	1.30018	0.36475	0.937615	up	no	11:42837838..42839234:+	ENSOARG00000005409
oar_circ_0001569	0	0	2	0	6	4	-1.802	0.207032	0.937615	down	no	11:42837838..42842876:+	ENSOARG00000005409
oar_circ_0001570	2	0	0	0	3	0	-0.350081	0.815632	0.999495	down	no	11:42850107..42853241:+	ENSOARG00000005409
oar_circ_0001571	4	0	6	3	6	0	-0.146335	0.910608	0.999495	down	no	11:43120210..43126612:-	ENSOARG00000006016
oar_circ_0001573	0	0	2	0	0	0	1.08257	0.43788	NA	up	no	11:43190366..43195701:-	ENSOARG00000006328
oar_circ_0001574	4	0	2	0	0	0	1.84232	0.2208	0.937615	up	no	11:43619197..43654351:-	ENSOARG00000008370
oar_circ_0001575	0	0	2	0	0	0	1.08257	0.43788	NA	up	no	11:43619197..43656437:-	ENSOARG00000008370
oar_circ_0001576	0	0	2	0	0	0	1.08257	0.43788	NA	up	no	11:43619197..43682373:-	ENSOARG00000008370
oar_circ_0001577	4	5	8	0	5	0	1.29324	0.303176	0.937615	up	no	11:43629427..43656437:-	Null
oar_circ_0001578	0	2	0	0	0	0	1.19524	0.399198	0.937615	up	no	11:43629427..43674055:-	ENSOARG00000008370
oar_circ_0001580	0	0	0	2	0	0	-1.26376	0.373488	NA	down	no	11:43632124..43682373:-	ENSOARG00000008370
oar_circ_0001581	0	0	0	0	2	0	-1.20165	0.393393	NA	down	no	11:43648275..43649561:-	Null
oar_circ_0001582	4	2	0	0	0	0	2.02046	0.181961	0.937615	up	no	11:43849528..43851220:-	Null
oar_circ_0001583	0	0	0	3	0	0	-1.38899	0.334858	0.937615	down	no	11:43875493..43876731:+	Null
oar_circ_0001584	0	0	0	0	2	0	-1.20165	0.393393	NA	down	no	11:44005242..44007265:-	ENSOARG00000009078
oar_circ_0001585	0	0	0	2	0	0	-1.26376	0.373488	NA	down	no	11:44005242..44010548:-	ENSOARG00000009078
oar_circ_0001588	0	3	5	0	2	0	1.18107	0.423669	0.967098	up	no	11:44556972..44560970:-	ENSOARG00000010551
oar_circ_0001590	0	2	3	0	0	0	1.84068	0.221242	0.937615	up	no	11:44701029..44704358:-	Null
oar_circ_0001592	3	0	0	0	2	0	0.137518	0.926856	0.999495	up	no	11:44708020..44712281:-	ENSOARG00000010725
oar_circ_0001593	9	3	0	5	11	9	-1.23615	0.223173	0.937615	down	no	11:44708020..44713989:-	ENSOARG00000010725
oar_circ_0001595	7	3	0	0	3	6	-0.213544	0.867803	0.999495	down	no	11:44902757..44921275:-	ENSOARG00000010947
oar_circ_0001596	0	0	0	0	2	0	-1.20165	0.393393	NA	down	no	11:44906067..44921275:-	ENSOARG00000010947
oar_circ_0001597	3	2	3	2	0	2	0.379083	0.777211	0.999495	up	no	11:44912202..44921275:-	ENSOARG00000010947
oar_circ_0001598	0	0	4	0	2	0	0.340813	0.82168	0.999495	up	no	11:44919647..44921275:-	ENSOARG00000010947
oar_circ_0001600	0	0	0	0	2	0	-1.20165	0.393393	NA	down	no	11:44938524..44980934:-	ENSOARG00000010947
oar_circ_0001601	27	17	23	18	20	20	-0.15896	0.773245	0.999495	down	no	11:44974445..44980934:-	ENSOARG00000010947
oar_circ_0001602	0	2	0	2	0	0	-0.00620445	0.996717	0.999495	down	no	11:44974445..44995251:-	Null
oar_circ_0001603	0	0	2	0	0	0	1.08257	0.43788	NA	up	no	11:44977047..44980934:-	ENSOARG00000010947
oar_circ_0001604	0	0	2	0	0	0	1.08257	0.43788	NA	up	no	11:44990215..44995251:-	Null
oar_circ_0001605	15	12	13	19	22	28	-1.1142	0.0607672	0.937615	down	no	11:45446906..45448238:-	ENSOARG00000011438
oar_circ_0001606	0	0	2	0	3	0	-0.344309	0.818666	0.999495	down	no	11:45447389..45448238:-	ENSOARG00000011438
oar_circ_0001608	0	0	2	0	2	0	-0.0885183	0.952065	0.999495	down	no	11:45456980..45482106:-	ENSOARG00000011438
oar_circ_0001609	6	0	4	3	8	0	-0.356182	0.780917	0.999495	down	no	11:45456980..45493299:-	ENSOARG00000011438
oar_circ_0001610	0	0	4	0	3	0	0.0871088	0.954248	0.999495	up	no	11:45472963..45474066:-	ENSOARG00000011438
oar_circ_0001611	65	37	72	31	56	25	0.302883	0.451422	0.996253	up	no	11:45472963..45482106:-	ENSOARG00000011438
oar_circ_0001612	84	63	92	51	71	33	0.313315	0.363091	0.937615	up	no	11:45472963..45493299:-	ENSOARG00000011438
oar_circ_0001613	0	0	0	0	3	0	-1.32781	0.35347	0.937615	down	no	11:45472963..45563795:-	ENSOARG00000011438
oar_circ_0001614	4	0	0	0	6	0	-0.460086	0.760281	0.999495	down	no	11:45482005..45493299:-	ENSOARG00000011438
oar_circ_0001616	2	0	0	2	2	0	-0.725344	0.632445	0.999495	down	no	11:45493158..45563795:-	ENSOARG00000011438
oar_circ_0001617	29	26	46	27	39	22	-0.120405	0.797704	0.999495	down	no	11:45562424..45563795:-	ENSOARG00000011438
oar_circ_0001620	0	3	0	0	0	0	1.33021	0.35526	0.937615	up	no	11:45647749..45658148:-	ENSOARG00000011644
oar_circ_0001622	0	0	0	0	2	0	-1.20165	0.393393	NA	down	no	11:45715471..45717927:+	ENSOARG00000011750
oar_circ_0001623	0	2	2	0	2	0	0.536714	0.723396	0.999495	up	no	11:45818929..45897403:+	Null
oar_circ_0001625	0	0	0	0	2	0	-1.20165	0.393393	NA	down	no	11:46022561..46033410:+	ENSOARG00000011927
oar_circ_0001626	0	0	2	0	5	2	-1.30769	0.377267	0.937615	down	no	11:46022561..46038295:+	ENSOARG00000011927
oar_circ_0001628	3	0	0	0	0	0	1.21094	0.393943	NA	up	no	11:46025679..46033410:+	ENSOARG00000011927
oar_circ_0001629	0	0	2	0	0	0	1.08257	0.43788	NA	up	no	11:46029173..46059191:+	ENSOARG00000011927
oar_circ_0001630	3	0	0	0	0	0	1.21094	0.393943	NA	up	no	11:46029173..46088216:+	ENSOARG00000011927
oar_circ_0001631	5	0	8	4	3	2	0.0300785	0.97991	0.999495	up	no	11:46052087..46059191:+	ENSOARG00000011927
oar_circ_0001632	6	0	0	5	2	4	-1.08961	0.40271	0.942605	down	no	11:46062671..46093115:+	ENSOARG00000011927
oar_circ_0001633	0	0	0	0	4	0	-1.44118	0.319921	0.937615	down	no	11:46062671..46105985:+	ENSOARG00000011927
oar_circ_0001634	4	0	0	0	0	0	1.30018	0.36475	0.937615	up	no	11:46062671..46154060:+	ENSOARG00000011927
oar_circ_0001635	3	0	2	0	0	0	1.6326	0.272168	0.937615	up	no	11:46063668..46093115:+	ENSOARG00000011927
oar_circ_0001636	2	0	0	0	0	0	1.07923	0.439053	NA	up	no	11:46076411..46082710:+	ENSOARG00000011927
oar_circ_0001637	0	0	0	0	5	0	-1.69657	0.252802	0.937615	down	no	11:46076411..46095217:+	ENSOARG00000011927
oar_circ_0001639	0	0	0	0	0	4	-1.91145	0.203298	0.937615	down	no	11:46090001..46107288:+	ENSOARG00000011927
oar_circ_0001640	2	0	0	0	3	0	-0.350081	0.815632	0.999495	down	no	11:46136380..46138963:+	ENSOARG00000011927
oar_circ_0001642	3	0	0	0	0	0	1.21094	0.393943	NA	up	no	11:46380525..46382635:+	ENSOARG00000012181
oar_circ_0001643	11	6	21	4	4	3	1.25388	0.157751	0.937615	up	no	11:46380525..46383451:+	ENSOARG00000012181
oar_circ_0001644	31	21	32	12	33	18	0.0979841	0.855372	0.999495	up	no	11:46380525..46393617:+	ENSOARG00000012181
oar_circ_0001647	13	3	6	6	9	5	-0.227064	0.8008	0.999495	down	no	11:46393450..46411789:+	ENSOARG00000012181
oar_circ_0001648	2	0	0	0	0	0	1.07923	0.439053	NA	up	no	11:46393450..46434886:+	ENSOARG00000012181
oar_circ_0001649	50	25	57	42	44	21	-0.0529123	0.903673	0.999495	down	no	11:46405386..46411789:+	ENSOARG00000012181
oar_circ_0001650	6	6	3	3	0	5	0.390233	0.735129	0.999495	up	no	11:46405386..46434886:+	ENSOARG00000012181
oar_circ_0001651	5	0	2	0	0	0	2.02839	0.180304	0.937615	up	no	11:46405386..46439111:+	ENSOARG00000012181
oar_circ_0001652	4	2	6	0	4	0	1.02279	0.448959	0.993275	up	no	11:46405386..46443773:+	ENSOARG00000012181
oar_circ_0001653	2	0	0	0	0	0	1.07923	0.439053	NA	up	no	11:46410326..46443773:+	ENSOARG00000012181
oar_circ_0001656	0	2	5	0	0	0	2.1961	0.147976	0.937615	up	no	11:46428463..46443773:+	ENSOARG00000012181
oar_circ_0001657	3	0	0	0	0	0	1.21094	0.393943	NA	up	no	11:46428463..46447656:+	ENSOARG00000012181
oar_circ_0001658	0	0	0	0	2	0	-1.20165	0.393393	NA	down	no	11:46447487..46454663:+	ENSOARG00000012181
oar_circ_0001660	5	3	0	0	0	0	2.41585	0.111536	0.937615	up	no	11:46992745..47030335:+	ENSOARG00000012739
oar_circ_0001661	3	0	0	0	0	0	1.21094	0.393943	NA	up	no	11:46992745..47091671:+	ENSOARG00000012739
oar_circ_0001662	0	0	4	0	3	0	0.0871088	0.954248	0.999495	up	no	11:46994648..47030335:+	ENSOARG00000012739
oar_circ_0001663	7	3	3	3	3	2	0.285755	0.800283	0.999495	up	no	11:46994648..47038069:+	ENSOARG00000012739
oar_circ_0001664	0	0	5	2	4	0	-0.376807	0.797175	0.999495	down	no	11:46994648..47050829:+	ENSOARG00000012739
oar_circ_0001665	3	3	5	3	4	0	0.337592	0.784728	0.999495	up	no	11:46994648..47063307:+	ENSOARG00000012739
oar_circ_0001666	0	0	0	0	3	0	-1.32781	0.35347	0.937615	down	no	11:47022713..47063307:+	ENSOARG00000012739
oar_circ_0001667	15	0	15	12	16	9	-0.707802	0.405442	0.946935	down	no	11:47030187..47038069:+	ENSOARG00000012739
oar_circ_0001668	26	34	42	19	29	42	-0.177241	0.730855	0.999495	down	no	11:47030187..47050829:+	ENSOARG00000012739
oar_circ_0001669	25	9	18	22	14	9	-0.177164	0.784837	0.999495	down	no	11:47030187..47063307:+	ENSOARG00000012739
oar_circ_0001670	3	0	0	3	0	4	-1.2151	0.400992	0.940499	down	no	11:47030187..47067963:+	ENSOARG00000012739
oar_circ_0001671	0	2	3	0	0	0	1.84068	0.221242	0.937615	up	no	11:47030187..47091671:+	ENSOARG00000012739
oar_circ_0001672	5	3	2	0	6	9	-0.815374	0.474435	0.999495	down	no	11:47086041..47091671:+	ENSOARG00000012739
oar_circ_0001673	0	0	0	0	2	0	-1.20165	0.393393	NA	down	no	11:47086041..47106259:+	ENSOARG00000012739
oar_circ_0001675	0	4	0	0	0	0	1.63421	0.270752	0.937615	up	no	11:47118880..47123591:+	ENSOARG00000012739
oar_circ_0001677	0	0	0	0	3	0	-1.32781	0.35347	0.937615	down	no	11:4725733..4741095:+	ENSOARG00000004707
oar_circ_0001678	2	0	3	0	0	4	-0.265041	0.857417	0.999495	down	no	11:4729391..4739859:+	ENSOARG00000004707
oar_circ_0001679	0	3	0	2	0	4	-0.762815	0.599254	0.999495	down	no	11:4729391..4741095:+	ENSOARG00000004707
oar_circ_0001680	16	6	7	3	9	4	0.482966	0.589139	0.999495	up	no	11:47312667..47314109:+	ENSOARG00000013278
oar_circ_0001681	0	0	4	0	3	0	0.0871088	0.954248	0.999495	up	no	11:47346958..47368822:+	ENSOARG00000013329
oar_circ_0001682	0	3	4	2	3	0	0.251734	0.856757	0.999495	up	no	11:47346958..47376488:+	ENSOARG00000013329
oar_circ_0001683	0	0	0	0	3	0	-1.32781	0.35347	0.937615	down	no	11:47346958..47386038:+	ENSOARG00000013329
oar_circ_0001684	2	3	0	0	0	0	1.92638	0.201971	0.937615	up	no	11:47358091..47376488:+	ENSOARG00000013329
oar_circ_0001685	15	7	3	0	9	8	0.187895	0.85312	0.999495	up	no	11:4737775..4741095:+	ENSOARG00000004707
oar_circ_0001686	0	0	3	0	0	0	1.21436	0.392805	NA	up	no	11:4737775..4741761:+	ENSOARG00000004707
oar_circ_0001687	0	0	3	0	0	0	1.21436	0.392805	NA	up	no	11:4737775..4769218:+	ENSOARG00000004707
oar_circ_0001689	0	4	3	0	7	0	0.060944	0.965761	0.999495	up	no	11:47467594..47478526:+	ENSOARG00000013540
oar_circ_0001690	0	0	0	0	3	0	-1.32781	0.35347	0.937615	down	no	11:47467594..47480114:+	ENSOARG00000013540
oar_circ_0001692	0	2	0	0	0	0	1.19524	0.399198	0.937615	up	no	11:47467594..47485907:+	ENSOARG00000013540
oar_circ_0001694	0	0	0	2	0	0	-1.26376	0.373488	NA	down	no	11:47540146..47541530:+	Null
oar_circ_0001695	6	0	0	5	3	4	-1.17949	0.357694	0.937615	down	no	11:47540241..47541530:+	ENSOARG00000013932
oar_circ_0001696	0	0	0	0	3	0	-1.32781	0.35347	0.937615	down	no	11:47540706..47541144:+	ENSOARG00000013932
oar_circ_0001697	9	3	3	0	6	0	0.896833	0.485731	0.999495	up	no	11:47541102..47541840:-	Null
oar_circ_0001698	5	3	2	3	0	0	0.969506	0.48262	0.999495	up	no	11:4762818..4767645:+	ENSOARG00000004707
oar_circ_0001699	55	33	42	31	28	42	-0.0427481	0.924737	0.999495	down	no	11:4762818..4769218:+	ENSOARG00000004707
oar_circ_0001700	0	2	0	0	4	3	-1.13166	0.439241	0.985566	down	no	11:47637787..47668890:-	Null
oar_circ_0001701	2	2	0	0	0	0	1.62241	0.274931	0.937615	up	no	11:47643746..47665806:-	Null
oar_circ_0001702	2	6	0	0	0	0	2.58636	0.0878134	0.937615	up	no	11:4767103..4769218:+	ENSOARG00000004707
oar_circ_0001704	2	4	0	0	2	0	0.979112	0.512165	0.999495	up	no	11:47813260..47833417:-	ENSOARG00000014649
oar_circ_0001705	5	3	0	4	3	3	-0.51082	0.674705	0.999495	down	no	11:47830282..47833417:-	ENSOARG00000014649
oar_circ_0001706	0	0	3	0	0	0	1.21436	0.392805	NA	up	no	11:48078440..48088918:-	ENSOARG00000014976
oar_circ_0001708	164	71	182	67	99	89	0.292906	0.346431	0.937615	up	no	11:48107116..48115594:+	ENSOARG00000015133
oar_circ_0001709	2	0	0	0	0	0	1.07923	0.439053	NA	up	no	11:48134157..48137231:+	ENSOARG00000015133
oar_circ_0001710	0	0	0	0	2	0	-1.20165	0.393393	NA	down	no	11:48138817..48141520:+	ENSOARG00000015133
oar_circ_0001711	0	0	0	0	2	0	-1.20165	0.393393	NA	down	no	11:48138821..48141520:+	ENSOARG00000015133
oar_circ_0001712	0	0	5	0	0	0	1.44324	0.322196	0.937615	up	no	11:48163609..48170584:-	ENSOARG00000015245
oar_circ_0001713	0	3	0	0	0	0	1.33021	0.35526	0.937615	up	no	11:4816455..4817500:+	ENSOARG00000005016
oar_circ_0001714	0	3	4	0	0	0	2.27704	0.133779	0.937615	up	no	11:4816455..4854054:+	ENSOARG00000005016
oar_circ_0001715	2	0	0	0	0	0	1.07923	0.439053	NA	up	no	11:4816455..4875461:+	ENSOARG00000005016
oar_circ_0001716	0	2	0	0	0	0	1.19524	0.399198	0.937615	up	no	11:4816455..4909454:+	ENSOARG00000005016
oar_circ_0001717	0	5	5	11	2	8	-1.19265	0.266946	0.937615	down	no	11:4816834..4854054:+	ENSOARG00000005016
oar_circ_0001718	0	0	3	4	0	0	-0.489681	0.746928	0.999495	down	no	11:4816834..4875461:+	ENSOARG00000005016
oar_circ_0001720	0	0	2	2	0	2	-0.89026	0.555375	0.999495	down	no	11:48170426..48179745:-	ENSOARG00000015245
oar_circ_0001721	0	0	3	0	2	4	-0.981739	0.504343	0.999495	down	no	11:4827113..4854054:+	ENSOARG00000005016
oar_circ_0001722	5	5	6	0	4	3	0.737628	0.523023	0.999495	up	no	11:4827113..4875461:+	ENSOARG00000005016
oar_circ_0001723	14	2	4	2	9	4	0.0330091	0.974096	0.999495	up	no	11:48411055..48413175:-	ENSOARG00000015595
oar_circ_0001724	6	0	0	0	0	0	1.62848	0.272052	0.937615	up	no	11:48416158..48420488:-	ENSOARG00000015595
oar_circ_0001725	0	2	0	0	3	0	-0.137674	0.927522	0.999495	down	no	11:48419483..48427071:-	ENSOARG00000015595
oar_circ_0001726	3	0	0	0	0	0	1.21094	0.393943	NA	up	no	11:48438829..48445965:-	ENSOARG00000015595
oar_circ_0001727	3	0	0	2	0	0	0.0158371	0.991619	0.999495	up	no	11:48438829..48459275:-	ENSOARG00000015595
oar_circ_0001728	5	3	5	4	0	0	0.972732	0.459808	0.999495	up	no	11:4844533..4846583:+	ENSOARG00000005016
oar_circ_0001730	43	24	42	28	33	21	0.0533547	0.90748	0.999495	up	no	11:4844533..4854054:+	ENSOARG00000005016
oar_circ_0001731	25	11	16	16	21	10	-0.185526	0.765863	0.999495	down	no	11:4844533..4875461:+	ENSOARG00000005016
oar_circ_0001733	0	2	3	0	0	0	1.84068	0.221242	0.937615	up	no	11:48459052..48459275:-	ENSOARG00000015595
oar_circ_0001734	0	0	0	4	3	0	-2.55965	0.0916406	0.937615	down	no	11:48473248..48474070:-	ENSOARG00000015595
oar_circ_0001735	10	2	8	8	3	6	-0.238426	0.803022	0.999495	down	no	11:4853960..4909454:+	ENSOARG00000005016
oar_circ_0001736	0	0	0	3	0	0	-1.38899	0.334858	0.937615	down	no	11:4853960..4954419:+	ENSOARG00000005016
oar_circ_0001737	0	0	0	0	3	0	-1.32781	0.35347	0.937615	down	no	11:48652179..48739471:-	ENSOARG00000015799
oar_circ_0001738	5	2	0	0	0	0	2.18706	0.149619	0.937615	up	no	11:48694937..48739471:-	ENSOARG00000015799
oar_circ_0001739	3	0	3	0	0	0	1.84924	0.219225	0.937615	up	no	11:4873025..4875461:+	ENSOARG00000005016
oar_circ_0001740	14	11	21	8	14	12	0.0692047	0.919032	0.999495	up	no	11:4873025..4909454:+	ENSOARG00000005016
oar_circ_0001741	10	0	8	3	4	3	0.290773	0.796888	0.999495	up	no	11:4873025..4940193:+	ENSOARG00000005016
oar_circ_0001742	3	0	2	4	4	0	-0.751744	0.586294	0.999495	down	no	11:4873025..4954419:+	ENSOARG00000005016
oar_circ_0001743	2	0	0	0	0	0	1.07923	0.439053	NA	up	no	11:4875370..4909454:+	ENSOARG00000005016
oar_circ_0001744	0	0	2	0	0	0	1.08257	0.43788	NA	up	no	11:4875370..4951212:+	ENSOARG00000005016
oar_circ_0001746	0	0	2	0	0	0	1.08257	0.43788	NA	up	no	11:49086066..49098473:+	ENSOARG00000015890
oar_circ_0001749	7	0	0	0	2	0	0.793841	0.6007	0.999495	up	no	11:49131712..49139654:+	ENSOARG00000015890
oar_circ_0001750	0	2	0	0	0	0	1.19524	0.399198	0.937615	up	no	11:49138831..49139654:+	ENSOARG00000015890
oar_circ_0001752	3	0	0	0	4	0	-0.322872	0.831619	0.999495	down	no	11:49180712..49188256:-	ENSOARG00000016006
oar_circ_0001754	0	2	0	0	0	0	1.19524	0.399198	0.937615	up	no	11:49182323..49197821:-	ENSOARG00000016006
oar_circ_0001755	2	0	0	0	0	0	1.07923	0.439053	NA	up	no	11:49188176..49212920:-	ENSOARG00000016006
oar_circ_0001756	2	0	2	0	0	0	1.39307	0.337987	0.937615	up	no	11:49203263..49253414:-	ENSOARG00000016006
oar_circ_0001757	4	2	4	3	0	0	0.927497	0.502841	0.999495	up	no	11:49251098..49253414:-	ENSOARG00000016006
oar_circ_0001758	17	8	9	12	11	3	0.0690578	0.93095	0.999495	up	no	11:49251098..49258614:-	ENSOARG00000016006
oar_circ_0001759	12	4	9	5	3	3	0.672482	0.484745	0.999495	up	no	11:49251098..49271554:-	ENSOARG00000016006
oar_circ_0001760	2	0	0	0	2	0	-0.0941547	0.948987	0.999495	down	no	11:49251098..49284330:-	ENSOARG00000016006
oar_circ_0001761	7	0	11	8	5	2	-0.179926	0.868008	0.999495	down	no	11:49271422..49284330:-	ENSOARG00000016006
oar_circ_0001762	10	10	15	10	5	4	0.494634	0.545051	0.999495	up	no	11:49279838..49284330:-	ENSOARG00000016006
oar_circ_0001763	4	4	4	2	2	3	0.346611	0.762945	0.999495	up	no	11:4940017..4954419:+	ENSOARG00000005016
oar_circ_0001764	0	0	0	0	4	0	-1.44118	0.319921	0.937615	down	no	11:49418789..49422001:-	ENSOARG00000016414
oar_circ_0001765	0	0	0	0	0	3	-1.56684	0.285998	0.937615	down	no	11:49418789..49429632:-	ENSOARG00000016414
oar_circ_0001766	11	16	15	12	20	16	-0.455812	0.481077	0.999495	down	no	11:49418789..49432461:-	ENSOARG00000016414
oar_circ_0001767	28	17	25	19	14	16	0.120947	0.832854	0.999495	up	no	11:49426949..49432461:-	ENSOARG00000016414
oar_circ_0001770	0	0	3	2	0	0	0.0228962	0.987887	0.999495	up	no	11:49521253..49521470:+	ENSOARG00000016619
oar_circ_0001771	4	4	4	0	0	4	0.788606	0.548598	0.999495	up	no	11:49785725..49786507:+	ENSOARG00000016829
oar_circ_0001772	0	0	0	0	0	3	-1.56684	0.285998	0.937615	down	no	11:49788418..49789290:+	ENSOARG00000016829
oar_circ_0001773	4	9	4	3	5	8	-0.164486	0.866061	0.999495	down	no	11:49837700..49842970:+	Null
oar_circ_0001775	0	0	0	4	0	0	-1.70451	0.250938	0.937615	down	no	11:49842862..49861177:+	ENSOARG00000016997
oar_circ_0001777	0	0	0	4	0	0	-1.70451	0.250938	0.937615	down	no	11:49842862..49905873:+	ENSOARG00000016997
oar_circ_0001778	4	3	0	0	3	3	-0.0388537	0.977291	0.999495	down	no	11:49852258..49882002:+	ENSOARG00000016997
oar_circ_0001780	0	0	0	4	0	0	-1.70451	0.250938	0.937615	down	no	11:49863402..49905873:+	ENSOARG00000016997
oar_circ_0001781	0	0	3	0	0	0	1.21436	0.392805	NA	up	no	11:49868051..49882002:+	ENSOARG00000016997
oar_circ_0001782	17	5	19	6	15	9	0.0521184	0.944446	0.999495	up	no	11:49872897..49882002:+	ENSOARG00000016997
oar_circ_0001783	5	4	0	5	5	5	-0.855023	0.445483	0.990541	down	no	11:49872897..49905873:+	ENSOARG00000016997
oar_circ_0001784	6	4	3	7	4	0	-0.016844	0.988309	0.999495	down	no	11:49876030..49905873:+	ENSOARG00000016997
oar_circ_0001786	0	0	4	2	3	0	-0.40383	0.786315	0.999495	down	no	11:49900332..49905873:+	ENSOARG00000016997
oar_circ_0001787	5	0	3	3	0	0	0.545639	0.709995	0.999495	up	no	11:49901820..49905873:+	ENSOARG00000016997
oar_circ_0001788	0	3	0	0	2	0	0.403225	0.790193	0.999495	up	no	11:49905129..49905873:+	ENSOARG00000016997
oar_circ_0001790	4	3	0	4	0	0	0.334527	0.817349	0.999495	up	no	11:50204249..50204758:+	ENSOARG00000018038
oar_circ_0001791	2	0	0	0	0	2	-0.321131	0.830642	0.999495	down	no	11:50288004..50288937:-	ENSOARG00000018265
oar_circ_0001792	2	2	2	0	0	0	2.20499	0.146498	0.937615	up	no	11:50288655..50288937:-	ENSOARG00000018265
oar_circ_0001793	13	0	0	0	0	0	2.59216	0.0874246	0.937615	up	no	11:50294474..50296891:-	ENSOARG00000018265
oar_circ_0001794	0	0	3	3	0	2	-0.8085	0.586338	0.999495	down	no	11:50334989..50351295:+	ENSOARG00000018408
oar_circ_0001795	0	0	0	0	2	0	-1.20165	0.393393	NA	down	no	11:50334989..50358116:+	ENSOARG00000018408
oar_circ_0001796	0	0	3	0	0	0	1.21436	0.392805	NA	up	no	11:50352168..50362681:+	ENSOARG00000018408
oar_circ_0001798	7	4	0	2	2	2	0.434308	0.731032	0.999495	up	no	11:50632145..50635297:+	ENSOARG00000018707
oar_circ_0001799	5	0	9	3	3	0	0.617244	0.635495	0.999495	up	no	11:50744824..50746057:-	ENSOARG00000000258
oar_circ_0001800	0	0	2	0	0	0	1.08257	0.43788	NA	up	no	11:50920533..50930669:-	ENSOARG00000000488
oar_circ_0001802	11	4	4	6	6	4	-0.107831	0.909738	0.999495	down	no	11:51069007..51076931:-	ENSOARG00000000488
oar_circ_0001803	0	0	4	0	0	0	1.30355	0.36367	0.937615	up	no	11:51266430..51278119:-	ENSOARG00000000942
oar_circ_0001804	0	0	0	0	3	0	-1.32781	0.35347	0.937615	down	no	11:51322921..51329931:-	ENSOARG00000000942
oar_circ_0001807	0	3	0	0	2	0	0.403225	0.790193	0.999495	up	no	11:51563482..51567092:+	ENSOARG00000002538
oar_circ_0001809	0	0	0	0	2	0	-1.20165	0.393393	NA	down	no	11:52490584..52504219:+	ENSOARG00000003264
oar_circ_0001810	2	0	0	0	2	0	-0.0941547	0.948987	0.999495	down	no	11:52490584..52504340:+	Null
oar_circ_0001811	0	0	0	0	3	0	-1.32781	0.35347	0.937615	down	no	11:52612315..52616590:+	ENSOARG00000003538
oar_circ_0001812	0	0	0	0	0	4	-1.91145	0.203298	0.937615	down	no	11:53066798..53076280:-	ENSOARG00000006041
oar_circ_0001813	0	2	2	2	9	0	-1.06516	0.433703	0.97963	down	no	11:53073547..53076280:-	ENSOARG00000006041
oar_circ_0001814	0	0	0	5	0	2	-2.73615	0.0706394	0.937615	down	no	11:53076065..53084794:-	ENSOARG00000006041
oar_circ_0001815	0	0	0	0	0	3	-1.56684	0.285998	0.937615	down	no	11:53082203..53084794:-	ENSOARG00000006041
oar_circ_0001816	0	0	3	0	0	0	1.21436	0.392805	NA	up	no	11:53082203..53096483:-	ENSOARG00000006041
oar_circ_0001817	14	4	3	10	10	5	-0.556097	0.530486	0.999495	down	no	11:53096157..53118141:-	ENSOARG00000006041
oar_circ_0001818	0	0	2	0	0	0	1.08257	0.43788	NA	up	no	11:53096157..53130150:-	Null
oar_circ_0001819	0	5	0	0	0	3	0.302352	0.840135	0.999495	up	no	11:53117193..53118141:-	ENSOARG00000006041
oar_circ_0001820	51	28	34	27	33	14	0.287329	0.552657	0.999495	up	no	11:53117193..53130150:-	Null
oar_circ_0001821	3	0	7	0	3	0	0.937951	0.518985	0.999495	up	no	11:53117193..53130731:-	Null
oar_circ_0001822	8	0	5	2	4	0	0.563076	0.669203	0.999495	up	no	11:5331930..5344964:-	ENSOARG00000005452
oar_circ_0001824	0	0	0	0	3	0	-1.32781	0.35347	0.937615	down	no	11:53507568..53513151:-	ENSOARG00000006205
oar_circ_0001825	0	3	0	2	2	0	-0.172547	0.908331	0.999495	down	no	11:54025669..54045371:-	ENSOARG00000006580
oar_circ_0001829	2	2	0	0	0	0	1.62241	0.274931	0.937615	up	no	11:54397506..54412914:+	ENSOARG00000007435
oar_circ_0001830	3	2	7	0	8	3	-0.13911	0.906612	0.999495	down	no	11:54409665..54412914:+	ENSOARG00000007435
oar_circ_0001831	10	3	6	6	4	0	0.494719	0.654539	0.999495	up	no	11:54417060..54418064:+	ENSOARG00000007435
oar_circ_0001832	0	0	0	0	0	3	-1.56684	0.285998	0.937615	down	no	11:54492884..54527086:+	ENSOARG00000007710
oar_circ_0001833	4	0	0	4	0	0	-0.29607	0.844965	0.999495	down	no	11:54524903..54529723:+	ENSOARG00000007710
oar_circ_0001836	4	0	0	0	0	0	1.30018	0.36475	0.937615	up	no	11:54611568..54620212:+	ENSOARG00000008242
oar_circ_0001837	0	0	2	0	0	0	1.08257	0.43788	NA	up	no	11:54697117..54699191:+	ENSOARG00000008540
oar_circ_0001838	0	0	0	0	3	0	-1.32781	0.35347	0.937615	down	no	11:54799424..54807241:-	ENSOARG00000009548
oar_circ_0001841	3	2	2	0	2	2	0.330347	0.808901	0.999495	up	no	11:55281508..55282189:-	Null
oar_circ_0001842	5	0	0	0	0	0	1.43059	0.325779	0.937615	up	no	11:55435365..55435944:-	ENSOARG00000011445
oar_circ_0001843	0	3	0	0	0	0	1.33021	0.35526	0.937615	up	no	11:55466443..55469099:+	ENSOARG00000011530
oar_circ_0001845	0	0	2	0	0	0	1.08257	0.43788	NA	up	no	11:55548883..55549819:+	ENSOARG00000011954
oar_circ_0001847	0	0	3	0	0	2	-0.0742297	0.960886	0.999495	down	no	11:57111601..57150868:+	Null
oar_circ_0001848	0	0	2	0	0	0	1.08257	0.43788	NA	up	no	11:57380343..57386086:+	Null
oar_circ_0001850	5	0	4	2	0	0	0.999416	0.497376	0.999495	up	no	11:5803501..5807593:+	ENSOARG00000005660
oar_circ_0001852	2	9	9	0	5	6	0.497698	0.6482	0.999495	up	no	11:60205409..60211254:+	ENSOARG00000013972
oar_circ_0001854	0	6	4	3	2	3	0.0805385	0.947562	0.999495	up	no	11:60212156..60222339:+	ENSOARG00000013972
oar_circ_0001856	0	0	0	0	2	0	-1.20165	0.393393	NA	down	no	11:60214453..60216340:+	ENSOARG00000013972
oar_circ_0001857	26	30	68	22	13	23	0.654018	0.233212	0.937615	up	no	11:60214453..60222339:+	ENSOARG00000013972
oar_circ_0001858	5	0	6	0	5	3	0.00412637	0.997463	0.999495	up	no	11:60214453..60222355:+	ENSOARG00000013972
oar_circ_0001859	6	0	0	0	0	0	1.62848	0.272052	0.937615	up	no	11:60214453..60236466:+	ENSOARG00000013972
oar_circ_0001861	3	0	0	2	3	0	-0.634606	0.67222	0.999495	down	no	11:60601691..60616015:-	Null
oar_circ_0001862	0	3	3	0	2	4	-0.224632	0.87026	0.999495	down	no	11:60602659..60616015:-	Null
oar_circ_0001864	2	0	0	0	0	0	1.07923	0.439053	NA	up	no	11:60698964..60711067:-	ENSOARG00000015185
oar_circ_0001865	2	0	3	2	0	0	0.425509	0.778474	0.999495	up	no	11:60705418..60711067:-	ENSOARG00000015185
oar_circ_0001866	3	0	2	0	2	0	0.554001	0.714821	0.999495	up	no	11:60889145..60894683:+	ENSOARG00000015372
oar_circ_0001869	0	0	0	0	0	2	-1.30949	0.359141	0.937615	down	no	11:60894607..60913825:+	ENSOARG00000015372
oar_circ_0001870	0	2	0	0	0	0	1.19524	0.399198	0.937615	up	no	11:60911649..60915954:+	ENSOARG00000015372
oar_circ_0001871	0	0	0	0	2	0	-1.20165	0.393393	NA	down	no	11:61123725..61139610:-	Null
oar_circ_0001873	0	0	2	0	2	0	-0.0885183	0.952065	0.999495	down	no	11:61179477..61248481:-	ENSOARG00000015593
oar_circ_0001874	3	5	4	3	3	5	-0.174566	0.870946	0.999495	down	no	11:61204096..61248481:-	ENSOARG00000015593
oar_circ_0001875	2	0	0	0	0	3	-0.637466	0.674423	0.999495	down	no	11:61204096..61341671:-	ENSOARG00000015593
oar_circ_0001877	0	0	0	0	2	0	-1.20165	0.393393	NA	down	no	11:61240088..61341671:-	ENSOARG00000015593
oar_circ_0001878	3	3	4	5	4	4	-0.624157	0.558802	0.999495	down	no	11:61341489..61367074:-	ENSOARG00000015593
oar_circ_0001879	2	4	8	13	2	10	-1.13231	0.239286	0.937615	down	no	11:61341489..61402228:-	ENSOARG00000015593
oar_circ_0001880	13	0	6	3	9	3	-0.0682214	0.949812	0.999495	down	no	11:61341489..61412493:-	ENSOARG00000015593
oar_circ_0001882	3	0	0	2	5	0	-0.949099	0.519939	0.999495	down	no	11:61341489..61447118:-	ENSOARG00000015593
oar_circ_0001883	6	0	0	0	2	0	0.655619	0.665952	0.999495	up	no	11:61341489..61457852:-	ENSOARG00000015593
oar_circ_0001884	6	4	5	8	0	0	0.41527	0.737922	0.999495	up	no	11:61341489..61484369:-	ENSOARG00000015593
oar_circ_0001886	2	2	4	3	4	0	-0.0312853	0.980688	0.999495	down	no	11:61352564..61412493:-	ENSOARG00000015593
oar_circ_0001887	2	0	0	0	0	0	1.07923	0.439053	NA	up	no	11:61352564..61457852:-	ENSOARG00000015593
oar_circ_0001888	4	0	2	3	0	0	0.271984	0.855212	0.999495	up	no	11:61352564..61484369:-	ENSOARG00000015593
oar_circ_0001889	2	0	2	0	0	0	1.39307	0.337987	0.937615	up	no	11:61366939..61412493:-	ENSOARG00000015593
oar_circ_0001891	17	2	28	7	12	9	0.256702	0.74727	0.999495	up	no	11:61402149..61412493:-	ENSOARG00000015593
oar_circ_0001892	0	0	3	0	3	0	-0.106899	0.943701	0.999495	down	no	11:61402149..61412558:-	ENSOARG00000015593
oar_circ_0001893	0	0	0	0	2	0	-1.20165	0.393393	NA	down	no	11:61402149..61434698:-	ENSOARG00000015593
oar_circ_0001894	3	4	5	5	8	8	-1.01601	0.284512	0.937615	down	no	11:61402149..61437340:-	ENSOARG00000015593
oar_circ_0001895	9	3	4	6	3	9	-0.584275	0.5462	0.999495	down	no	11:61402149..61447118:-	ENSOARG00000015593
oar_circ_0001896	9	3	7	12	7	12	-1.07504	0.193923	0.937615	down	no	11:61402149..61457852:-	ENSOARG00000015593
oar_circ_0001897	6	4	7	4	3	2	0.481401	0.647971	0.999495	up	no	11:61402149..61484369:-	ENSOARG00000015593
oar_circ_0001898	3	3	14	2	7	4	0.220684	0.829463	0.999495	up	no	11:61408395..61412493:-	ENSOARG00000015593
oar_circ_0001899	0	0	2	0	0	0	1.08257	0.43788	NA	up	no	11:61408395..61427411:-	ENSOARG00000015593
oar_circ_0001900	4	3	8	5	2	2	0.282436	0.796532	0.999495	up	no	11:61408395..61429622:-	ENSOARG00000015593
oar_circ_0001902	5	2	3	3	0	0	0.92492	0.504504	0.999495	up	no	11:61408395..61437340:-	ENSOARG00000015593
oar_circ_0001903	0	0	3	5	0	3	-1.32702	0.35453	0.937615	down	no	11:61408395..61447118:-	ENSOARG00000015593
oar_circ_0001904	0	2	10	0	0	5	0.432212	0.755215	0.999495	up	no	11:61408395..61457852:-	ENSOARG00000015593
oar_circ_0001906	8	7	9	3	0	0	2.11742	0.0765376	0.937615	up	no	11:61408395..61484369:-	ENSOARG00000015593
oar_circ_0001907	77	27	37	30	29	36	0.136155	0.772173	0.999495	up	no	11:61427268..61437340:-	ENSOARG00000015593
oar_circ_0001908	2	0	0	0	0	0	1.07923	0.439053	NA	up	no	11:61427268..61447114:-	ENSOARG00000015593
oar_circ_0001909	32	16	15	21	32	8	-0.219106	0.717699	0.999495	down	no	11:61427268..61447118:-	ENSOARG00000015593
oar_circ_0001910	12	12	9	9	8	10	-0.0403361	0.957644	0.999495	down	no	11:61427268..61457852:-	ENSOARG00000015593
oar_circ_0001911	4	0	0	0	0	0	1.30018	0.36475	0.937615	up	no	11:61427268..61469686:-	ENSOARG00000015593
oar_circ_0001912	0	0	0	0	3	0	-1.32781	0.35347	0.937615	down	no	11:61427268..61478582:-	ENSOARG00000015593
oar_circ_0001913	0	0	2	0	0	0	1.08257	0.43788	NA	up	no	11:61427268..61484369:-	ENSOARG00000015593
oar_circ_0001914	4	0	6	2	0	3	0.245312	0.856083	0.999495	up	no	11:61429504..61447118:-	ENSOARG00000015593
oar_circ_0001915	6	3	22	5	0	0	1.75671	0.132972	0.937615	up	no	11:61446740..61457852:-	ENSOARG00000015593
oar_circ_0001916	0	4	6	2	0	0	1.30896	0.364182	0.937615	up	no	11:61446740..61484369:-	ENSOARG00000015593
oar_circ_0001917	8	2	11	0	3	4	0.911463	0.422504	0.965682	up	no	11:61455372..61484369:-	ENSOARG00000015593
oar_circ_0001918	0	0	0	2	0	0	-1.26376	0.373488	NA	down	no	11:61457762..61484369:-	ENSOARG00000015593
oar_circ_0001920	0	0	0	0	3	0	-1.32781	0.35347	0.937615	down	no	11:61678181..61782127:+	ENSOARG00000015686
oar_circ_0001921	6	8	4	5	6	2	0.235245	0.813092	0.999495	up	no	11:61780472..61782127:+	ENSOARG00000015686
oar_circ_0001922	12	4	4	3	4	0	1.02733	0.3664	0.937615	up	no	11:62045736..62056927:-	ENSOARG00000015884
oar_circ_0001923	0	0	3	3	2	0	-0.666982	0.65587	0.999495	down	no	11:62045736..62057932:-	ENSOARG00000015884
oar_circ_0001925	3	0	0	0	0	0	1.21094	0.393943	NA	up	no	11:62054849..62056927:-	ENSOARG00000015884
oar_circ_0001926	0	0	4	0	0	0	1.30355	0.36367	0.937615	up	no	11:62054849..62064321:-	ENSOARG00000015884
oar_circ_0001927	3	0	0	0	0	0	1.21094	0.393943	NA	up	no	11:62064117..62079412:-	ENSOARG00000015884
oar_circ_0001928	0	0	0	0	2	0	-1.20165	0.393393	NA	down	no	11:62064117..62090153:-	ENSOARG00000015884
oar_circ_0001929	0	0	0	0	2	0	-1.20165	0.393393	NA	down	no	11:62077844..62085237:-	ENSOARG00000015884
oar_circ_0001930	0	0	0	3	0	0	-1.38899	0.334858	0.937615	down	no	11:62077844..62111668:-	ENSOARG00000015884
oar_circ_0001932	0	0	0	0	2	0	-1.20165	0.393393	NA	down	no	11:62085092..62127975:-	ENSOARG00000015884
oar_circ_0001933	3	0	0	0	0	5	-0.849239	0.572277	0.999495	down	no	11:62086744..62127975:-	ENSOARG00000015884
oar_circ_0001937	0	0	0	0	2	3	-2.24675	0.13873	0.937615	down	no	11:62111401..62130040:-	ENSOARG00000015884
oar_circ_0001938	6	0	7	3	0	0	1.06947	0.448068	0.993116	up	no	11:62147166..62150213:-	ENSOARG00000015884
oar_circ_0001939	0	0	0	0	0	2	-1.30949	0.359141	0.937615	down	no	11:62147166..62165618:-	ENSOARG00000015884
oar_circ_0001942	0	0	0	0	2	0	-1.20165	0.393393	NA	down	no	11:7217761..7223008:+	ENSOARG00000006616
oar_circ_0001944	165	111	123	162	131	178	-0.624167	0.034693	0.937615	down	yes	11:7328528..7330374:-	ENSOARG00000007115
oar_circ_0001945	2	0	0	0	0	0	1.07923	0.439053	NA	up	no	11:7902741..7970356:+	ENSOARG00000007848
oar_circ_0001946	5	2	2	3	2	2	-0.0236617	0.984459	0.999495	down	no	11:7902741..7987963:+	ENSOARG00000007848
oar_circ_0001948	0	4	6	3	3	5	-0.387569	0.741472	0.999495	down	no	11:8344149..8347361:-	Null
oar_circ_0001949	20	15	12	9	12	15	0.0266757	0.96857	0.999495	up	no	11:8345970..8347361:-	Null
oar_circ_0001951	0	0	0	3	0	0	-1.38899	0.334858	0.937615	down	no	11:8973560..8988214:-	ENSOARG00000010417
oar_circ_0001952	7	0	0	0	0	0	1.80725	0.228059	0.937615	up	no	11:9028667..9029338:-	ENSOARG00000010822
oar_circ_0001953	4	0	8	0	0	0	2.75314	0.0682065	0.937615	up	no	11:9222391..9239228:+	ENSOARG00000011574
oar_circ_0001954	14	0	6	0	5	12	-0.333203	0.77061	0.999495	down	no	11:9222579..9239228:+	ENSOARG00000011574
oar_circ_0001955	2	5	4	3	7	0	0.0419931	0.972041	0.999495	up	no	11:9222595..9232587:+	ENSOARG00000011574
oar_circ_0001956	0	0	0	0	2	0	-1.20165	0.393393	NA	down	no	11:9222595..9238458:+	ENSOARG00000011574
oar_circ_0001957	855	139	511	203	486	417	-0.029262	0.962095	0.999495	down	no	11:9222595..9239228:+	ENSOARG00000011574
oar_circ_0001958	27	0	15	3	5	12	0.396842	0.681335	0.999495	up	no	11:9222595..9239244:+	ENSOARG00000011574
oar_circ_0001959	0	0	2	0	0	2	-0.315278	0.833727	0.999495	down	no	11:9222595..9244947:+	ENSOARG00000011574
oar_circ_0001960	0	0	4	4	0	0	-0.287984	0.849128	0.999495	down	no	11:9224897..9239228:+	ENSOARG00000011574
oar_circ_0001964	0	0	3	0	0	0	1.21436	0.392805	NA	up	no	11:9397169..9399047:+	Null
oar_circ_0001965	0	0	2	0	3	0	-0.344309	0.818666	0.999495	down	no	11:9476395..9487293:+	ENSOARG00000011725
oar_circ_0001966	0	0	0	0	2	0	-1.20165	0.393393	NA	down	no	11:9476395..9490520:+	ENSOARG00000011725
oar_circ_0001967	0	0	4	0	0	0	1.30355	0.36367	0.937615	up	no	11:9483078..9487293:+	ENSOARG00000011725
oar_circ_0001970	0	0	0	0	2	0	-1.20165	0.393393	NA	down	no	11:9510910..9628026:-	ENSOARG00000011845
oar_circ_0001971	0	0	3	0	0	0	1.21436	0.392805	NA	up	no	11:9522697..9526034:-	ENSOARG00000011845
oar_circ_0001973	0	0	8	0	2	0	0.931625	0.5379	0.999495	up	no	11:9522697..9551636:-	ENSOARG00000011845
oar_circ_0001974	11	6	10	3	13	4	0.14213	0.871148	0.999495	up	no	11:9535660..9545333:-	ENSOARG00000011845
oar_circ_0001975	12	6	12	4	6	4	0.664916	0.449018	0.993275	up	no	11:9535660..9551636:-	ENSOARG00000011845
oar_circ_0001978	0	0	0	0	3	0	-1.32781	0.35347	0.937615	down	no	11:9545142..9628026:-	ENSOARG00000011845
oar_circ_0001980	0	2	3	0	3	0	0.415073	0.781963	0.999495	up	no	11:9551551..9568316:-	ENSOARG00000011845
oar_circ_0001984	14	15	9	11	10	11	-0.0556873	0.938364	0.999495	down	no	11:9555839..9562383:-	ENSOARG00000011845
oar_circ_0001985	0	0	3	0	0	0	1.21436	0.392805	NA	up	no	11:9555839..9568316:-	ENSOARG00000011845
oar_circ_0001986	5	0	7	8	3	2	-0.509768	0.658157	0.999495	down	no	11:9555839..9628026:-	ENSOARG00000011845
oar_circ_0001987	3	6	8	3	0	0	1.66529	0.192368	0.937615	up	no	11:9568137..9603186:-	ENSOARG00000011845
oar_circ_0001988	0	0	0	0	0	4	-1.91145	0.203298	0.937615	down	no	11:9588562..9625916:-	ENSOARG00000011845
oar_circ_0001990	0	0	2	0	3	0	-0.344309	0.818666	0.999495	down	no	11:9588562..9628026:-	ENSOARG00000011845
oar_circ_0001991	8	0	6	4	15	10	-1.33557	0.16812	0.937615	down	no	11:9602065..9625916:-	ENSOARG00000011845
oar_circ_0001992	19	14	24	25	19	27	-0.697913	0.211304	0.937615	down	no	11:9602065..9628026:-	ENSOARG00000011845
oar_circ_0001993	0	0	2	2	0	4	-1.35775	0.357785	0.937615	down	no	11:9602065..9629954:-	ENSOARG00000011845
oar_circ_0001994	6	3	2	2	11	9	-1.17415	0.240252	0.937615	down	no	11:9608651..9625916:-	ENSOARG00000011845
oar_circ_0001995	0	0	3	0	2	3	-0.766964	0.606463	0.999495	down	no	11:9608651..9628026:-	ENSOARG00000011845
oar_circ_0001996	0	0	0	0	0	2	-1.30949	0.359141	0.937615	down	no	11:9608651..9635159:-	ENSOARG00000011845
oar_circ_0001997	2	0	0	3	7	0	-1.68472	0.243297	0.937615	down	no	11:9620621..9625916:-	ENSOARG00000011845
oar_circ_0001998	7	0	4	0	5	5	-0.297168	0.814118	0.999495	down	no	11:9622111..9625916:-	ENSOARG00000011845
oar_circ_0001999	0	0	0	0	3	0	-1.32781	0.35347	0.937615	down	no	11:9622111..9628026:-	ENSOARG00000011845
oar_circ_0002000	0	0	3	0	0	0	1.21436	0.392805	NA	up	no	11:9767883..9773808:+	ENSOARG00000012418
oar_circ_0002002	8	6	5	2	6	14	-0.571778	0.538633	0.999495	down	no	11:9860178..9874502:+	Null
oar_circ_0002006	6	4	2	10	5	4	-0.870958	0.380231	0.937615	down	no	11:9906247..9913145:+	Null
oar_circ_0002009	0	0	0	3	0	0	-1.38899	0.334858	0.937615	down	no	11:9917498..9919558:+	Null
oar_circ_0002010	0	0	2	0	0	0	1.08257	0.43788	NA	up	no	11:9937391..9970253:+	Null
oar_circ_0002011	4	3	2	5	0	0	0.364731	0.788424	0.999495	up	no	12:10151644..10169546:-	ENSOARG00000009257
oar_circ_0002012	7	0	0	0	2	0	0.793841	0.6007	0.999495	up	no	12:10162458..10169546:-	ENSOARG00000009257
oar_circ_0002013	3	0	5	0	4	0	0.471746	0.747091	0.999495	up	no	12:10208729..10216254:-	ENSOARG00000009257
oar_circ_0002014	2	0	2	0	2	0	0.368335	0.80837	0.999495	up	no	12:10257927..10264908:+	ENSOARG00000009363
oar_circ_0002016	0	0	3	0	0	0	1.21436	0.392805	NA	up	no	12:10307214..10324631:+	ENSOARG00000009587
oar_circ_0002017	2	0	0	0	0	0	1.07923	0.439053	NA	up	no	12:10307214..10335438:+	ENSOARG00000009587
oar_circ_0002018	4	0	0	3	0	3	-0.792157	0.586275	0.999495	down	no	12:10307214..10338258:+	ENSOARG00000009587
oar_circ_0002019	17	13	2	4	14	6	0.191579	0.827324	0.999495	up	no	12:10307214..10343241:+	Null
oar_circ_0002020	5	0	0	0	0	0	1.43059	0.325779	0.937615	up	no	12:10307214..10344553:+	Null
oar_circ_0002021	0	0	2	0	0	0	1.08257	0.43788	NA	up	no	12:10309254..10338258:+	ENSOARG00000009587
oar_circ_0002022	0	0	4	0	0	2	0.122567	0.935654	0.999495	up	no	12:10556653..10576468:+	Null
oar_circ_0002023	0	0	2	0	0	0	1.08257	0.43788	NA	up	no	12:10561183..10568556:+	Null
oar_circ_0002024	0	2	28	0	6	8	0.364178	0.802177	0.999495	up	no	12:10561183..10576468:+	Null
oar_circ_0002025	0	0	4	0	0	0	1.30355	0.36367	0.937615	up	no	12:10561183..10583387:+	Null
oar_circ_0002027	0	0	3	0	0	0	1.21436	0.392805	NA	up	no	12:10561387..10576468:+	Null
oar_circ_0002028	0	5	20	3	2	13	-0.0664869	0.95054	0.999495	down	no	12:10566657..10576468:+	Null
oar_circ_0002029	0	2	0	0	0	0	1.19524	0.399198	0.937615	up	no	12:10574295..10576468:+	Null
oar_circ_0002031	3	0	0	0	0	0	1.21094	0.393943	NA	up	no	12:153080..182393:+	ENSOARG00000000876
oar_circ_0002033	0	3	6	2	0	0	1.15608	0.428132	0.972288	up	no	12:1559651..1574884:+	ENSOARG00000002783
oar_circ_0002034	13	16	30	13	20	0	0.587449	0.463939	0.999495	up	no	12:1559651..1576913:+	ENSOARG00000002783
oar_circ_0002035	0	4	0	0	0	0	1.63421	0.270752	0.937615	up	no	12:1559654..1574884:+	ENSOARG00000002783
oar_circ_0002036	6	0	3	2	10	0	-0.535962	0.679004	0.999495	down	no	12:1559654..1576913:+	ENSOARG00000002783
oar_circ_0002037	0	0	0	0	5	2	-2.5401	0.0942128	0.937615	down	no	12:1564409..1576913:+	ENSOARG00000002783
oar_circ_0002038	0	0	0	4	5	0	-2.88303	0.0559577	0.937615	down	no	12:161607..182393:+	ENSOARG00000000876
oar_circ_0002039	30	36	27	40	47	23	-0.47931	0.310432	0.937615	down	no	12:16935185..16945353:+	ENSOARG00000010181
oar_circ_0002040	11	6	12	7	9	7	-0.0380798	0.962094	0.999495	down	no	12:16935185..16958432:+	ENSOARG00000010181
oar_circ_0002041	13	10	7	6	15	8	-0.20662	0.790505	0.999495	down	no	12:16935185..16969943:+	ENSOARG00000010181
oar_circ_0002043	0	0	2	0	3	0	-0.344309	0.818666	0.999495	down	no	12:16937520..16945353:+	ENSOARG00000010181
oar_circ_0002044	0	0	2	0	0	0	1.08257	0.43788	NA	up	no	12:16937520..16958432:+	ENSOARG00000010181
oar_circ_0002045	0	2	0	0	0	0	1.19524	0.399198	0.937615	up	no	12:16943251..16945353:+	ENSOARG00000010181
oar_circ_0002046	4	2	2	2	0	0	1.05142	0.465157	0.999495	up	no	12:16944678..16958432:+	ENSOARG00000010181
oar_circ_0002047	0	3	0	0	0	0	1.33021	0.35526	0.937615	up	no	12:16958242..16990923:+	ENSOARG00000010181
oar_circ_0002049	4	4	2	2	10	6	-0.944941	0.363296	0.937615	down	no	12:18195787..18222935:-	ENSOARG00000011335
oar_circ_0002051	0	2	0	0	0	0	1.19524	0.399198	0.937615	up	no	12:18458686..18505824:-	Null
oar_circ_0002052	4	0	4	2	0	3	0.0109524	0.993655	0.999495	up	no	12:18458686..18514220:-	Null
oar_circ_0002054	2	2	0	0	0	0	1.62241	0.274931	0.937615	up	no	12:18505733..18514220:-	Null
oar_circ_0002056	3	2	0	0	0	0	1.83389	0.222813	0.937615	up	no	12:18505733..18580295:-	Null
oar_circ_0002058	0	6	3	4	10	0	-0.468566	0.706842	0.999495	down	no	12:18607750..18609677:-	Null
oar_circ_0002061	0	0	3	4	2	2	-1.31705	0.346232	0.937615	down	no	12:19060261..19219794:-	ENSOARG00000011440
oar_circ_0002063	7	3	5	2	4	0	0.86108	0.47501	0.999495	up	no	12:19093454..19102084:-	ENSOARG00000011440
oar_circ_0002064	4	0	0	0	0	0	1.30018	0.36475	0.937615	up	no	12:19093454..19216664:-	ENSOARG00000011440
oar_circ_0002065	11	7	15	4	4	4	0.969113	0.271718	0.937615	up	no	12:19093454..19219794:-	ENSOARG00000011440
oar_circ_0002066	0	3	0	0	0	0	1.33021	0.35526	0.937615	up	no	12:19102045..19219794:-	ENSOARG00000011440
oar_circ_0002067	4	4	6	0	0	0	3.346	0.022838	0.937615	up	yes	12:19124599..19219794:-	ENSOARG00000011440
oar_circ_0002068	18	9	13	4	9	0	1.24923	0.175227	0.937615	up	no	12:19215957..19219794:-	ENSOARG00000011440
oar_circ_0002069	0	3	5	0	4	0	0.629729	0.663662	0.999495	up	no	12:19215957..19226311:-	ENSOARG00000011440
oar_circ_0002070	0	0	2	0	0	0	1.08257	0.43788	NA	up	no	12:19272871..19311172:+	ENSOARG00000011525
oar_circ_0002072	4	3	4	0	0	0	2.99767	0.0447488	0.937615	up	yes	12:19880477..19885824:+	ENSOARG00000011531
oar_circ_0002073	3	0	0	0	0	0	1.21094	0.393943	NA	up	no	12:20017554..20019589:+	ENSOARG00000011583
oar_circ_0002074	3	2	0	0	6	2	-0.596846	0.665052	0.999495	down	no	12:20017554..20021404:+	ENSOARG00000011583
oar_circ_0002075	0	0	0	0	2	0	-1.20165	0.393393	NA	down	no	12:21606767..21614708:-	ENSOARG00000011829
oar_circ_0002076	0	0	2	0	0	0	1.08257	0.43788	NA	up	no	12:21606767..21625809:-	ENSOARG00000011829
oar_circ_0002077	2	0	0	0	0	0	1.07923	0.439053	NA	up	no	12:21609453..21637354:-	ENSOARG00000011829
oar_circ_0002078	4	0	2	0	0	0	1.84232	0.2208	0.937615	up	no	12:21615723..21635247:-	ENSOARG00000011829
oar_circ_0002081	4	3	2	0	2	3	0.364593	0.779009	0.999495	up	no	12:21625576..21635247:-	ENSOARG00000011829
oar_circ_0002082	6	3	3	7	2	5	-0.563065	0.591718	0.999495	down	no	12:21625576..21638482:-	ENSOARG00000011829
oar_circ_0002083	0	2	0	3	3	0	-0.892875	0.547584	0.999495	down	no	12:21633761..21635247:-	ENSOARG00000011829
oar_circ_0002084	4	2	5	0	6	0	0.535138	0.688786	0.999495	up	no	12:21633761..21637354:-	ENSOARG00000011829
oar_circ_0002085	9	6	9	5	5	4	0.378626	0.677474	0.999495	up	no	12:21633761..21638482:-	ENSOARG00000011829
oar_circ_0002086	2	3	5	5	7	4	-0.848279	0.414379	0.955769	down	no	12:21635130..21637354:-	ENSOARG00000011829
oar_circ_0002087	0	0	3	5	0	2	-1.15174	0.428389	0.972586	down	no	12:21635130..21638482:-	ENSOARG00000011829
oar_circ_0002088	0	0	0	0	3	0	-1.32781	0.35347	0.937615	down	no	12:21635130..21648226:-	ENSOARG00000011829
oar_circ_0002089	0	0	0	2	0	0	-1.26376	0.373488	NA	down	no	12:21636589..21637354:-	ENSOARG00000011829
oar_circ_0002090	0	2	0	0	2	0	0.117652	0.937422	0.999495	up	no	12:21636589..21638482:-	ENSOARG00000011829
oar_circ_0002091	0	0	4	0	0	4	-0.421304	0.77999	0.999495	down	no	12:21636589..21648226:-	ENSOARG00000011829
oar_circ_0002094	6	13	6	5	8	7	0.0925997	0.915256	0.999495	up	no	12:21637147..21641884:-	ENSOARG00000011829
oar_circ_0002095	0	0	0	0	2	0	-1.20165	0.393393	NA	down	no	12:21637152..21641884:-	ENSOARG00000011829
oar_circ_0002096	21	14	19	12	5	16	0.247749	0.721924	0.999495	up	no	12:21647993..21650058:-	ENSOARG00000011829
oar_circ_0002098	4	2	0	0	0	0	2.02046	0.181961	0.937615	up	no	12:21688862..21698942:-	ENSOARG00000012104
oar_circ_0002099	0	0	0	2	0	0	-1.26376	0.373488	NA	down	no	12:21691678..21704936:-	Null
oar_circ_0002100	0	2	0	0	0	0	1.19524	0.399198	0.937615	up	no	12:21716207..21723315:+	ENSOARG00000012333
oar_circ_0002101	2	0	4	0	0	0	1.84696	0.219732	0.937615	up	no	12:21716207..21727779:+	ENSOARG00000012333
oar_circ_0002103	0	0	0	0	0	3	-1.56684	0.285998	0.937615	down	no	12:21749553..21756745:+	ENSOARG00000012333
oar_circ_0002104	4	0	0	0	0	0	1.30018	0.36475	0.937615	up	no	12:21752361..21754155:+	ENSOARG00000012333
oar_circ_0002105	42	34	45	28	50	35	-0.221149	0.602764	0.999495	down	no	12:21752361..21756745:+	ENSOARG00000012333
oar_circ_0002106	0	0	2	0	0	0	1.08257	0.43788	NA	up	no	12:21780580..21784393:-	ENSOARG00000012654
oar_circ_0002109	3	5	0	2	4	2	-0.0962283	0.939141	0.999495	down	no	12:21793030..21805492:-	ENSOARG00000012654
oar_circ_0002111	0	2	0	3	0	0	-0.291223	0.847858	0.999495	down	no	12:21801784..21803611:-	ENSOARG00000012654
oar_circ_0002112	0	3	0	0	0	0	1.33021	0.35526	0.937615	up	no	12:21801784..21808674:-	ENSOARG00000012654
oar_circ_0002113	0	0	2	0	2	0	-0.0885183	0.952065	0.999495	down	no	12:21801784..21813965:-	ENSOARG00000012654
oar_circ_0002115	0	0	0	0	3	0	-1.32781	0.35347	0.937615	down	no	12:21816446..21824581:-	ENSOARG00000012654
oar_circ_0002116	13	7	19	7	21	7	-0.144392	0.843927	0.999495	down	no	12:22224621..22249433:+	ENSOARG00000012956
oar_circ_0002117	0	0	2	0	2	0	-0.0885183	0.952065	0.999495	down	no	12:22224621..22257417:+	ENSOARG00000012956
oar_circ_0002118	14	13	30	10	14	2	0.801743	0.280297	0.937615	up	no	12:22239817..22249433:+	ENSOARG00000012956
oar_circ_0002119	0	0	0	0	0	2	-1.30949	0.359141	0.937615	down	no	12:22239817..22267531:+	ENSOARG00000012956
oar_circ_0002120	0	0	2	0	0	0	1.08257	0.43788	NA	up	no	12:22372186..22373858:+	ENSOARG00000013134
oar_circ_0002121	0	0	2	0	0	0	1.08257	0.43788	NA	up	no	12:22372186..22384763:+	Null
oar_circ_0002122	0	0	0	0	4	0	-1.44118	0.319921	0.937615	down	no	12:22397633..22407441:+	ENSOARG00000013167
oar_circ_0002123	12	10	9	5	7	8	0.265278	0.744612	0.999495	up	no	12:2246931..2249840:-	ENSOARG00000003554
oar_circ_0002125	0	2	5	2	5	0	-0.115577	0.932884	0.999495	down	no	12:24169375..24178280:-	ENSOARG00000013426
oar_circ_0002128	3	0	0	0	0	0	1.21094	0.393943	NA	up	no	12:24241622..24248811:+	ENSOARG00000013601
oar_circ_0002131	31	19	44	17	22	24	0.16549	0.751546	0.999495	up	no	12:24260254..24297165:-	ENSOARG00000013880
oar_circ_0002133	129	0	83	48	81	52	-0.226754	0.854435	0.999495	down	no	12:24262361..24297165:-	ENSOARG00000013880
oar_circ_0002134	388	193	357	133	250	92	0.661665	0.00873973	0.937615	up	yes	12:24282247..24297165:-	ENSOARG00000013880
oar_circ_0002135	0	0	0	0	4	0	-1.44118	0.319921	0.937615	down	no	12:24307726..24322998:+	Null
oar_circ_0002136	0	0	0	0	2	0	-1.20165	0.393393	NA	down	no	12:24438608..24561802:+	ENSOARG00000014169
oar_circ_0002137	3	2	5	0	0	0	2.81491	0.0612256	0.937615	up	no	12:24561277..24609457:+	ENSOARG00000014169
oar_circ_0002139	2	0	0	3	3	0	-1.13811	0.446443	0.991413	down	no	12:24597926..24609457:+	ENSOARG00000014169
oar_circ_0002140	0	0	3	0	0	0	1.21436	0.392805	NA	up	no	12:24605527..24607062:+	ENSOARG00000014169
oar_circ_0002141	33	16	35	17	35	13	0.0453572	0.93286	0.999495	up	no	12:24605527..24609457:+	ENSOARG00000014169
oar_circ_0002143	6	9	4	7	10	5	-0.379648	0.669757	0.999495	down	no	12:24819700..24824251:-	ENSOARG00000014309
oar_circ_0002144	0	0	0	2	0	0	-1.26376	0.373488	NA	down	no	12:24819700..24845464:-	ENSOARG00000014309
oar_circ_0002145	4	0	2	0	0	0	1.84232	0.2208	0.937615	up	no	12:25223791..25227382:+	ENSOARG00000015097
oar_circ_0002146	0	0	0	2	0	0	-1.26376	0.373488	NA	down	no	12:25272974..25283153:-	ENSOARG00000015629
oar_circ_0002147	0	0	0	2	0	0	-1.26376	0.373488	NA	down	no	12:25414279..25417740:+	ENSOARG00000015816
oar_circ_0002148	18	4	9	0	6	3	1.2284	0.234538	0.937615	up	no	12:25468045..25468787:+	ENSOARG00000015855
oar_circ_0002149	10	6	28	12	8	4	0.437948	0.582654	0.999495	up	no	12:25521972..25539415:-	ENSOARG00000016018
oar_circ_0002151	0	0	0	0	2	0	-1.20165	0.393393	NA	down	no	12:25521972..25582009:-	ENSOARG00000016018
oar_circ_0002152	2	0	0	0	0	0	1.07923	0.439053	NA	up	no	12:25528357..25552945:-	ENSOARG00000016018
oar_circ_0002153	0	0	3	0	0	0	1.21436	0.392805	NA	up	no	12:25528357..25582009:-	ENSOARG00000016018
oar_circ_0002154	3	0	0	0	0	0	1.21094	0.393943	NA	up	no	12:25539309..25568783:-	ENSOARG00000016018
oar_circ_0002155	3	4	2	3	0	4	-0.0339982	0.978287	0.999495	down	no	12:25552846..25568783:-	ENSOARG00000016018
oar_circ_0002156	6	0	0	0	5	4	-0.749107	0.592226	0.999495	down	no	12:25552846..25573148:-	ENSOARG00000016018
oar_circ_0002157	0	0	0	0	0	2	-1.30949	0.359141	0.937615	down	no	12:25552846..25578558:-	ENSOARG00000016018
oar_circ_0002158	0	0	5	0	3	0	0.253913	0.867186	0.999495	up	no	12:25559690..25573148:-	ENSOARG00000016018
oar_circ_0002159	0	0	0	0	0	2	-1.30949	0.359141	0.937615	down	no	12:25566748..25568783:-	ENSOARG00000016018
oar_circ_0002160	3	6	4	2	4	0	0.806167	0.50928	0.999495	up	no	12:25566748..25573148:-	ENSOARG00000016018
oar_circ_0002161	5	0	2	0	0	0	2.02839	0.180304	0.937615	up	no	12:25659114..25668728:-	ENSOARG00000016377
oar_circ_0002162	0	0	0	0	2	0	-1.20165	0.393393	NA	down	no	12:25659114..25675627:-	ENSOARG00000016377
oar_circ_0002163	0	0	0	0	0	3	-1.56684	0.285998	0.937615	down	no	12:25662540..25675627:-	ENSOARG00000016377
oar_circ_0002165	2	5	2	0	3	0	1.11676	0.424482	0.968198	up	no	12:26611104..26620594:-	ENSOARG00000017157
oar_circ_0002166	0	0	2	0	0	0	1.08257	0.43788	NA	up	no	12:26615052..26620594:-	ENSOARG00000017157
oar_circ_0002167	0	0	0	3	5	0	-2.68769	0.076021	0.937615	down	no	12:26700112..26715722:-	ENSOARG00000017329
oar_circ_0002169	0	0	0	0	5	0	-1.69657	0.252802	0.937615	down	no	12:26705931..26715722:-	ENSOARG00000017329
oar_circ_0002170	0	0	0	0	2	0	-1.20165	0.393393	NA	down	no	12:26708819..26715722:-	ENSOARG00000017329
oar_circ_0002171	0	0	0	0	2	0	-1.20165	0.393393	NA	down	no	12:26715418..26766292:-	ENSOARG00000017329
oar_circ_0002172	4	3	5	2	3	0	0.797622	0.526614	0.999495	up	no	12:26731241..26766292:-	ENSOARG00000017329
oar_circ_0002173	0	0	0	0	2	0	-1.20165	0.393393	NA	down	no	12:26731241..26840885:-	Null
oar_circ_0002174	15	13	11	2	5	2	1.67985	0.0607832	0.937615	up	no	12:26757011..26766292:-	ENSOARG00000017329
oar_circ_0002175	0	0	2	0	0	0	1.08257	0.43788	NA	up	no	12:26757011..26840885:-	Null
oar_circ_0002176	56	21	54	23	38	22	0.273427	0.554782	0.999495	up	no	12:27018735..27021453:+	ENSOARG00000017468
oar_circ_0002177	4	0	3	0	3	0	0.573634	0.699806	0.999495	up	no	12:27018735..27031261:+	ENSOARG00000017468
oar_circ_0002179	0	0	2	0	0	0	1.08257	0.43788	NA	up	no	12:27330496..27346189:-	ENSOARG00000000040
oar_circ_0002180	0	2	0	0	2	0	0.117652	0.937422	0.999495	up	no	12:27330502..27346189:-	ENSOARG00000000040
oar_circ_0002183	14	9	12	11	16	5	-0.148586	0.840135	0.999495	down	no	12:27336705..27345330:-	ENSOARG00000000040
oar_circ_0002184	0	0	0	0	0	2	-1.30949	0.359141	0.937615	down	no	12:27336705..27346189:-	ENSOARG00000000040
oar_circ_0002185	3	0	3	0	0	0	1.84924	0.219225	0.937615	up	no	12:27345190..27346189:-	ENSOARG00000000040
oar_circ_0002186	4	0	0	0	0	0	1.30018	0.36475	0.937615	up	no	12:27345190..27351753:-	ENSOARG00000000040
oar_circ_0002187	0	0	2	0	0	0	1.08257	0.43788	NA	up	no	12:27443740..27449552:-	ENSOARG00000000220
oar_circ_0002188	0	0	0	0	0	2	-1.30949	0.359141	0.937615	down	no	12:27550963..27557222:-	ENSOARG00000000811
oar_circ_0002189	46	24	43	37	50	27	-0.351204	0.410125	0.950562	down	no	12:2778304..2786354:-	ENSOARG00000004262
oar_circ_0002190	5	0	6	0	2	4	0.205954	0.876503	0.999495	up	no	12:28132476..28149824:-	ENSOARG00000002215
oar_circ_0002191	0	0	0	0	2	0	-1.20165	0.393393	NA	down	no	12:28132476..28194912:-	ENSOARG00000002215
oar_circ_0002192	7	0	13	7	5	5	-0.248869	0.809072	0.999495	down	no	12:28143293..28149824:-	ENSOARG00000002215
oar_circ_0002195	0	0	0	0	2	0	-1.20165	0.393393	NA	down	no	12:28151669..28152262:-	ENSOARG00000002215
oar_circ_0002196	0	0	2	0	0	0	1.08257	0.43788	NA	up	no	12:28157779..28164121:-	ENSOARG00000002215
oar_circ_0002201	0	0	3	2	0	0	0.0228962	0.987887	0.999495	up	no	12:28190303..28305145:-	ENSOARG00000002215
oar_circ_0002202	3	2	5	3	0	3	0.171949	0.891665	0.999495	up	no	12:28198116..28267902:-	ENSOARG00000002215
oar_circ_0002203	0	4	3	6	0	0	0.00795642	0.995517	0.999495	up	no	12:28198116..28305145:-	ENSOARG00000002215
oar_circ_0002204	2	4	0	0	0	0	2.18066	0.150797	0.937615	up	no	12:28198116..28330214:-	ENSOARG00000002215
oar_circ_0002205	3	3	0	0	2	0	0.919196	0.53929	0.999495	up	no	12:28198116..28375958:-	ENSOARG00000002215
oar_circ_0002206	0	0	0	0	0	2	-1.30949	0.359141	0.937615	down	no	12:28210956..28230143:-	ENSOARG00000002215
oar_circ_0002207	2	3	2	4	4	0	-0.272115	0.832073	0.999495	down	no	12:28210956..28230636:-	ENSOARG00000002215
oar_circ_0002208	0	3	4	0	0	0	2.27704	0.133779	0.937615	up	no	12:28210956..28267902:-	ENSOARG00000002215
oar_circ_0002209	2	0	0	0	0	0	1.07923	0.439053	NA	up	no	12:28210956..28305145:-	ENSOARG00000002215
oar_circ_0002210	7	8	12	8	4	4	0.366836	0.678119	0.999495	up	no	12:28230033..28267902:-	ENSOARG00000002215
oar_circ_0002211	13	9	17	7	7	13	0.0901932	0.904193	0.999495	up	no	12:28251646..28267902:-	ENSOARG00000002215
oar_circ_0002212	4	3	3	3	5	0	0.100745	0.934979	0.999495	up	no	12:28251646..28270484:-	ENSOARG00000002215
oar_circ_0002216	86	39	78	70	63	36	-0.104705	0.775346	0.999495	down	no	12:28263773..28267902:-	ENSOARG00000002215
oar_circ_0002217	24	13	25	9	16	6	0.645903	0.324585	0.937615	up	no	12:28263773..28270484:-	ENSOARG00000002215
oar_circ_0002218	0	0	0	0	4	0	-1.44118	0.319921	0.937615	down	no	12:28263773..28305145:-	ENSOARG00000002215
oar_circ_0002219	0	0	3	0	2	0	0.144592	0.92314	0.999495	up	no	12:28263773..28375958:-	ENSOARG00000002215
oar_circ_0002220	0	0	2	0	0	3	-0.63129	0.677414	0.999495	down	no	12:28267019..28270484:-	ENSOARG00000002215
oar_circ_0002222	4	3	4	0	4	0	0.973239	0.472455	0.999495	up	no	12:28283366..28375958:-	ENSOARG00000002215
oar_circ_0002223	0	2	3	0	0	0	1.84068	0.221242	0.937615	up	no	12:28304997..28330214:-	ENSOARG00000002215
oar_circ_0002224	7	5	8	5	7	6	-0.187452	0.834813	0.999495	down	no	12:28304997..28375958:-	ENSOARG00000002215
oar_circ_0002226	0	2	0	0	0	0	1.19524	0.399198	0.937615	up	no	12:28321181..28375958:-	ENSOARG00000002215
oar_circ_0002227	0	3	3	2	9	4	-1.20747	0.308431	0.937615	down	no	12:28597925..28604819:+	ENSOARG00000003217
oar_circ_0002228	0	3	0	3	4	0	-0.697848	0.631598	0.999495	down	no	12:28597925..28609510:+	ENSOARG00000003217
oar_circ_0002229	10	10	12	11	8	5	0.0939984	0.904694	0.999495	up	no	12:28597925..28617855:+	ENSOARG00000003217
oar_circ_0002230	0	0	0	0	2	0	-1.20165	0.393393	NA	down	no	12:28597925..28627295:+	ENSOARG00000003217
oar_circ_0002231	0	3	0	0	0	0	1.33021	0.35526	0.937615	up	no	12:28597925..28631819:+	ENSOARG00000003217
oar_circ_0002232	0	0	0	0	0	2	-1.30949	0.359141	0.937615	down	no	12:28597925..28643155:+	ENSOARG00000003217
oar_circ_0002233	4	2	6	0	6	2	0.234744	0.847922	0.999495	up	no	12:28597925..28650892:+	ENSOARG00000003217
oar_circ_0002234	3	0	0	0	0	0	1.21094	0.393943	NA	up	no	12:28601125..28617855:+	ENSOARG00000003217
oar_circ_0002235	0	0	0	0	2	0	-1.20165	0.393393	NA	down	no	12:28604639..28614240:+	ENSOARG00000003217
oar_circ_0002236	4	5	5	2	8	0	0.308515	0.790931	0.999495	up	no	12:28609303..28617855:+	ENSOARG00000003217
oar_circ_0002237	5	2	3	2	0	0	1.29226	0.359045	0.937615	up	no	12:28614090..28617855:+	ENSOARG00000003217
oar_circ_0002238	0	0	2	0	0	0	1.08257	0.43788	NA	up	no	12:28617745..28630050:+	ENSOARG00000003217
oar_circ_0002239	0	0	2	2	2	0	-0.718823	0.635485	0.999495	down	no	12:28647564..28650892:+	ENSOARG00000003217
oar_circ_0002240	0	0	0	2	0	0	-1.26376	0.373488	NA	down	no	12:28753826..28771712:-	ENSOARG00000003802
oar_circ_0002242	5	0	0	0	0	0	1.43059	0.325779	0.937615	up	no	12:28797692..28810714:-	ENSOARG00000025444
oar_circ_0002243	3	0	0	0	0	0	1.21094	0.393943	NA	up	no	12:28881410..28905081:-	ENSOARG00000003967
oar_circ_0002244	4	0	0	0	0	0	1.30018	0.36475	0.937615	up	no	12:28891767..28905081:-	ENSOARG00000003967
oar_circ_0002245	0	0	2	0	0	0	1.08257	0.43788	NA	up	no	12:28919193..28923361:-	ENSOARG00000003967
oar_circ_0002246	0	6	9	4	6	6	-0.328423	0.758177	0.999495	down	no	12:28922933..28923361:-	ENSOARG00000003967
oar_circ_0002248	0	2	0	0	0	0	1.19524	0.399198	0.937615	up	no	12:28962740..28971922:+	ENSOARG00000004242
oar_circ_0002249	0	0	0	0	0	2	-1.30949	0.359141	0.937615	down	no	12:29018143..29018844:+	Null
oar_circ_0002250	12	12	3	6	9	4	0.27045	0.761074	0.999495	up	no	12:29161151..29186339:+	ENSOARG00000004388
oar_circ_0002251	14	6	8	11	9	5	-0.180476	0.823513	0.999495	down	no	12:29182775..29186339:+	ENSOARG00000004388
oar_circ_0002252	0	2	0	0	2	0	0.117652	0.937422	0.999495	up	no	12:29420957..29422102:+	Null
oar_circ_0002254	0	2	0	0	0	0	1.19524	0.399198	0.937615	up	no	12:29636293..29640903:+	ENSOARG00000004482
oar_circ_0002256	2	0	0	0	0	0	1.07923	0.439053	NA	up	no	12:30578278..30587638:+	Null
oar_circ_0002257	11	8	6	0	4	4	1.13361	0.281351	0.937615	up	no	12:30584801..30587638:+	Null
oar_circ_0002258	4	0	8	2	6	0	0.196144	0.88053	0.999495	up	no	12:30584801..30589206:+	Null
oar_circ_0002259	0	0	0	0	3	0	-1.32781	0.35347	0.937615	down	no	12:30935759..30940098:+	ENSOARG00000005565
oar_circ_0002262	5	0	0	7	3	4	-1.56164	0.215834	0.937615	down	no	12:31520221..31588248:+	ENSOARG00000006076
oar_circ_0002263	12	4	3	8	6	8	-0.571218	0.528628	0.999495	down	no	12:31520221..31644255:+	ENSOARG00000006076
oar_circ_0002264	10	0	5	8	4	2	-0.328904	0.768601	0.999495	down	no	12:31520221..31656681:+	ENSOARG00000006076
oar_circ_0002265	115	45	102	99	81	60	-0.271946	0.417813	0.959957	down	no	12:31520221..31679355:+	ENSOARG00000006076
oar_circ_0002266	111	25	67	55	56	41	-0.0125375	0.976001	0.999495	down	no	12:31520221..31694793:+	ENSOARG00000006076
oar_circ_0002267	111	45	75	75	64	62	-0.204413	0.560542	0.999495	down	no	12:31520221..31703451:+	ENSOARG00000006076
oar_circ_0002268	0	5	4	0	0	0	2.67388	0.0770692	0.937615	up	no	12:31567768..31679355:+	ENSOARG00000006076
oar_circ_0002269	29	10	11	17	18	11	-0.23624	0.717075	0.999495	down	no	12:31585836..31588248:+	Null
oar_circ_0002270	0	0	0	0	2	0	-1.20165	0.393393	NA	down	no	12:31585836..31644255:+	ENSOARG00000006076
oar_circ_0002271	3	0	0	4	2	0	-0.871941	0.556213	0.999495	down	no	12:31588071..31673594:+	ENSOARG00000006076
oar_circ_0002272	231	100	188	107	125	83	0.340348	0.199809	0.937615	up	no	12:31644130..31679355:+	ENSOARG00000006076
oar_circ_0002273	47	10	35	27	28	24	-0.218677	0.680504	0.999495	down	no	12:31644130..31694793:+	ENSOARG00000006076
oar_circ_0002274	84	50	68	55	52	35	0.15712	0.664911	0.999495	up	no	12:31644130..31703451:+	ENSOARG00000006076
oar_circ_0002275	2	2	0	0	0	0	1.62241	0.274931	0.937615	up	no	12:31644130..31727324:+	ENSOARG00000006076
oar_circ_0002276	6	2	7	5	0	2	0.474017	0.691302	0.999495	up	no	12:31644130..31734914:+	ENSOARG00000006076
oar_circ_0002277	0	2	4	3	4	0	-0.285709	0.835705	0.999495	down	no	12:31644130..31745537:+	ENSOARG00000006076
oar_circ_0002278	24	20	23	30	21	18	-0.371697	0.49089	0.999495	down	no	12:31644130..31752829:+	ENSOARG00000006076
oar_circ_0002279	3	0	0	0	0	0	1.21094	0.393943	NA	up	no	12:31673483..31679355:+	ENSOARG00000006076
oar_circ_0002280	0	0	0	3	0	0	-1.38899	0.334858	0.937615	down	no	12:31673483..31694793:+	ENSOARG00000006076
oar_circ_0002281	0	14	18	31	14	25	-1.20266	0.285079	0.937615	down	no	12:31673483..31703451:+	ENSOARG00000006076
oar_circ_0002282	0	0	0	3	0	0	-1.38899	0.334858	0.937615	down	no	12:31673483..31727324:+	ENSOARG00000006076
oar_circ_0002283	2	0	0	0	3	0	-0.350081	0.815632	0.999495	down	no	12:31673483..31734914:+	ENSOARG00000006076
oar_circ_0002284	0	0	0	2	2	0	-1.79184	0.230849	0.937615	down	no	12:31673483..31745537:+	ENSOARG00000006076
oar_circ_0002285	2	0	2	2	2	0	-0.242055	0.86983	0.999495	down	no	12:31673483..31752829:+	ENSOARG00000006076
oar_circ_0002286	31	11	25	6	22	10	0.450475	0.490604	0.999495	up	no	12:31694662..31703451:+	ENSOARG00000006076
oar_circ_0002287	3	4	2	2	0	2	0.592643	0.652161	0.999495	up	no	12:31694662..31734914:+	ENSOARG00000006076
oar_circ_0002288	4	2	9	3	2	3	0.371708	0.739429	0.999495	up	no	12:31694662..31745537:+	ENSOARG00000006076
oar_circ_0002289	0	3	3	0	5	2	-0.247282	0.856967	0.999495	down	no	12:31694662..31752829:+	ENSOARG00000006076
oar_circ_0002290	8	12	8	5	19	6	-0.247794	0.759595	0.999495	down	no	12:31702856..31752829:+	ENSOARG00000006076
oar_circ_0002291	3	0	0	0	2	0	0.137518	0.926856	0.999495	up	no	12:31727202..31734914:+	ENSOARG00000006076
oar_circ_0002292	11	6	3	5	6	2	0.301545	0.761566	0.999495	up	no	12:31727202..31745537:+	ENSOARG00000006076
oar_circ_0002293	71	58	56	35	68	28	0.231344	0.559381	0.999495	up	no	12:31727202..31752829:+	ENSOARG00000006076
oar_circ_0002294	0	4	0	0	0	0	1.63421	0.270752	0.937615	up	no	12:31734786..31752829:+	ENSOARG00000006076
oar_circ_0002295	0	0	0	0	5	0	-1.69657	0.252802	0.937615	down	no	12:31827294..31867835:-	ENSOARG00000006316
oar_circ_0002296	78	25	82	37	43	36	0.240572	0.566004	0.999495	up	no	12:31855553..31867835:-	ENSOARG00000006316
oar_circ_0002297	28	11	17	9	13	7	0.561347	0.408858	0.950335	up	no	12:31855553..31874163:-	ENSOARG00000006316
oar_circ_0002299	79	26	69	67	62	55	-0.497803	0.191413	0.937615	down	no	12:31855553..31901986:-	ENSOARG00000006316
oar_circ_0002301	0	0	3	0	0	0	1.21436	0.392805	NA	up	no	12:31855553..31921986:-	ENSOARG00000006316
oar_circ_0002304	0	2	0	3	0	0	-0.291223	0.847858	0.999495	down	no	12:31865515..31867835:-	ENSOARG00000006316
oar_circ_0002306	6	9	0	7	6	9	-0.688454	0.495252	0.999495	down	no	12:31865515..31901986:-	ENSOARG00000006316
oar_circ_0002307	0	0	0	0	3	0	-1.32781	0.35347	0.937615	down	no	12:31943930..31960876:-	ENSOARG00000006316
oar_circ_0002309	0	0	0	2	0	2	-2.02742	0.17963	0.937615	down	no	12:31946418..31960876:-	ENSOARG00000006316
oar_circ_0002310	5	0	0	4	2	0	-0.453556	0.756188	0.999495	down	no	12:31946418..31962064:-	ENSOARG00000006316
oar_circ_0002311	2	0	0	2	0	0	-0.219526	0.882875	0.999495	down	no	12:31946418..31971950:-	ENSOARG00000006316
oar_circ_0002312	0	2	0	3	5	2	-1.64171	0.230989	0.937615	down	no	12:31946418..31997327:-	ENSOARG00000006316
oar_circ_0002314	0	0	0	0	5	0	-1.69657	0.252802	0.937615	down	no	12:31960724..31987914:-	ENSOARG00000006316
oar_circ_0002315	14	5	3	6	8	3	0.0465894	0.960723	0.999495	up	no	12:31960724..31997327:-	ENSOARG00000006316
oar_circ_0002316	0	2	0	0	0	5	-0.885651	0.556108	0.999495	down	no	12:31960724..32003474:-	ENSOARG00000006316
oar_circ_0002318	2	0	0	0	3	0	-0.350081	0.815632	0.999495	down	no	12:31968987..31997327:-	ENSOARG00000006316
oar_circ_0002319	0	0	0	0	0	4	-1.91145	0.203298	0.937615	down	no	12:31971812..31987914:-	ENSOARG00000006316
oar_circ_0002320	39	19	17	12	19	26	-0.0076051	0.989767	0.999495	down	no	12:31971812..31997327:-	ENSOARG00000006316
oar_circ_0002321	0	2	0	5	15	0	-2.33369	0.0779747	0.937615	down	no	12:31971812..32003474:-	ENSOARG00000006316
oar_circ_0002323	0	0	0	0	4	0	-1.44118	0.319921	0.937615	down	no	12:31982539..32014717:-	ENSOARG00000006316
oar_circ_0002324	65	23	41	27	14	10	0.903847	0.0963952	0.937615	up	no	12:31984425..31997327:-	ENSOARG00000006316
oar_circ_0002325	8	14	0	29	37	11	-1.58308	0.147945	0.937615	down	no	12:31984425..32003474:-	ENSOARG00000006316
oar_circ_0002326	13	2	19	12	14	3	-0.146959	0.861535	0.999495	down	no	12:31984425..32019143:-	ENSOARG00000006316
oar_circ_0002329	3	4	3	2	2	0	0.855982	0.512681	0.999495	up	no	12:32003352..32019143:-	ENSOARG00000006316
oar_circ_0002330	7	2	9	4	2	0	0.973001	0.411114	0.951695	up	no	12:32014604..32019143:-	ENSOARG00000006316
oar_circ_0002331	5	3	5	6	3	0	0.178596	0.879318	0.999495	up	no	12:32069057..32101607:+	ENSOARG00000006697
oar_circ_0002332	2	0	0	0	0	5	-1.12662	0.45562	0.999495	down	no	12:32088144..32110390:+	ENSOARG00000006697
oar_circ_0002333	2	2	0	3	0	0	0.0905777	0.951909	0.999495	up	no	12:32099476..32134983:+	ENSOARG00000006697
oar_circ_0002334	0	3	0	2	0	0	0.278985	0.854178	0.999495	up	no	12:32101473..32110390:+	ENSOARG00000006697
oar_circ_0002335	2	4	3	0	3	0	1.07509	0.442459	0.988223	up	no	12:32109914..32134983:+	ENSOARG00000006697
oar_circ_0002336	0	3	0	3	4	0	-0.697848	0.631598	0.999495	down	no	12:32109914..32142542:+	ENSOARG00000006697
oar_circ_0002337	0	0	2	0	0	0	1.08257	0.43788	NA	up	no	12:32114919..32134983:+	ENSOARG00000006697
oar_circ_0002338	0	5	4	2	4	0	0.401499	0.765039	0.999495	up	no	12:32127951..32134983:+	ENSOARG00000006697
oar_circ_0002339	0	5	0	2	4	0	-0.0530822	0.970684	0.999495	down	no	12:32127951..32142542:+	ENSOARG00000006697
oar_circ_0002340	3	0	0	0	0	0	1.21094	0.393943	NA	up	no	12:32778288..32867321:+	ENSOARG00000006954
oar_circ_0002341	0	2	0	0	0	0	1.19524	0.399198	0.937615	up	no	12:33175462..33205679:+	Null
oar_circ_0002342	0	3	0	0	2	0	0.403225	0.790193	0.999495	up	no	12:33189919..33205679:+	Null
oar_circ_0002344	8	4	13	5	5	4	0.386645	0.675097	0.999495	up	no	12:33439963..33444249:+	ENSOARG00000008730
oar_circ_0002345	32	6	23	7	10	7	0.855855	0.238223	0.937615	up	no	12:33439963..33447333:+	ENSOARG00000008730
oar_circ_0002346	4	5	5	2	3	6	-0.0247634	0.981323	0.999495	down	no	12:33439963..33449067:+	ENSOARG00000008730
oar_circ_0002347	0	2	0	0	2	0	0.117652	0.937422	0.999495	up	no	12:33776938..33832037:+	ENSOARG00000008881
oar_circ_0002349	3	0	0	0	0	0	1.21094	0.393943	NA	up	no	12:33776938..33966152:+	ENSOARG00000008881
oar_circ_0002351	9	8	3	4	13	10	-0.639941	0.462769	0.999495	down	no	12:33819021..33832037:+	ENSOARG00000008881
oar_circ_0002352	0	0	0	0	0	2	-1.30949	0.359141	0.937615	down	no	12:33819021..33916085:+	ENSOARG00000008881
oar_circ_0002354	0	2	0	0	3	0	-0.137674	0.927522	0.999495	down	no	12:33831941..33966152:+	ENSOARG00000008881
oar_circ_0002355	3	2	4	2	6	0	-0.0210594	0.986749	0.999495	down	no	12:33916035..33966152:+	ENSOARG00000008881
oar_circ_0002357	11	2	0	2	4	0	0.626809	0.636915	0.999495	up	no	12:33949844..33966152:+	ENSOARG00000008881
oar_circ_0002358	0	0	0	0	3	0	-1.32781	0.35347	0.937615	down	no	12:33949844..33995776:+	ENSOARG00000008881
oar_circ_0002359	0	0	0	2	0	0	-1.26376	0.373488	NA	down	no	12:33964483..33966152:+	ENSOARG00000008881
oar_circ_0002361	3	0	3	7	0	0	-0.508322	0.722066	0.999495	down	no	12:3448917..3449822:+	ENSOARG00000005343
oar_circ_0002362	7	2	6	0	11	5	-0.364892	0.739206	0.999495	down	no	12:3448917..3462494:+	ENSOARG00000005343
oar_circ_0002363	0	0	3	3	0	0	-0.257844	0.865129	0.999495	down	no	12:34995701..35137053:-	ENSOARG00000009486
oar_circ_0002364	0	0	2	0	2	0	-0.0885183	0.952065	0.999495	down	no	12:35067019..35082378:-	ENSOARG00000009486
oar_circ_0002365	0	0	2	0	6	0	-0.922387	0.543219	0.999495	down	no	12:35067019..35107519:-	ENSOARG00000009486
oar_circ_0002366	0	0	42	0	0	0	1.79203	NA	NA	up	no	12:35067019..35113063:-	ENSOARG00000009486
oar_circ_0002367	9	6	8	14	8	9	-0.752771	0.33925	0.937615	down	no	12:35067019..35126116:-	ENSOARG00000009486
oar_circ_0002368	5	2	9	5	2	4	0.0476574	0.964097	0.999495	up	no	12:35067019..35137053:-	ENSOARG00000009486
oar_circ_0002369	0	0	3	0	3	0	-0.106899	0.943701	0.999495	down	no	12:35067019..35142866:-	ENSOARG00000009486
oar_circ_0002370	5	2	3	7	2	2	-0.454406	0.68883	0.999495	down	no	12:35078426..35082378:-	ENSOARG00000009486
oar_circ_0002371	0	0	3	0	2	0	0.144592	0.92314	0.999495	up	no	12:35078426..35126116:-	ENSOARG00000009486
oar_circ_0002372	0	0	2	4	0	0	-0.746642	0.622978	0.999495	down	no	12:35078426..35137053:-	ENSOARG00000009486
oar_circ_0002373	2	0	0	0	3	0	-0.350081	0.815632	0.999495	down	no	12:35082314..35126116:-	ENSOARG00000009486
oar_circ_0002374	25	17	53	22	39	12	0.0582804	0.915172	0.999495	up	no	12:35112955..35126116:-	ENSOARG00000009486
oar_circ_0002375	9	14	10	16	17	4	-0.338393	0.653839	0.999495	down	no	12:35112955..35137053:-	ENSOARG00000009486
oar_circ_0002376	9	8	12	6	6	0	0.906181	0.355478	0.937615	up	no	12:35120423..35126116:-	ENSOARG00000009486
oar_circ_0002377	0	0	0	3	0	0	-1.38899	0.334858	0.937615	down	no	12:35120423..35137053:-	ENSOARG00000009486
oar_circ_0002378	2	0	4	2	0	0	0.590013	0.695006	0.999495	up	no	12:35132840..35137053:-	ENSOARG00000009486
oar_circ_0002379	0	0	0	0	4	0	-1.44118	0.319921	0.937615	down	no	12:35132910..35137053:-	ENSOARG00000009486
oar_circ_0002380	3	0	0	0	0	2	-0.0813263	0.957142	0.999495	down	no	12:35193089..35193528:+	ENSOARG00000009636
oar_circ_0002381	4	2	5	4	0	3	0.109313	0.929167	0.999495	up	no	12:35193089..35200512:+	ENSOARG00000009636
oar_circ_0002382	3	0	0	0	0	0	1.21094	0.393943	NA	up	no	12:35198079..35200512:+	ENSOARG00000009636
oar_circ_0002383	4	0	2	0	0	0	1.84232	0.2208	0.937615	up	no	12:35212806..35214536:-	ENSOARG00000009768
oar_circ_0002385	105	93	126	101	124	64	-0.136402	0.639154	0.999495	down	no	12:35212806..35227968:-	ENSOARG00000009768
oar_circ_0002386	2	0	0	2	0	0	-0.219526	0.882875	0.999495	down	no	12:35219726..35225055:-	ENSOARG00000009768
oar_circ_0002387	225	155	198	163	201	115	-0.0493733	0.830517	0.999495	down	no	12:35219726..35227968:-	ENSOARG00000009768
oar_circ_0002389	19	6	13	8	8	4	0.503099	0.530728	0.999495	up	no	12:35224114..35227968:-	ENSOARG00000009768
oar_circ_0002390	0	6	0	0	2	0	1.02464	0.496759	0.999495	up	no	12:35613402..35621952:+	ENSOARG00000011174
oar_circ_0002392	4	0	0	0	0	0	1.30018	0.36475	0.937615	up	no	12:35674213..35694115:-	ENSOARG00000011451
oar_circ_0002393	0	0	3	0	0	0	1.21436	0.392805	NA	up	no	12:35684326..35686443:-	ENSOARG00000011451
oar_circ_0002394	8	2	8	9	10	4	-0.664164	0.464462	0.999495	down	no	12:35684326..35694115:-	ENSOARG00000011451
oar_circ_0002395	0	0	0	0	2	0	-1.20165	0.393393	NA	down	no	12:35749602..35759769:-	ENSOARG00000011666
oar_circ_0002396	0	4	0	0	0	0	1.63421	0.270752	0.937615	up	no	12:35749602..35787383:-	ENSOARG00000011666
oar_circ_0002397	0	0	3	2	4	0	-0.792234	0.59429	0.999495	down	no	12:35749602..35811814:-	ENSOARG00000011666
oar_circ_0002398	4	0	3	0	0	0	2.03793	0.178375	0.937615	up	no	12:35749602..35827930:-	ENSOARG00000011666
oar_circ_0002399	24	16	42	20	37	34	-0.528811	0.302749	0.937615	down	no	12:35759580..35811814:-	ENSOARG00000011666
oar_circ_0002400	2	0	2	2	0	2	-0.402173	0.783296	0.999495	down	no	12:35759580..35818889:-	ENSOARG00000011666
oar_circ_0002401	26	16	25	8	16	9	0.661789	0.291018	0.937615	up	no	12:35759580..35827930:-	ENSOARG00000011666
oar_circ_0002402	0	0	2	0	0	2	-0.315278	0.833727	0.999495	down	no	12:35770845..35779628:-	ENSOARG00000011666
oar_circ_0002403	0	0	2	6	0	3	-1.79342	0.210174	0.937615	down	no	12:35770845..35787383:-	ENSOARG00000011666
oar_circ_0002405	39	21	37	37	27	23	-0.221741	0.642223	0.999495	down	no	12:35770845..35811814:-	ENSOARG00000011666
oar_circ_0002406	0	2	9	4	2	3	-0.117617	0.923462	0.999495	down	no	12:35770845..35818889:-	ENSOARG00000011666
oar_circ_0002407	37	15	25	16	8	9	0.769949	0.223194	0.937615	up	no	12:35770845..35827930:-	ENSOARG00000011666
oar_circ_0002408	2	0	0	0	0	0	1.07923	0.439053	NA	up	no	12:35772620..35811814:-	ENSOARG00000011666
oar_circ_0002410	403	237	394	267	326	216	-0.000238721	0.998985	0.999774	down	no	12:35772684..35824492:-	ENSOARG00000011666
oar_circ_0002411	0	3	2	0	0	0	1.93061	0.201045	0.937615	up	no	12:35776576..35811814:-	ENSOARG00000011666
oar_circ_0002413	0	0	3	0	0	0	1.21436	0.392805	NA	up	no	12:35777929..35787383:-	ENSOARG00000011666
oar_circ_0002414	3	3	8	2	8	0	0.244565	0.836043	0.999495	up	no	12:35777929..35811814:-	ENSOARG00000011666
oar_circ_0002415	12	6	18	4	16	8	0.0154012	0.984325	0.999495	up	no	12:35777929..35827930:-	ENSOARG00000011666
oar_circ_0002416	0	0	0	0	3	0	-1.32781	0.35347	0.937615	down	no	12:35779520..35818889:-	ENSOARG00000011666
oar_circ_0002417	0	0	4	4	2	0	-0.632884	0.666949	0.999495	down	no	12:35787283..35818889:-	ENSOARG00000011666
oar_circ_0002418	3	0	2	0	2	0	0.554001	0.714821	0.999495	up	no	12:35787283..35826436:-	ENSOARG00000011666
oar_circ_0002419	0	0	9	0	0	0	2.12969	0.159942	0.937615	up	no	12:35787283..35827930:-	ENSOARG00000011666
oar_circ_0002420	0	0	0	2	0	0	-1.26376	0.373488	NA	down	no	12:35808040..35827930:-	ENSOARG00000011666
oar_circ_0002421	4	0	0	0	0	0	1.30018	0.36475	0.937615	up	no	12:35811652..35818889:-	ENSOARG00000011666
oar_circ_0002422	44	20	33	21	21	19	0.269489	0.597629	0.999495	up	no	12:35811652..35827930:-	ENSOARG00000011666
oar_circ_0002423	0	0	3	0	2	0	0.144592	0.92314	0.999495	up	no	12:35811652..35838392:-	ENSOARG00000011666
oar_circ_0002424	7	0	2	5	0	4	-0.485373	0.709046	0.999495	down	no	12:35811652..35844712:-	ENSOARG00000011666
oar_circ_0002425	4	0	4	0	6	0	0.112117	0.937792	0.999495	up	no	12:35818711..35827930:-	ENSOARG00000011666
oar_circ_0002426	4	2	2	3	0	0	0.694941	0.623796	0.999495	up	no	12:35824403..35827930:-	ENSOARG00000011666
oar_circ_0002427	0	0	0	0	2	3	-2.24675	0.13873	0.937615	down	no	12:35824403..35844712:-	ENSOARG00000011666
oar_circ_0002429	0	3	3	0	0	0	2.11408	0.16332	0.937615	up	no	12:36261492..36266803:+	ENSOARG00000011988
oar_circ_0002430	3	0	0	0	0	0	1.21094	0.393943	NA	up	no	12:3643201..3645546:-	ENSOARG00000005917
oar_circ_0002431	2	0	0	0	0	0	1.07923	0.439053	NA	up	no	12:37168142..37184597:+	ENSOARG00000012920
oar_circ_0002432	3	0	5	0	3	0	0.706533	0.632275	0.999495	up	no	12:37172125..37181026:+	ENSOARG00000012920
oar_circ_0002433	0	0	2	0	0	0	1.08257	0.43788	NA	up	no	12:37190229..37196014:+	ENSOARG00000012920
oar_circ_0002434	15	4	2	0	4	0	1.7075	0.176041	0.937615	up	no	12:37207369..37207933:+	ENSOARG00000012920
oar_circ_0002435	0	2	0	0	4	2	-0.917341	0.536271	0.999495	down	no	12:37216628..37219188:+	ENSOARG00000012920
oar_circ_0002436	0	0	2	0	3	0	-0.344309	0.818666	0.999495	down	no	12:37304346..37323540:-	Null
oar_circ_0002437	16	6	11	3	7	3	0.906859	0.308126	0.937615	up	no	12:37600676..37602528:+	ENSOARG00000013843
oar_circ_0002438	3	0	0	0	0	0	1.21094	0.393943	NA	up	no	12:37658512..37674768:+	ENSOARG00000013843
oar_circ_0002439	4	0	3	0	4	0	0.342063	0.816551	0.999495	up	no	12:37664870..37674768:+	ENSOARG00000013843
oar_circ_0002440	0	0	0	0	2	0	-1.20165	0.393393	NA	down	no	12:37664870..37707551:+	ENSOARG00000013843
oar_circ_0002441	4	0	3	3	0	3	-0.300982	0.826076	0.999495	down	no	12:37668276..37674768:+	ENSOARG00000013843
oar_circ_0002442	0	0	0	0	0	2	-1.30949	0.359141	0.937615	down	no	12:37668276..37758332:+	Null
oar_circ_0002444	0	3	0	0	2	3	-0.491382	0.739086	0.999495	down	no	12:38188095..38208300:+	ENSOARG00000014227
oar_circ_0002445	2	0	0	0	2	2	-0.807405	0.593755	0.999495	down	no	12:38188095..38221645:+	ENSOARG00000014227
oar_circ_0002446	4	0	5	0	4	2	0.110523	0.935219	0.999495	up	no	12:38188758..38193164:+	ENSOARG00000014227
oar_circ_0002447	0	2	0	0	0	0	1.19524	0.399198	0.937615	up	no	12:38188758..38202188:+	ENSOARG00000014227
oar_circ_0002448	0	0	0	0	5	0	-1.69657	0.252802	0.937615	down	no	12:38188758..38206407:+	ENSOARG00000014227
oar_circ_0002449	36	22	27	15	20	18	0.311457	0.561867	0.999495	up	no	12:38188758..38208300:+	ENSOARG00000014227
oar_circ_0002450	2	0	0	0	0	0	1.07923	0.439053	NA	up	no	12:38188758..38217046:+	ENSOARG00000014227
oar_circ_0002451	5	5	10	7	8	5	-0.305448	0.731493	0.999495	down	no	12:38188758..38221645:+	ENSOARG00000014227
oar_circ_0002452	3	4	0	0	3	0	0.800687	0.58551	0.999495	up	no	12:38188758..38228565:+	ENSOARG00000014227
oar_circ_0002453	0	0	0	0	4	0	-1.44118	0.319921	0.937615	down	no	12:38188758..38233023:+	ENSOARG00000014227
oar_circ_0002454	2	2	4	4	0	2	-0.0313932	0.980732	0.999495	down	no	12:38188758..38246368:+	ENSOARG00000014227
oar_circ_0002455	0	0	2	0	2	2	-0.800783	0.596751	0.999495	down	no	12:38188758..38255319:+	ENSOARG00000014227
oar_circ_0002456	0	9	7	3	5	6	-0.0245017	0.981989	0.999495	down	no	12:38201663..38208300:+	ENSOARG00000014227
oar_circ_0002457	3	0	5	4	0	0	0.297252	0.837671	0.999495	up	no	12:38201663..38217046:+	ENSOARG00000014227
oar_circ_0002458	0	2	0	0	0	0	1.19524	0.399198	0.937615	up	no	12:38201663..38220637:+	ENSOARG00000014227
oar_circ_0002459	3	2	5	3	6	0	-0.0634868	0.958891	0.999495	down	no	12:38201663..38221645:+	ENSOARG00000014227
oar_circ_0002460	9	3	3	6	6	0	0.0320438	0.977355	0.999495	up	no	12:38201663..38233023:+	ENSOARG00000014227
oar_circ_0002464	0	0	0	0	4	0	-1.44118	0.319921	0.937615	down	no	12:38206284..38228565:+	ENSOARG00000014227
oar_circ_0002465	0	0	2	0	0	0	1.08257	0.43788	NA	up	no	12:38208233..38217046:+	ENSOARG00000014227
oar_circ_0002466	2	0	3	0	5	0	-0.144649	0.922435	0.999495	down	no	12:38214860..38221645:+	ENSOARG00000014227
oar_circ_0002469	0	2	0	0	2	0	0.117652	0.937422	0.999495	up	no	12:38214860..38239290:+	ENSOARG00000014227
oar_circ_0002470	0	0	0	2	0	0	-1.26376	0.373488	NA	down	no	12:38214860..38246368:+	ENSOARG00000014227
oar_circ_0002471	5	2	3	0	0	0	2.81229	0.0614894	0.937615	up	no	12:38216941..38221645:+	ENSOARG00000014227
oar_circ_0002472	10	4	11	13	10	2	-0.316586	0.716215	0.999495	down	no	12:38231860..38233023:+	ENSOARG00000014227
oar_circ_0002473	6	3	5	0	4	6	0.0408824	0.971475	0.999495	up	no	12:38231860..38242099:+	ENSOARG00000014227
oar_circ_0002474	8	0	0	0	2	3	0.0632689	0.964968	0.999495	up	no	12:38231860..38243799:+	ENSOARG00000014227
oar_circ_0002475	4	0	7	0	4	2	0.324811	0.807974	0.999495	up	no	12:38231860..38246368:+	ENSOARG00000014227
oar_circ_0002476	2	0	0	0	0	0	1.07923	0.439053	NA	up	no	12:38231860..38246738:+	ENSOARG00000014227
oar_circ_0002477	0	2	4	0	4	0	0.330351	0.823039	0.999495	up	no	12:38231860..38255319:+	ENSOARG00000014227
oar_circ_0002478	9	5	2	9	8	8	-0.896499	0.318754	0.937615	down	no	12:38239203..38246368:+	ENSOARG00000014227
oar_circ_0002479	3	0	0	0	0	0	1.21094	0.393943	NA	up	no	12:38239203..38246738:+	ENSOARG00000014227
oar_circ_0002480	0	0	3	0	2	0	0.144592	0.92314	0.999495	up	no	12:39292333..39294242:+	ENSOARG00000014744
oar_circ_0002481	34	26	40	12	17	12	0.917458	0.0891207	0.937615	up	no	12:39395924..39399231:-	ENSOARG00000015889
oar_circ_0002482	4	2	0	0	4	4	-0.544078	0.686553	0.999495	down	no	12:39395924..39485291:-	ENSOARG00000015889
oar_circ_0002484	0	0	3	0	0	0	1.21436	0.392805	NA	up	no	12:39436383..39437819:-	ENSOARG00000015889
oar_circ_0002485	0	3	0	7	0	3	-1.2865	0.356031	0.937615	down	no	12:39436383..39485291:-	ENSOARG00000015889
oar_circ_0002486	0	0	2	0	5	5	-1.85029	0.193306	0.937615	down	no	12:39450797..39485291:-	ENSOARG00000015889
oar_circ_0002487	0	0	3	0	0	0	1.21436	0.392805	NA	up	no	12:39457205..39465819:-	ENSOARG00000015889
oar_circ_0002488	0	2	0	0	0	0	1.19524	0.399198	0.937615	up	no	12:39457205..39499039:-	ENSOARG00000015889
oar_circ_0002489	0	0	2	0	0	0	1.08257	0.43788	NA	up	no	12:39460798..39464527:-	ENSOARG00000015889
oar_circ_0002490	2	0	0	0	0	0	1.07923	0.439053	NA	up	no	12:39471213..39485291:-	ENSOARG00000015889
oar_circ_0002491	8	0	6	2	3	7	-0.312536	0.784216	0.999495	down	no	12:39472808..39485291:-	ENSOARG00000015889
oar_circ_0002492	2	0	0	0	0	0	1.07923	0.439053	NA	up	no	12:39482239..39485291:-	ENSOARG00000015889
oar_circ_0002493	0	0	0	0	2	0	-1.20165	0.393393	NA	down	no	12:39492616..39504963:-	ENSOARG00000015889
oar_circ_0002496	2	0	0	0	2	2	-0.807405	0.593755	0.999495	down	no	12:39498591..39517209:-	ENSOARG00000015889
oar_circ_0002498	0	0	0	2	0	0	-1.26376	0.373488	NA	down	no	12:39550330..39557599:-	ENSOARG00000015889
oar_circ_0002499	2	0	0	0	0	0	1.07923	0.439053	NA	up	no	12:39559723..39567887:-	ENSOARG00000015889
oar_circ_0002500	3	0	0	0	4	0	-0.322872	0.831619	0.999495	down	no	12:39559723..39572569:-	ENSOARG00000015889
oar_circ_0002502	114	31	138	60	107	74	-0.191208	0.614866	0.999495	down	no	12:39577785..39580801:-	ENSOARG00000015889
oar_circ_0002503	0	0	2	0	0	0	1.08257	0.43788	NA	up	no	12:39981784..39984865:-	ENSOARG00000018297
oar_circ_0002504	0	0	2	0	0	0	1.08257	0.43788	NA	up	no	12:39983338..39984865:-	ENSOARG00000018297
oar_circ_0002505	2	0	3	5	3	0	-0.776852	0.573289	0.999495	down	no	12:39983338..39989278:-	ENSOARG00000018297
oar_circ_0002506	0	0	3	0	0	0	1.21436	0.392805	NA	up	no	12:39985225..39992692:-	ENSOARG00000018297
oar_circ_0002507	0	0	0	0	2	0	-1.20165	0.393393	NA	down	no	12:39988081..39992692:-	ENSOARG00000018297
oar_circ_0002508	64	13	0	12	35	7	0.178822	0.887292	0.999495	up	no	12:39990300..39992692:-	ENSOARG00000018297
oar_circ_0002510	0	0	0	0	3	0	-1.32781	0.35347	0.937615	down	no	12:40566804..40581917:+	ENSOARG00000002738
oar_circ_0002511	2	3	2	0	2	0	1.11566	0.443814	0.98926	up	no	12:40578276..40581917:+	ENSOARG00000002738
oar_circ_0002513	37	21	55	9	14	0	1.90786	0.0059383	0.937615	up	yes	12:4104467..4104652:-	ENSOARG00000006900
oar_circ_0002515	0	0	0	0	3	0	-1.32781	0.35347	0.937615	down	no	12:41304900..41310257:-	ENSOARG00000005335
oar_circ_0002516	3	4	0	3	0	3	-0.0788595	0.953526	0.999495	down	no	12:41349521..41368253:-	ENSOARG00000005770
oar_circ_0002517	2	0	0	0	2	4	-1.2978	0.381305	0.937615	down	no	12:41360425..41376234:-	ENSOARG00000005770
oar_circ_0002518	4	0	2	3	3	0	-0.273024	0.845957	0.999495	down	no	12:41360425..41390054:-	ENSOARG00000005770
oar_circ_0002519	0	0	2	0	0	0	1.08257	0.43788	NA	up	no	12:41360425..41418130:-	ENSOARG00000005770
oar_circ_0002521	2	0	2	0	5	3	-1.00014	0.472751	0.999495	down	no	12:41373052..41376234:-	ENSOARG00000005770
oar_circ_0002522	2	0	0	0	3	0	-0.350081	0.815632	0.999495	down	no	12:41373052..41418130:-	ENSOARG00000005770
oar_circ_0002523	0	2	0	0	0	0	1.19524	0.399198	0.937615	up	no	12:41375062..41442566:-	ENSOARG00000005770
oar_circ_0002524	0	0	0	0	2	0	-1.20165	0.393393	NA	down	no	12:41384502..41390054:-	ENSOARG00000005770
oar_circ_0002525	15	6	20	20	6	6	-0.0766467	0.920508	0.999495	down	no	12:41385914..41390054:-	ENSOARG00000005770
oar_circ_0002526	0	4	2	2	2	0	0.36973	0.795138	0.999495	up	no	12:41385914..41418130:-	ENSOARG00000005770
oar_circ_0002528	0	0	0	0	2	0	-1.20165	0.393393	NA	down	no	12:41388876..41418130:-	ENSOARG00000005770
oar_circ_0002529	5	6	14	8	19	7	-0.676113	0.396149	0.937615	down	no	12:41410035..41418130:-	ENSOARG00000005770
oar_circ_0002530	3	0	2	0	4	0	0.043168	0.977003	0.999495	up	no	12:41410035..41436728:-	ENSOARG00000005770
oar_circ_0002531	0	0	2	0	0	0	1.08257	0.43788	NA	up	no	12:41410035..41451007:-	ENSOARG00000005770
oar_circ_0002532	3	2	2	4	0	4	-0.520584	0.681495	0.999495	down	no	12:41412985..41418130:-	ENSOARG00000005770
oar_circ_0002533	0	0	2	0	0	0	1.08257	0.43788	NA	up	no	12:41440973..41446565:-	ENSOARG00000005770
oar_circ_0002534	15	8	6	4	11	7	0.075853	0.927788	0.999495	up	no	12:41441710..41446565:-	ENSOARG00000005770
oar_circ_0002535	2	3	0	0	3	0	0.477777	0.749382	0.999495	up	no	12:41445694..41451007:-	ENSOARG00000005770
oar_circ_0002536	0	0	3	0	0	0	1.21436	0.392805	NA	up	no	12:4147584..4150623:+	ENSOARG00000007023
oar_circ_0002537	0	0	0	2	0	0	-1.26376	0.373488	NA	down	no	12:4147584..4157052:+	ENSOARG00000007023
oar_circ_0002538	4	0	6	0	0	0	2.50747	0.0982971	0.937615	up	no	12:41534190..41540832:-	ENSOARG00000006405
oar_circ_0002539	0	0	0	0	0	2	-1.30949	0.359141	0.937615	down	no	12:41534190..41548358:-	ENSOARG00000006405
oar_circ_0002540	0	3	2	3	2	0	-0.0659379	0.963005	0.999495	down	no	12:41547315..41551585:-	ENSOARG00000006405
oar_circ_0002541	0	0	4	0	2	0	0.340813	0.82168	0.999495	up	no	12:41549692..41565280:-	ENSOARG00000006405
oar_circ_0002542	0	0	3	0	0	0	1.21436	0.392805	NA	up	no	12:41549692..41569726:-	ENSOARG00000006405
oar_circ_0002543	2	2	0	0	0	0	1.62241	0.274931	0.937615	up	no	12:41551486..41565280:-	ENSOARG00000006405
oar_circ_0002545	20	19	38	8	21	20	0.273718	0.649046	0.999495	up	no	12:41580094..41591118:-	ENSOARG00000006405
oar_circ_0002547	2	0	0	0	0	0	1.07923	0.439053	NA	up	no	12:41582370..41591118:-	ENSOARG00000006405
oar_circ_0002548	2	0	7	0	0	2	0.890957	0.544524	0.999495	up	no	12:41793376..41799428:+	ENSOARG00000007130
oar_circ_0002549	0	0	2	0	0	0	1.08257	0.43788	NA	up	no	12:41880542..41895641:+	ENSOARG00000007130
oar_circ_0002550	0	0	0	4	4	4	-3.66554	0.0117232	0.937615	down	yes	12:41893644..41911097:+	ENSOARG00000007130
oar_circ_0002551	2	0	0	0	0	2	-0.321131	0.830642	0.999495	down	no	12:41897610..41903180:+	ENSOARG00000007130
oar_circ_0002553	0	2	0	0	0	0	1.19524	0.399198	0.937615	up	no	12:42696891..42697195:-	Null
oar_circ_0002554	2	0	0	0	0	0	1.07923	0.439053	NA	up	no	12:42850926..42929787:+	Null
oar_circ_0002555	0	0	0	0	3	0	-1.32781	0.35347	0.937615	down	no	12:42850926..42938375:+	Null
oar_circ_0002557	2	0	2	4	2	0	-0.674944	0.637933	0.999495	down	no	12:42896375..42897515:+	Null
oar_circ_0002559	0	0	0	0	0	2	-1.30949	0.359141	0.937615	down	no	12:42896375..42988389:+	Null
oar_circ_0002560	0	0	2	0	0	0	1.08257	0.43788	NA	up	no	12:42896375..43003148:+	Null
oar_circ_0002561	0	0	3	0	2	0	0.144592	0.92314	0.999495	up	no	12:42896375..43041132:+	Null
oar_circ_0002562	12	13	24	14	18	15	-0.276196	0.660757	0.999495	down	no	12:42897047..42897515:+	ENSOARG00000009688
oar_circ_0002563	2	2	7	3	2	0	0.620751	0.631076	0.999495	up	no	12:42897047..42929787:+	ENSOARG00000009688
oar_circ_0002564	6	8	7	7	10	5	-0.291922	0.734948	0.999495	down	no	12:42897047..42938375:+	ENSOARG00000009688
[truncated: 25,265 more rows]

## Sheet: PL_ML
circRNA	PL_P1_count	PL_P2_count	PL_P3_count	ML_P1_count	ML_P2_count	ML_P3_count	Log2FoldChange	pval	padj	Up/Down	Significant	Location	Source_Gene
oar_circ_0000001	0	0	0	0	0	2	-1.27018	0.398252	NA	down	no	10:11473815..11491135:-	ENSOARG00000006823
oar_circ_0000002	9	5	4	0	2	11	0.416859	0.713534	0.999913	up	no	10:11473815..11496390:-	ENSOARG00000006823
oar_circ_0000003	0	0	5	0	0	0	2.10841	0.185262	NA	up	no	10:11473815..11498111:-	ENSOARG00000006823
oar_circ_0000004	2	0	0	0	0	0	1.26525	0.400366	NA	up	no	10:11473815..11498841:-	ENSOARG00000006823
oar_circ_0000005	2	2	5	5	5	5	-0.605285	0.5824	0.999913	down	no	10:11489284..11496390:-	ENSOARG00000006823
oar_circ_0000006	0	2	0	0	2	0	-0.165198	0.91643	NA	down	no	10:11489284..11498111:-	ENSOARG00000006823
oar_circ_0000007	4	0	0	6	3	0	-0.915056	0.533955	NA	down	no	10:11489284..11498841:-	ENSOARG00000006823
oar_circ_0000008	122	85	62	50	216	328	-1.12395	0.0962413	0.999913	down	no	10:11491039..11496390:-	ENSOARG00000006823
oar_circ_0000009	2	0	0	0	0	4	-0.473617	0.766726	NA	down	no	10:11525089..11543830:-	ENSOARG00000006858
oar_circ_0000010	11	9	7	0	8	16	0.140602	0.884817	0.999913	up	no	10:11535094..11536868:-	ENSOARG00000006858
oar_circ_0000011	2	0	0	0	0	0	1.26525	0.400366	NA	up	no	10:11535094..11543830:-	ENSOARG00000006858
oar_circ_0000013	0	4	0	0	0	0	1.45045	0.343636	NA	up	no	10:11634758..11647763:+	ENSOARG00000006905
oar_circ_0000014	2	0	0	0	3	3	-0.994459	0.5233	NA	down	no	10:11637220..11643380:+	ENSOARG00000006905
oar_circ_0000015	3	0	0	0	0	0	1.40768	0.35635	NA	up	no	10:11637220..11647763:+	ENSOARG00000006905
oar_circ_0000016	0	4	0	0	0	4	-0.104412	0.947712	NA	down	no	10:11639416..11641384:+	ENSOARG00000006905
oar_circ_0000017	9	0	3	0	0	0	3.29175	0.0349545	NA	up	yes	10:11691803..11772204:-	Null
oar_circ_0000019	0	0	0	0	0	5	-1.77413	0.258465	NA	down	no	10:11822023..11825453:-	ENSOARG00000006994
oar_circ_0000020	0	2	0	0	0	0	1.21286	0.417173	NA	up	no	10:11822023..11831053:-	ENSOARG00000006994
oar_circ_0000021	0	0	0	0	3	6	-2.87225	0.069912	NA	down	no	10:11854542..11860667:+	ENSOARG00000007053
oar_circ_0000022	5	11	3	8	9	7	-0.456628	0.614028	0.999913	down	no	10:11854542..11866829:+	ENSOARG00000007053
oar_circ_0000024	3	3	0	0	0	0	2.14905	0.177623	NA	up	no	10:11854542..11872355:+	ENSOARG00000007053
oar_circ_0000025	0	0	0	0	2	2	-1.81794	0.248911	NA	down	no	10:11854542..11879493:+	ENSOARG00000007053
oar_circ_0000027	5	3	2	3	0	0	1.16452	0.412538	NA	up	no	10:11856422..11860667:+	ENSOARG00000007053
oar_circ_0000028	6	6	3	2	6	7	-0.0756956	0.941609	0.999913	down	no	10:11856422..11866829:+	ENSOARG00000007053
oar_circ_0000029	0	2	0	0	0	0	1.21286	0.417173	NA	up	no	10:11856422..11879493:+	ENSOARG00000007053
oar_circ_0000030	0	0	0	0	0	3	-1.41089	0.355038	NA	down	no	10:11856422..11911441:+	ENSOARG00000007053
oar_circ_0000032	0	0	0	0	0	2	-1.27018	0.398252	NA	down	no	10:11858333..11879493:+	ENSOARG00000007053
oar_circ_0000033	0	0	0	0	0	4	-1.51425	0.325061	NA	down	no	10:11866676..11879493:+	ENSOARG00000007053
oar_circ_0000034	14	21	11	9	12	25	-0.0639842	0.925113	0.999913	down	no	10:11905053..11911441:+	ENSOARG00000007053
oar_circ_0000035	0	0	3	0	0	0	1.49765	0.330158	NA	up	no	10:11906157..11911441:+	ENSOARG00000007053
oar_circ_0000036	2	4	0	0	2	0	0.747	0.633922	NA	up	no	10:12049087..12050436:-	ENSOARG00000007167
oar_circ_0000037	0	0	0	0	2	0	-1.31779	0.383363	NA	down	no	10:12049087..12087331:-	ENSOARG00000007167
oar_circ_0000038	0	0	2	7	0	5	-1.65723	0.254562	NA	down	no	10:12049087..12096402:-	ENSOARG00000007167
oar_circ_0000039	0	3	0	0	0	0	1.35454	0.372475	NA	up	no	10:12069214..12072016:-	ENSOARG00000007167
oar_circ_0000040	13	14	5	7	10	16	-0.138053	0.859157	0.999913	down	no	10:12069214..12087331:-	ENSOARG00000007167
oar_circ_0000041	3	5	0	2	0	0	1.07371	0.485581	NA	up	no	10:12069214..12096402:-	ENSOARG00000007167
oar_circ_0000042	0	0	0	0	0	2	-1.27018	0.398252	NA	down	no	10:12069214..12100494:-	ENSOARG00000007167
oar_circ_0000044	0	0	0	4	0	0	-1.67232	0.283637	NA	down	no	10:12087223..12100494:-	ENSOARG00000007167
oar_circ_0000046	0	3	2	4	3	0	-0.449104	0.754035	NA	down	no	10:12096246..12100494:-	ENSOARG00000007167
oar_circ_0000047	0	0	4	0	0	0	1.82963	0.245653	NA	up	no	10:12096246..12170492:-	ENSOARG00000007167
oar_circ_0000049	0	0	0	0	2	0	-1.31779	0.383363	NA	down	no	10:12163966..12196174:-	ENSOARG00000007167
oar_circ_0000051	0	0	2	0	0	0	1.3422	0.376272	NA	up	no	10:12170411..12192644:-	ENSOARG00000007167
oar_circ_0000052	0	0	0	3	0	0	-1.45236	0.342774	NA	down	no	10:12170411..12210247:-	ENSOARG00000007167
oar_circ_0000053	0	0	0	0	0	2	-1.27018	0.398252	NA	down	no	10:12183374..12191013:-	ENSOARG00000007167
oar_circ_0000054	0	3	0	0	0	0	1.35454	0.372475	NA	up	no	10:12183374..12192644:-	ENSOARG00000007167
oar_circ_0000055	2	0	0	0	0	0	1.26525	0.400366	NA	up	no	10:12183374..12208299:-	ENSOARG00000007167
oar_circ_0000056	2	2	0	0	0	0	1.64509	0.291905	NA	up	no	10:12183374..12210247:-	ENSOARG00000007167
oar_circ_0000058	7	7	2	0	4	4	0.731785	0.538805	0.999913	up	no	10:12204154..12210247:-	ENSOARG00000007167
oar_circ_0000059	0	0	0	0	0	2	-1.27018	0.398252	NA	down	no	10:12208161..12310305:-	ENSOARG00000007167
oar_circ_0000060	6	10	16	15	5	6	0.278261	0.741705	0.999913	up	no	10:12234427..12245692:-	ENSOARG00000007167
oar_circ_0000061	0	2	0	0	0	0	1.21286	0.417173	NA	up	no	10:12234427..12310305:-	ENSOARG00000007167
oar_circ_0000062	3	5	0	0	0	0	2.5069	0.11608	NA	up	no	10:12234427..12319287:-	ENSOARG00000007167
oar_circ_0000063	0	0	0	2	3	0	-2.18423	0.170775	NA	down	no	10:12234427..12417959:-	ENSOARG00000007167
oar_circ_0000064	0	0	0	5	0	0	-1.94469	0.2193	NA	down	no	10:12234427..12421457:-	ENSOARG00000007167
oar_circ_0000065	9	10	8	5	3	9	0.580672	0.516173	0.999913	up	no	10:12236331..12245692:-	ENSOARG00000007167
oar_circ_0000066	0	2	2	4	2	3	-0.913866	0.500989	NA	down	no	10:12243514..12310305:-	ENSOARG00000007167
oar_circ_0000067	24	53	26	29	39	31	-0.0595976	0.904706	0.999913	down	no	10:12272358..12310305:-	ENSOARG00000007167
oar_circ_0000068	3	0	0	0	3	6	-1.08286	0.469154	NA	down	no	10:12272358..12314061:-	ENSOARG00000007167
oar_circ_0000069	0	0	0	2	3	5	-3.24929	0.0371067	NA	down	yes	10:12272358..12319287:-	ENSOARG00000007167
oar_circ_0000070	0	3	2	5	5	2	-1.09617	0.39204	0.999913	down	no	10:12272358..12417959:-	ENSOARG00000007167
oar_circ_0000071	0	0	2	2	0	0	0.082813	0.958474	NA	up	no	10:12272358..12421457:-	ENSOARG00000007167
oar_circ_0000072	0	0	0	0	0	2	-1.27018	0.398252	NA	down	no	10:12272358..12432304:-	ENSOARG00000007167
oar_circ_0000074	15	20	10	14	8	0	0.790774	0.378039	0.999913	up	no	10:12293512..12306086:-	ENSOARG00000007167
oar_circ_0000075	363	348	232	239	268	242	0.242586	0.349087	0.999913	up	no	10:12293512..12310305:-	ENSOARG00000007167
oar_circ_0000076	19	15	12	11	12	14	0.23895	0.725593	0.999913	up	no	10:12293512..12314061:-	ENSOARG00000007167
oar_circ_0000077	3	0	0	0	0	0	1.40768	0.35635	NA	up	no	10:12293512..12319282:-	ENSOARG00000007167
oar_circ_0000078	2	2	3	4	0	3	0.0128753	0.992326	NA	up	no	10:12293512..12319287:-	ENSOARG00000007167
oar_circ_0000079	0	0	0	2	0	0	-1.31153	0.385304	NA	down	no	10:12293512..12332328:-	ENSOARG00000007167
oar_circ_0000080	0	0	0	0	3	0	-1.45859	0.340951	NA	down	no	10:12293512..12372851:-	ENSOARG00000007167
oar_circ_0000081	8	14	0	10	9	5	-0.341228	0.731849	0.999913	down	no	10:12293512..12417959:-	ENSOARG00000007167
oar_circ_0000082	0	0	0	8	0	2	-3.07575	0.0508571	NA	down	no	10:12293512..12421457:-	ENSOARG00000007167
oar_circ_0000083	4	0	0	0	0	0	1.53554	0.319703	NA	up	no	10:12293512..12433575:-	ENSOARG00000007167
oar_circ_0000085	0	0	0	0	4	0	-1.69677	0.277497	NA	down	no	10:12305971..12314061:-	ENSOARG00000007167
oar_circ_0000086	0	0	0	2	0	0	-1.31153	0.385304	NA	down	no	10:12313893..12417959:-	ENSOARG00000007167
oar_circ_0000088	2	14	6	3	3	0	1.41778	0.225039	0.999913	up	no	10:12329972..12356079:-	ENSOARG00000007167
oar_circ_0000089	0	2	3	11	2	0	-1.07702	0.426168	0.999913	down	no	10:12329972..12372851:-	ENSOARG00000007167
oar_circ_0000090	0	0	0	2	0	0	-1.31153	0.385304	NA	down	no	10:12329972..12389538:-	ENSOARG00000007167
oar_circ_0000091	8	12	10	22	18	16	-0.926086	0.173156	0.999913	down	no	10:12329972..12417959:-	ENSOARG00000007167
oar_circ_0000092	0	2	0	6	0	0	-1.06978	0.499545	NA	down	no	10:12329972..12421457:-	ENSOARG00000007167
oar_circ_0000093	0	4	2	0	0	3	0.622143	0.688123	NA	up	no	10:12329972..12433575:-	ENSOARG00000007167
oar_circ_0000094	3	2	0	0	0	4	0.164032	0.91596	NA	up	no	10:12353906..12372851:-	ENSOARG00000007167
oar_circ_0000095	0	0	0	5	0	0	-1.94469	0.2193	NA	down	no	10:12355779..12367108:-	ENSOARG00000007167
oar_circ_0000096	7	21	2	22	9	20	-0.903998	0.251955	0.999913	down	no	10:12355779..12372851:-	ENSOARG00000007167
oar_circ_0000097	0	4	4	5	0	2	0.128287	0.926153	NA	up	no	10:12355779..12389538:-	ENSOARG00000007167
oar_circ_0000098	22	15	13	31	17	24	-0.56843	0.344223	0.999913	down	no	10:12355779..12417959:-	ENSOARG00000007167
oar_circ_0000099	2	3	4	5	0	0	0.590058	0.672732	NA	up	no	10:12355779..12421457:-	ENSOARG00000007167
oar_circ_0000101	0	7	0	0	0	0	1.99804	0.207901	NA	up	no	10:12357956..12366163:-	ENSOARG00000007167
oar_circ_0000102	4	4	2	0	0	0	3.14372	0.0444723	NA	up	yes	10:12357956..12389538:-	ENSOARG00000007167
oar_circ_0000103	0	6	4	0	5	2	0.319434	0.814047	0.999913	up	no	10:12357956..12417959:-	ENSOARG00000007167
oar_circ_0000105	0	2	0	0	0	5	-0.763221	0.632436	NA	down	no	10:12364584..12417959:-	ENSOARG00000007167
oar_circ_0000107	0	4	2	3	0	0	0.524268	0.734159	NA	up	no	10:12372684..12389538:-	ENSOARG00000007167
oar_circ_0000108	29	51	23	46	58	28	-0.490097	0.319998	0.999913	down	no	10:12372684..12417959:-	ENSOARG00000007167
oar_circ_0000109	4	3	2	6	3	3	-0.433967	0.705185	0.999913	down	no	10:12385917..12389538:-	ENSOARG00000007167
oar_circ_0000110	31	45	7	19	26	15	0.254747	0.6868	0.999913	up	no	10:12385917..12417959:-	ENSOARG00000007167
oar_circ_0000111	4	7	5	3	2	3	0.80342	0.466511	0.999913	up	no	10:12661063..12668930:+	ENSOARG00000007286
oar_circ_0000112	0	0	0	0	2	0	-1.31779	0.383363	NA	down	no	10:12668040..12676164:+	ENSOARG00000007286
oar_circ_0000114	3	0	0	5	0	6	-1.33252	0.362082	NA	down	no	10:12675767..12720078:+	ENSOARG00000007286
oar_circ_0000116	0	3	0	0	0	2	0.170575	0.914319	NA	up	no	10:12689926..12702649:+	ENSOARG00000007286
oar_circ_0000118	0	4	2	4	3	0	-0.289759	0.838115	NA	down	no	10:12692616..12693927:+	ENSOARG00000007286
oar_circ_0000119	0	3	0	0	0	0	1.35454	0.372475	NA	up	no	10:12692616..12702649:+	ENSOARG00000007286
oar_circ_0000120	0	0	0	2	0	0	-1.31153	0.385304	NA	down	no	10:12692616..12713695:+	ENSOARG00000007286
oar_circ_0000122	40	69	33	72	31	56	-0.265337	0.555832	0.999913	down	no	10:12693805..12702649:+	ENSOARG00000007286
oar_circ_0000123	14	20	6	22	13	39	-0.94779	0.146436	0.999913	down	no	10:12698719..12702649:+	ENSOARG00000007286
oar_circ_0000124	3	0	5	6	3	5	-0.581204	0.626573	0.999913	down	no	10:12713582..12715341:+	ENSOARG00000007286
oar_circ_0000126	4	8	0	12	4	4	-0.850298	0.441819	0.999913	down	no	10:12719973..12726220:+	ENSOARG00000007286
oar_circ_0000127	0	5	3	0	3	7	-0.267012	0.842926	0.999913	down	no	10:12719973..12733994:+	Null
oar_circ_0000129	25	13	39	13	22	20	0.516498	0.419358	0.999913	up	no	10:12787011..12802458:+	Null
oar_circ_0000130	0	3	0	2	0	0	0.095391	0.952153	NA	up	no	10:12787011..12810950:+	Null
oar_circ_0000132	0	0	0	2	2	0	-1.89575	0.230914	NA	down	no	10:12795684..12807876:+	ENSOARG00000007363
oar_circ_0000133	0	0	0	0	0	4	-1.51425	0.325061	NA	down	no	10:12795684..12815010:+	ENSOARG00000007363
oar_circ_0000134	0	0	0	0	0	3	-1.41089	0.355038	NA	down	no	10:12810795..12821238:+	ENSOARG00000007363
oar_circ_0000135	0	0	2	0	0	0	1.3422	0.376272	NA	up	no	10:13395005..13443585:-	ENSOARG00000007427
oar_circ_0000136	3	2	0	0	0	0	1.93377	0.222559	NA	up	no	10:13416225..13443585:-	ENSOARG00000007427
oar_circ_0000137	0	2	0	4	0	2	-1.10865	0.478118	NA	down	no	10:13416225..13465496:-	ENSOARG00000007427
oar_circ_0000139	3	9	6	3	7	6	0.0827452	0.933267	0.999913	up	no	10:13427916..13465496:-	ENSOARG00000007427
oar_circ_0000140	3	14	0	5	16	0	-0.480581	0.742269	0.999913	down	no	10:13443512..13465496:-	ENSOARG00000007427
oar_circ_0000141	0	5	0	0	0	0	1.59058	0.304969	NA	up	no	10:13443512..13470582:-	Null
oar_circ_0000142	16	26	23	8	13	13	0.850307	0.193162	0.999913	up	no	10:13458649..13465496:-	ENSOARG00000007427
oar_circ_0000143	0	2	0	0	0	0	1.21286	0.417173	NA	up	no	10:13458649..13470582:-	Null
oar_circ_0000145	2	0	0	0	0	0	1.26525	0.400366	NA	up	no	10:13551164..13562839:+	ENSOARG00000007432
oar_circ_0000146	0	0	2	0	2	2	-0.433474	0.783961	NA	down	no	10:13551164..13569074:+	ENSOARG00000007432
oar_circ_0000147	0	3	0	0	0	0	1.35454	0.372475	NA	up	no	10:13785420..13825516:-	ENSOARG00000007449
oar_circ_0000148	4	8	3	0	6	2	0.617319	0.609096	0.999913	up	no	10:13785420..13856421:-	ENSOARG00000007449
oar_circ_0000149	0	9	6	4	2	0	0.936241	0.474181	0.999913	up	no	10:13825332..13856421:-	ENSOARG00000007449
oar_circ_0000150	0	0	0	0	0	3	-1.41089	0.355038	NA	down	no	10:13825332..13879724:-	ENSOARG00000007449
oar_circ_0000151	0	0	0	3	0	0	-1.45236	0.342774	NA	down	no	10:13852308..13879724:-	ENSOARG00000007449
oar_circ_0000152	0	2	0	0	0	5	-0.763221	0.632436	NA	down	no	10:13879512..13899196:-	ENSOARG00000007449
oar_circ_0000153	0	0	0	0	2	0	-1.31779	0.383363	NA	down	no	10:13964150..14051534:-	ENSOARG00000007449
oar_circ_0000154	2	6	2	0	0	0	3.08476	0.0492361	NA	up	yes	10:14172067..14172507:-	Null
oar_circ_0000156	4	0	0	0	0	0	1.53554	0.319703	NA	up	no	10:14172067..14198514:-	Null
oar_circ_0000157	0	4	0	0	4	2	-0.578823	0.705973	NA	down	no	10:14345427..14347759:-	Null
oar_circ_0000158	0	7	5	9	0	4	-0.14432	0.908746	0.999913	down	no	10:14449395..14454071:+	Null
oar_circ_0000159	2	0	0	0	0	0	1.26525	0.400366	NA	up	no	10:15187218..15189309:+	Null
oar_circ_0000162	2	0	3	2	2	9	-0.97153	0.450724	0.999913	down	no	10:15501141..15512458:-	ENSOARG00000007556
oar_circ_0000163	0	0	0	0	0	2	-1.27018	0.398252	NA	down	no	10:15501141..15525486:-	ENSOARG00000007556
oar_circ_0000164	0	3	2	0	2	5	-0.352271	0.807744	NA	down	no	10:15508719..15512458:-	ENSOARG00000007556
oar_circ_0000165	2	0	0	0	3	3	-0.994459	0.5233	NA	down	no	10:15523995..15525486:-	ENSOARG00000007556
oar_circ_0000167	0	0	0	2	0	0	-1.31153	0.385304	NA	down	no	10:15535602..15550280:+	ENSOARG00000007602
oar_circ_0000168	0	3	0	0	0	0	1.35454	0.372475	NA	up	no	10:15536768..15544876:+	ENSOARG00000007602
oar_circ_0000171	3	0	0	0	0	0	1.40768	0.35635	NA	up	no	10:15544742..15557132:+	ENSOARG00000007602
oar_circ_0000172	0	3	3	0	0	0	2.33139	0.144211	NA	up	no	10:15654575..15670564:+	ENSOARG00000007610
oar_circ_0000174	5	0	0	0	3	0	0.317231	0.841238	NA	up	no	10:15660917..15670564:+	ENSOARG00000007610
oar_circ_0000175	2	0	0	0	0	0	1.26525	0.400366	NA	up	no	10:15718997..15757804:+	ENSOARG00000007610
oar_circ_0000176	0	0	4	0	0	0	1.82963	0.245653	NA	up	no	10:15718997..15767292:+	ENSOARG00000007610
oar_circ_0000178	0	0	4	0	0	0	1.82963	0.245653	NA	up	no	10:15746359..15780411:+	ENSOARG00000007610
oar_circ_0000179	0	2	0	0	0	0	1.21286	0.417173	NA	up	no	10:15757705..15784893:+	Null
oar_circ_0000180	0	2	0	0	0	3	-0.343193	0.828844	NA	down	no	10:15911337..15913662:+	ENSOARG00000007620
oar_circ_0000181	15	17	5	5	10	11	0.353648	0.658055	0.999913	up	no	10:15911337..15916942:+	ENSOARG00000007620
oar_circ_0000183	6	12	4	11	4	8	-0.182475	0.839378	0.999913	down	no	10:15915753..15919591:+	ENSOARG00000007620
oar_circ_0000184	0	0	0	0	2	0	-1.31779	0.383363	NA	down	no	10:15916226..15923403:+	ENSOARG00000007620
oar_circ_0000185	0	0	0	0	2	0	-1.31779	0.383363	NA	down	no	10:15918722..15924546:+	Null
oar_circ_0000186	0	3	0	0	0	0	1.35454	0.372475	NA	up	no	10:15953282..15976873:+	Null
oar_circ_0000187	13	0	0	0	3	0	0.769841	0.624337	NA	up	no	10:15953934..15955727:+	Null
oar_circ_0000188	2	0	0	0	0	0	1.26525	0.400366	NA	up	no	10:15953934..15967111:+	Null
oar_circ_0000189	4	0	0	0	0	0	1.53554	0.319703	NA	up	no	10:15954020..15955727:+	ENSOARG00000007671
oar_circ_0000191	0	0	0	0	0	3	-1.41089	0.355038	NA	down	no	10:15954020..15967111:+	ENSOARG00000007671
oar_circ_0000192	0	6	0	0	0	0	1.80542	0.251218	NA	up	no	10:15954020..15969021:+	ENSOARG00000007671
oar_circ_0000193	3	6	4	2	9	6	-0.414846	0.690082	0.999913	down	no	10:15954020..15972992:+	ENSOARG00000007671
oar_circ_0000194	0	0	0	0	0	2	-1.27018	0.398252	NA	down	no	10:15954020..15976873:+	ENSOARG00000007671
oar_circ_0000196	5	4	6	10	3	3	-0.112608	0.912611	0.999913	down	no	10:15954020..15988017:+	ENSOARG00000007671
oar_circ_0000198	0	2	5	2	0	0	1.18009	0.440684	NA	up	no	10:15957023..15972992:+	ENSOARG00000007671
oar_circ_0000199	0	0	0	0	0	2	-1.27018	0.398252	NA	down	no	10:15962781..15969021:+	ENSOARG00000007671
oar_circ_0000200	3	0	0	0	0	0	1.40768	0.35635	NA	up	no	10:15962781..15976873:+	ENSOARG00000007671
oar_circ_0000203	0	2	0	0	0	0	1.21286	0.417173	NA	up	no	10:15972881..15988017:+	ENSOARG00000007671
oar_circ_0000205	36	57	50	35	32	36	0.41459	0.361142	0.999913	up	no	10:15981374..15988017:+	ENSOARG00000007671
oar_circ_0000206	23	17	8	14	13	19	-0.0314552	0.962391	0.999913	down	no	10:15981374..15994209:+	ENSOARG00000007671
oar_circ_0000208	0	0	0	0	3	2	-2.11932	0.183377	NA	down	no	10:15981374..15999020:+	ENSOARG00000007671
oar_circ_0000210	0	0	0	0	0	4	-1.51425	0.325061	NA	down	no	10:16425893..16470676:-	ENSOARG00000007790
oar_circ_0000211	4	3	6	4	3	3	0.333174	0.763285	0.999913	up	no	10:16437894..16441181:-	ENSOARG00000007790
oar_circ_0000212	8	21	11	14	11	33	-0.56734	0.410918	0.999913	down	no	10:16437894..16461022:-	ENSOARG00000007790
oar_circ_0000213	2	0	0	0	0	0	1.26525	0.400366	NA	up	no	10:16437894..16461044:-	ENSOARG00000007790
oar_circ_0000214	0	0	0	0	0	2	-1.27018	0.398252	NA	down	no	10:16437894..16470672:-	ENSOARG00000007790
oar_circ_0000215	28	54	23	41	30	45	-0.251001	0.59734	0.999913	down	no	10:16437894..16470676:-	ENSOARG00000007790
oar_circ_0000217	3	0	0	0	5	2	-0.862142	0.571519	NA	down	no	10:16437894..16484526:-	ENSOARG00000007790
oar_circ_0000218	0	0	2	0	2	4	-0.80751	0.603085	NA	down	no	10:16437894..16495201:-	ENSOARG00000007790
oar_circ_0000219	2	11	5	12	6	12	-0.770525	0.390992	0.999913	down	no	10:16437894..16495204:-	ENSOARG00000007790
oar_circ_0000220	0	2	0	0	2	0	-0.165198	0.91643	NA	down	no	10:16452775..16470676:-	ENSOARG00000007790
oar_circ_0000221	17	21	4	15	9	15	-0.0452424	0.951144	0.999913	down	no	10:16453871..16461022:-	ENSOARG00000007790
oar_circ_0000222	35	38	24	21	30	32	0.140382	0.778737	0.999913	up	no	10:16453871..16470676:-	ENSOARG00000007790
oar_circ_0000223	2	7	4	3	4	0	0.600521	0.628058	0.999913	up	no	10:16453871..16484526:-	ENSOARG00000007790
oar_circ_0000224	0	0	0	0	0	3	-1.41089	0.355038	NA	down	no	10:16453871..16495201:-	ENSOARG00000007790
oar_circ_0000225	5	5	7	0	2	2	1.71841	0.158695	0.999913	up	no	10:16453871..16495204:-	ENSOARG00000007790
oar_circ_0000226	0	2	0	5	3	0	-1.49559	0.326059	NA	down	no	10:16459709..16470676:-	ENSOARG00000007790
oar_circ_0000227	2	7	0	0	2	6	-0.0173361	0.990024	NA	down	no	10:16586661..16607177:-	ENSOARG00000007864
oar_circ_0000228	0	0	3	0	0	0	1.49765	0.330158	NA	up	no	10:16589425..16593413:-	ENSOARG00000007864
oar_circ_0000230	0	4	2	2	0	0	0.85327	0.584711	NA	up	no	10:16589425..16607177:-	ENSOARG00000007864
oar_circ_0000231	0	0	0	0	0	2	-1.27018	0.398252	NA	down	no	10:16593318..16603667:-	ENSOARG00000007864
oar_circ_0000232	0	2	0	0	0	0	1.21286	0.417173	NA	up	no	10:16598317..16603667:-	ENSOARG00000007864
oar_circ_0000234	0	0	0	0	0	2	-1.27018	0.398252	NA	down	no	10:16600647..16607177:-	ENSOARG00000007864
oar_circ_0000236	0	2	0	3	3	0	-1.16604	0.453917	NA	down	no	10:16728582..16740673:-	ENSOARG00000007942
oar_circ_0000238	0	2	2	2	0	2	0.0075	0.996072	NA	up	no	10:16731649..16740673:-	ENSOARG00000007942
oar_circ_0000239	3	2	0	0	0	0	1.93377	0.222559	NA	up	no	10:16736910..16740673:-	ENSOARG00000007942
oar_circ_0000240	6	0	4	0	0	7	0.503169	0.723786	0.999913	up	no	10:16738784..16740673:-	ENSOARG00000007942
oar_circ_0000241	0	4	0	0	0	0	1.45045	0.343636	NA	up	no	10:16738784..16742067:-	ENSOARG00000007942
oar_circ_0000242	0	0	0	2	0	0	-1.31153	0.385304	NA	down	no	10:16955900..17044028:+	ENSOARG00000008014
oar_circ_0000243	0	2	0	0	0	0	1.21286	0.417173	NA	up	no	10:16994303..17006016:+	ENSOARG00000008014
oar_circ_0000244	4	0	2	0	0	0	2.36298	0.138855	NA	up	no	10:16994303..17008399:+	ENSOARG00000008014
oar_circ_0000245	0	3	0	0	0	0	1.35454	0.372475	NA	up	no	10:16994303..17012813:+	ENSOARG00000008014
oar_circ_0000246	0	0	0	4	0	0	-1.67232	0.283637	NA	down	no	10:16994303..17024813:+	ENSOARG00000008014
oar_circ_0000248	0	2	0	0	0	0	1.21286	0.417173	NA	up	no	10:17008272..17014478:+	ENSOARG00000008014
oar_circ_0000249	0	0	0	0	0	2	-1.27018	0.398252	NA	down	no	10:17036339..17044028:+	ENSOARG00000008014
oar_circ_0000250	4	0	0	3	3	0	-0.483669	0.750432	NA	down	no	10:17091323..17092980:-	ENSOARG00000008104
oar_circ_0000252	0	4	0	0	0	0	1.45045	0.343636	NA	up	no	10:18132051..18135322:-	ENSOARG00000008171
oar_circ_0000253	3	0	0	0	0	0	1.40768	0.35635	NA	up	no	10:18132051..18176328:-	ENSOARG00000008171
oar_circ_0000255	0	4	0	5	3	0	-0.921572	0.537336	NA	down	no	10:18143993..18147238:-	ENSOARG00000008171
oar_circ_0000256	5	3	0	0	5	2	-0.00160978	0.99908	NA	down	no	10:18168380..18176328:-	ENSOARG00000008171
oar_circ_0000258	28	31	12	21	16	19	0.210756	0.72023	0.999913	up	no	10:18383482..18392390:+	Null
oar_circ_0000259	4	0	0	0	0	0	1.53554	0.319703	NA	up	no	10:18383482..18404988:+	Null
oar_circ_0000260	0	0	2	0	2	0	0.0709128	0.964449	NA	up	no	10:18474546..18487030:+	ENSOARG00000008246
oar_circ_0000261	0	0	0	0	2	0	-1.31779	0.383363	NA	down	no	10:18474546..18489552:+	ENSOARG00000008246
oar_circ_0000262	0	0	0	2	0	0	-1.31153	0.385304	NA	down	no	10:18474546..18499832:+	ENSOARG00000008246
oar_circ_0000263	3	2	0	0	2	0	0.61106	0.698628	NA	up	no	10:18474546..18508838:+	ENSOARG00000008246
oar_circ_0000265	0	0	0	2	0	0	-1.31153	0.385304	NA	down	no	10:18484677..18505885:+	ENSOARG00000008246
oar_circ_0000266	0	0	0	0	0	3	-1.41089	0.355038	NA	down	no	10:18492430..18505885:+	ENSOARG00000008246
oar_circ_0000267	54	0	0	0	0	52	0.0433583	NA	NA	up	no	10:18496213..18508838:+	ENSOARG00000008246
oar_circ_0000269	3	2	2	4	2	5	-0.567147	0.637695	0.999913	down	no	10:18552840..18554603:+	ENSOARG00000008246
oar_circ_0000270	0	0	0	0	0	4	-1.51425	0.325061	NA	down	no	10:18552840..18555351:+	ENSOARG00000008246
oar_circ_0000271	0	0	0	0	2	3	-2.07989	0.191292	NA	down	no	10:18552840..18556356:+	ENSOARG00000008246
oar_circ_0000272	0	2	0	0	0	0	1.21286	0.417173	NA	up	no	10:18582168..18592370:-	ENSOARG00000008336
oar_circ_0000273	4	2	0	0	0	3	0.584758	0.706646	NA	up	no	10:18588464..18597563:-	Null
oar_circ_0000274	0	2	0	0	0	0	1.21286	0.417173	NA	up	no	10:1882339..1970401:-	ENSOARG00000006244
oar_circ_0000275	2	6	0	0	0	0	2.46675	0.122178	NA	up	no	10:1892398..1903154:-	ENSOARG00000006244
oar_circ_0000276	0	2	0	2	3	3	-1.52425	0.30461	NA	down	no	10:1892398..1954694:-	ENSOARG00000006244
oar_circ_0000277	4	3	0	5	2	3	-0.552968	0.667624	0.999913	down	no	10:1902304..1954694:-	ENSOARG00000006244
oar_circ_0000279	5	5	4	7	5	2	-0.0883429	0.932841	0.999913	down	no	10:19062376..19105617:+	ENSOARG00000008377
oar_circ_0000281	0	0	0	0	0	2	-1.27018	0.398252	NA	down	no	10:19183801..19207878:+	ENSOARG00000008439
oar_circ_0000283	0	0	0	0	0	2	-1.27018	0.398252	NA	down	no	10:19195215..19195784:+	ENSOARG00000008439
oar_circ_0000284	0	0	3	0	0	0	1.49765	0.330158	NA	up	no	10:19248480..19277266:-	ENSOARG00000008448
oar_circ_0000285	0	0	0	2	0	0	-1.31153	0.385304	NA	down	no	10:19248480..19282757:-	ENSOARG00000008448
oar_circ_0000286	0	2	0	0	2	0	-0.165198	0.91643	NA	down	no	10:19248480..19286656:-	ENSOARG00000008448
oar_circ_0000287	8	13	8	9	4	16	-0.0448088	0.956454	0.999913	down	no	10:1924875..1954694:-	ENSOARG00000006244
oar_circ_0000288	0	0	0	0	0	2	-1.27018	0.398252	NA	down	no	10:1924875..1970401:-	ENSOARG00000006244
oar_circ_0000289	4	0	2	5	0	2	-0.1482	0.916869	NA	down	no	10:19259369..19282757:-	ENSOARG00000008448
oar_circ_0000290	0	0	0	0	0	2	-1.27018	0.398252	NA	down	no	10:19259369..19286656:-	ENSOARG00000008448
oar_circ_0000293	0	0	0	0	0	5	-1.77413	0.258465	NA	down	no	10:19268023..19286656:-	ENSOARG00000008448
oar_circ_0000294	0	0	2	0	3	3	-0.835654	0.58967	NA	down	no	10:19277148..19286656:-	ENSOARG00000008448
oar_circ_0000296	0	0	0	0	0	5	-1.77413	0.258465	NA	down	no	10:19352890..19360043:+	ENSOARG00000008487
oar_circ_0000297	2	5	2	4	8	5	-0.914206	0.399027	0.999913	down	no	10:19352890..19362511:+	ENSOARG00000008487
oar_circ_0000298	0	35	29	19	32	34	-0.366165	0.756809	0.999913	down	no	10:19352890..19366312:+	ENSOARG00000008487
oar_circ_0000299	0	0	0	0	3	4	-2.54259	0.110897	NA	down	no	10:19357752..19362511:+	ENSOARG00000008487
oar_circ_0000300	0	0	2	0	0	0	1.3422	0.376272	NA	up	no	10:19371020..19386504:+	Null
oar_circ_0000301	2	0	0	0	0	0	1.26525	0.400366	NA	up	no	10:19377447..19391061:+	ENSOARG00000008531
oar_circ_0000302	7	4	4	8	2	5	-0.046047	0.964507	0.999913	down	no	10:19413958..19448600:-	ENSOARG00000008556
oar_circ_0000303	11	10	7	12	8	7	-0.0368946	0.963582	0.999913	down	no	10:19421531..19448600:-	ENSOARG00000008556
oar_circ_0000304	0	2	0	0	0	0	1.21286	0.417173	NA	up	no	10:19439466..19448600:-	ENSOARG00000008556
oar_circ_0000305	10	16	8	5	7	5	0.816339	0.333342	0.999913	up	no	10:19447573..19448600:-	ENSOARG00000008556
oar_circ_0000307	2	0	0	0	3	0	-0.36154	0.820708	NA	down	no	10:1951860..1970401:-	ENSOARG00000006244
oar_circ_0000308	0	0	0	3	0	0	-1.45236	0.342774	NA	down	no	10:1951860..2006252:-	ENSOARG00000006244
oar_circ_0000309	8	7	3	3	2	0	1.39103	0.247249	0.999913	up	no	10:1961291..2006252:-	ENSOARG00000006244
oar_circ_0000310	4	0	3	0	0	3	0.908352	0.550014	NA	up	no	10:1970241..2006252:-	ENSOARG00000006244
oar_circ_0000311	0	0	3	0	0	0	1.49765	0.330158	NA	up	no	10:19752734..19753557:-	Null
oar_circ_0000312	5	0	3	0	2	2	0.758715	0.59717	NA	up	no	10:19795098..19797596:-	Null
oar_circ_0000313	0	0	0	0	0	4	-1.51425	0.325061	NA	down	no	10:19852599..19861376:+	Null
oar_circ_0000314	0	0	0	0	2	0	-1.31779	0.383363	NA	down	no	10:19860460..19878626:+	Null
oar_circ_0000315	47	88	43	22	37	37	0.768557	0.0880638	0.999913	up	no	10:19860460..19882224:+	Null
oar_circ_0000316	2	9	0	3	0	0	1.04019	0.485153	NA	up	no	10:19860460..19901907:+	Null
oar_circ_0000317	0	0	0	0	0	2	-1.27018	0.398252	NA	down	no	10:19860460..19935674:+	Null
oar_circ_0000319	4	4	3	4	0	2	0.64531	0.61452	0.999913	up	no	10:20685457..20704799:+	ENSOARG00000008701
oar_circ_0000320	0	0	7	10	0	15	-0.788741	0.620656	0.999913	down	no	10:20685457..20709142:+	ENSOARG00000008701
oar_circ_0000321	0	7	0	0	0	0	1.99804	0.207901	NA	up	no	10:20945844..20946739:+	ENSOARG00000008823
oar_circ_0000322	0	0	4	0	2	4	-0.1964	0.896867	NA	down	no	10:21133527..21159455:-	ENSOARG00000008887
oar_circ_0000327	0	3	0	0	4	0	-0.431932	0.786309	NA	down	no	10:21674705..21678089:-	ENSOARG00000009056
oar_circ_0000328	2	5	13	0	0	7	1.39734	0.261565	0.999913	up	no	10:21677131..21680722:-	ENSOARG00000009056
oar_circ_0000329	0	0	0	0	2	0	-1.31779	0.383363	NA	down	no	10:21734674..21738491:+	ENSOARG00000009109
oar_circ_0000331	0	3	0	0	0	0	1.35454	0.372475	NA	up	no	10:21754741..21769198:-	ENSOARG00000009157
oar_circ_0000332	0	2	0	0	0	0	1.21286	0.417173	NA	up	no	10:21759374..21784494:-	ENSOARG00000009157
oar_circ_0000333	0	0	0	0	3	0	-1.45859	0.340951	NA	down	no	10:21765966..21779261:-	ENSOARG00000009157
oar_circ_0000335	5	0	0	0	0	0	1.79465	0.253826	NA	up	no	10:21778903..21779261:-	ENSOARG00000009157
oar_circ_0000336	7	0	0	3	0	0	0.641067	0.682124	NA	up	no	10:21778903..21780791:-	ENSOARG00000009157
oar_circ_0000337	0	0	0	3	0	0	-1.45236	0.342774	NA	down	no	10:21814685..21830045:-	ENSOARG00000009224
oar_circ_0000338	0	0	2	0	0	2	0.159409	0.919965	NA	up	no	10:21816135..21828267:-	ENSOARG00000009224
oar_circ_0000339	16	37	30	20	19	23	0.356431	0.530561	0.999913	up	no	10:21816135..21830045:-	ENSOARG00000009224
oar_circ_0000340	2	0	0	0	0	0	1.26525	0.400366	NA	up	no	10:21816135..21831124:-	ENSOARG00000009224
oar_circ_0000341	2	8	7	0	5	13	-0.049919	0.963917	0.999913	down	no	10:21820405..21830045:-	ENSOARG00000009224
oar_circ_0000342	3	7	4	6	8	3	-0.360574	0.72279	0.999913	down	no	10:21820405..21831124:-	ENSOARG00000009224
oar_circ_0000343	4	5	6	0	0	3	1.85243	0.162816	0.999913	up	no	10:21827249..21830045:-	ENSOARG00000009224
oar_circ_0000344	4	2	0	0	3	0	0.472283	0.760081	NA	up	no	10:21827249..21831124:-	ENSOARG00000009224
oar_circ_0000345	3	0	0	4	2	2	-1.06397	0.465155	NA	down	no	10:21876927..21884223:+	ENSOARG00000009332
oar_circ_0000346	3	0	2	6	0	0	-0.179912	0.904762	NA	down	no	10:22093248..22101283:+	ENSOARG00000009534
oar_circ_0000347	16	12	13	23	9	15	-0.229384	0.739903	0.999913	down	no	10:22093248..22104968:+	ENSOARG00000009534
oar_circ_0000348	4	9	2	0	2	0	1.98266	0.15031	NA	up	no	10:22976728..22982995:-	ENSOARG00000009574
oar_circ_0000349	0	0	3	4	4	2	-1.15928	0.407907	NA	down	no	10:22976728..23003223:-	ENSOARG00000009574
oar_circ_0000350	13	6	10	5	13	14	-0.135676	0.866642	0.999913	down	no	10:22976728..23006788:-	ENSOARG00000009574
oar_circ_0000351	0	0	0	0	0	4	-1.51425	0.325061	NA	down	no	10:22982361..23006788:-	ENSOARG00000009574
oar_circ_0000352	0	3	0	0	0	0	1.35454	0.372475	NA	up	no	10:22992941..22997522:-	ENSOARG00000009574
oar_circ_0000353	9	0	0	3	5	6	-0.571273	0.656005	0.999913	down	no	10:22992941..23003223:-	ENSOARG00000009574
oar_circ_0000354	0	0	0	3	0	0	-1.45236	0.342774	NA	down	no	10:22992941..23006788:-	ENSOARG00000009574
oar_circ_0000355	18	0	11	8	17	15	-0.38387	0.673313	0.999913	down	no	10:22992941..23012488:-	ENSOARG00000009574
oar_circ_0000356	4	0	2	3	3	7	-0.863459	0.490419	0.999913	down	no	10:23003130..23012488:-	ENSOARG00000009574
oar_circ_0000357	0	0	2	0	0	0	1.3422	0.376272	NA	up	no	10:23003130..23014497:-	ENSOARG00000009574
oar_circ_0000358	0	0	2	0	0	0	1.3422	0.376272	NA	up	no	10:23480322..23483695:-	ENSOARG00000009644
oar_circ_0000359	5	5	5	10	3	0	0.0905897	0.936687	0.999913	up	no	10:23481456..23483695:-	ENSOARG00000009644
oar_circ_0000360	0	2	0	0	0	0	1.21286	0.417173	NA	up	no	10:23482699..23486683:-	ENSOARG00000009644
oar_circ_0000361	9	14	0	7	24	6	-0.859503	0.366897	0.999913	down	no	10:23486091..23486683:-	ENSOARG00000009644
oar_circ_0000363	0	0	0	0	2	0	-1.31779	0.383363	NA	down	no	10:23491618..23500775:+	ENSOARG00000009737
oar_circ_0000364	0	0	0	2	0	2	-1.80484	0.252014	NA	down	no	10:23625395..23641682:-	ENSOARG00000009812
oar_circ_0000368	0	0	2	0	0	0	1.3422	0.376272	NA	up	no	10:24908207..24910521:+	ENSOARG00000010140
oar_circ_0000369	0	0	0	0	0	2	-1.27018	0.398252	NA	down	no	10:24910089..24910521:+	ENSOARG00000010140
oar_circ_0000370	8	7	12	8	13	10	-0.188404	0.814063	0.999913	down	no	10:24925277..24929021:-	ENSOARG00000010229
oar_circ_0000371	0	2	0	0	0	0	1.21286	0.417173	NA	up	no	10:24936889..24940209:+	ENSOARG00000010275
oar_circ_0000372	5	8	4	12	16	4	-0.971479	0.27358	0.999913	down	no	10:24936889..24945467:+	ENSOARG00000010275
oar_circ_0000373	2	0	0	0	0	0	1.26525	0.400366	NA	up	no	10:24945408..24950743:+	ENSOARG00000010275
oar_circ_0000374	0	3	0	0	0	0	1.35454	0.372475	NA	up	no	10:25015304..25025708:+	ENSOARG00000010293
oar_circ_0000375	3	0	0	3	0	0	-0.0742471	0.962899	NA	down	no	10:25025452..25025708:+	ENSOARG00000010293
oar_circ_0000376	0	3	0	0	0	0	1.35454	0.372475	NA	up	no	10:25354912..25358162:-	ENSOARG00000010389
oar_circ_0000379	7	0	0	0	0	0	2.221	0.163674	NA	up	no	10:25609018..25609364:+	Null
oar_circ_0000382	2	2	4	0	2	0	1.34938	0.359235	NA	up	no	10:26027642..26032511:-	ENSOARG00000010627
oar_circ_0000383	0	3	0	0	0	2	0.170575	0.914319	NA	up	no	10:26072317..26095173:-	ENSOARG00000010627
oar_circ_0000384	5	3	0	0	4	0	0.501233	0.738033	NA	up	no	10:26120836..26144890:-	ENSOARG00000010627
oar_circ_0000385	0	0	0	4	2	0	-2.41952	0.129616	NA	down	no	10:26235012..26279146:-	ENSOARG00000010627
oar_circ_0000387	0	2	0	0	0	0	1.21286	0.417173	NA	up	no	10:26235012..26416970:-	ENSOARG00000010627
oar_circ_0000388	7	0	3	0	4	0	0.888022	0.541844	NA	up	no	10:26258685..26347913:-	ENSOARG00000010627
oar_circ_0000389	0	0	0	0	0	2	-1.27018	0.398252	NA	down	no	10:26258685..26369055:-	ENSOARG00000010627
oar_circ_0000390	2	0	0	0	2	3	-0.788342	0.616771	NA	down	no	10:26258685..26386192:-	ENSOARG00000010627
oar_circ_0000391	0	0	0	0	0	2	-1.27018	0.398252	NA	down	no	10:26258685..26416970:-	ENSOARG00000010627
oar_circ_0000392	0	0	0	3	0	0	-1.45236	0.342774	NA	down	no	10:26279022..26347913:-	ENSOARG00000010627
oar_circ_0000393	9	4	3	5	4	4	0.189846	0.854893	0.999913	up	no	10:26279022..26386192:-	ENSOARG00000010627
oar_circ_0000395	2	0	0	0	0	0	1.26525	0.400366	NA	up	no	10:26279022..26468667:-	ENSOARG00000010627
oar_circ_0000396	21	10	12	7	10	15	0.381168	0.605424	0.999913	up	no	10:26342569..26347913:-	ENSOARG00000010627
oar_circ_0000397	13	13	12	9	12	17	-0.0346409	0.961011	0.999913	down	no	10:26342569..26369055:-	ENSOARG00000010627
oar_circ_0000398	7	12	12	16	10	19	-0.531803	0.461845	0.999913	down	no	10:26342569..26386192:-	ENSOARG00000010627
oar_circ_0000400	7	8	12	12	7	6	0.0862608	0.918279	0.999913	up	no	10:26342569..26416970:-	ENSOARG00000010627
oar_circ_0000401	0	3	2	0	0	0	2.03661	0.200377	NA	up	no	10:26342569..26441967:-	ENSOARG00000010627
oar_circ_0000403	8	10	7	6	12	17	-0.503683	0.526085	0.999913	down	no	10:26342569..26458501:-	ENSOARG00000010627
oar_circ_0000405	2	0	2	0	0	7	-0.393088	0.7956	NA	down	no	10:26342569..26468667:-	ENSOARG00000010627
oar_circ_0000406	12	13	7	14	8	11	-0.134675	0.858893	0.999913	down	no	10:26342569..26482722:-	ENSOARG00000010627
oar_circ_0000409	0	0	3	0	2	0	0.374972	0.814307	NA	up	no	10:26342569..26541154:-	ENSOARG00000010627
oar_circ_0000411	0	3	0	2	3	5	-1.4269	0.317353	NA	down	no	10:26368991..26458501:-	ENSOARG00000010627
oar_circ_0000412	0	3	0	0	0	0	1.35454	0.372475	NA	up	no	10:26368991..26482722:-	ENSOARG00000010627
oar_circ_0000415	0	0	0	0	2	0	-1.31779	0.383363	NA	down	no	10:26416843..26430683:-	ENSOARG00000010627
oar_circ_0000416	12	4	6	5	5	0	0.903371	0.408715	0.999913	up	no	10:26416843..26441967:-	ENSOARG00000010627
oar_circ_0000417	0	0	3	2	0	0	0.38697	0.808483	NA	up	no	10:26416843..26456887:-	ENSOARG00000010627
oar_circ_0000418	0	0	5	3	8	7	-1.32616	0.291753	0.999913	down	no	10:26416843..26458501:-	ENSOARG00000010627
oar_circ_0000419	0	0	0	0	2	0	-1.31779	0.383363	NA	down	no	10:26416843..26468667:-	ENSOARG00000010627
oar_circ_0000420	2	3	0	2	2	7	-1.00075	0.44991	NA	down	no	10:26416843..26477434:-	ENSOARG00000010627
oar_circ_0000421	0	0	2	0	0	0	1.3422	0.376272	NA	up	no	10:26416843..26482722:-	ENSOARG00000010627
oar_circ_0000422	0	0	0	0	0	2	-1.27018	0.398252	NA	down	no	10:26416843..26541154:-	ENSOARG00000010627
oar_circ_0000423	2	0	0	0	0	0	1.26525	0.400366	NA	up	no	10:26428191..26430683:-	ENSOARG00000010627
oar_circ_0000424	38	37	27	46	22	45	-0.204596	0.673769	0.999913	down	no	10:26428191..26441967:-	ENSOARG00000010627
oar_circ_0000425	0	0	3	3	0	3	-0.476479	0.755582	NA	down	no	10:26428191..26456887:-	ENSOARG00000010627
oar_circ_0000426	2	3	0	2	0	3	-0.112924	0.939749	NA	down	no	10:26428191..26458501:-	ENSOARG00000010627
oar_circ_0000429	0	0	4	0	0	0	1.82963	0.245653	NA	up	no	10:26428191..26541154:-	ENSOARG00000010627
oar_circ_0000431	0	0	0	0	0	3	-1.41089	0.355038	NA	down	no	10:26441529..26468667:-	ENSOARG00000010627
oar_circ_0000435	0	0	0	0	0	3	-1.41089	0.355038	NA	down	no	10:26456792..26482722:-	ENSOARG00000010627
oar_circ_0000436	2	0	0	0	0	0	1.26525	0.400366	NA	up	no	10:26466102..26541154:-	ENSOARG00000010627
oar_circ_0000439	0	0	0	0	0	3	-1.41089	0.355038	NA	down	no	10:26503089..26518358:-	ENSOARG00000010627
oar_circ_0000441	2	3	5	10	7	9	-1.23356	0.204174	0.999913	down	no	10:26503089..26541154:-	ENSOARG00000010627
oar_circ_0000442	8	11	8	5	7	10	0.222095	0.792585	0.999913	up	no	10:26503089..26589117:-	ENSOARG00000010627
oar_circ_0000443	4	0	0	4	3	3	-1.05119	0.450923	NA	down	no	10:26503089..26592574:-	ENSOARG00000010627
oar_circ_0000444	0	0	0	14	0	10	-4.32149	0.00350978	0.999913	down	yes	10:26506842..26592574:-	ENSOARG00000010627
oar_circ_0000445	4	0	0	0	0	2	0.508995	0.749868	NA	up	no	10:26518250..26541154:-	ENSOARG00000010627
oar_circ_0000446	2	0	0	0	0	0	1.26525	0.400366	NA	up	no	10:26518250..26572753:-	ENSOARG00000010627
oar_circ_0000447	0	3	10	4	0	5	0.560351	0.663684	0.999913	up	no	10:26518250..26592574:-	ENSOARG00000010627
oar_circ_0000450	19	18	15	24	27	14	-0.394883	0.5181	0.999913	down	no	10:26540216..26592574:-	ENSOARG00000010627
oar_circ_0000452	0	0	0	0	0	5	-1.77413	0.258465	NA	down	no	10:26570636..26588775:-	ENSOARG00000010627
oar_circ_0000453	2	0	0	0	0	0	1.26525	0.400366	NA	up	no	10:26570636..26589117:-	ENSOARG00000010627
oar_circ_0000454	139	174	101	126	156	104	-0.0100755	0.974935	0.999913	down	no	10:26570636..26592574:-	ENSOARG00000010627
oar_circ_0000456	0	2	0	0	0	0	1.21286	0.417173	NA	up	no	10:26570636..26604249:-	Null
oar_circ_0000457	26	32	20	0	29	20	0.501564	0.65488	0.999913	up	no	10:26577799..26592574:-	ENSOARG00000010627
oar_circ_0000459	106	137	113	100	124	170	-0.187457	0.557956	0.999913	down	no	10:26588680..26592574:-	ENSOARG00000010627
oar_circ_0000461	0	0	0	0	0	3	-1.41089	0.355038	NA	down	no	10:26873276..26883101:+	Null
oar_circ_0000462	0	3	0	0	0	0	1.35454	0.372475	NA	up	no	10:27005060..27044986:+	Null
oar_circ_0000464	0	0	0	0	2	0	-1.31779	0.383363	NA	down	no	10:27156871..27167050:+	Null
oar_circ_0000465	0	0	0	0	3	0	-1.45859	0.340951	NA	down	no	10:28255211..28264528:+	ENSOARG00000010770
oar_circ_0000466	376	654	306	407	307	345	0.212913	0.420195	0.999913	up	no	10:28577657..28578297:-	ENSOARG00000010917
oar_circ_0000469	0	0	0	0	2	0	-1.31779	0.383363	NA	down	no	10:28577858..28607604:-	ENSOARG00000010917
oar_circ_0000470	6	11	3	7	12	13	-0.754969	0.374362	0.999913	down	no	10:28586552..28607604:-	ENSOARG00000010917
oar_circ_0000471	0	0	3	0	0	2	0.464748	0.770959	NA	up	no	10:28599370..28621459:-	ENSOARG00000010917
oar_circ_0000472	0	5	0	3	0	6	-0.750475	0.611561	NA	down	no	10:28607468..28621459:-	ENSOARG00000010917
oar_circ_0000473	3	0	0	0	0	0	1.40768	0.35635	NA	up	no	10:28609240..28621459:-	ENSOARG00000010917
oar_circ_0000474	0	8	0	2	0	0	0.915065	0.56228	NA	up	no	10:28609240..28651716:-	ENSOARG00000010917
oar_circ_0000475	3	7	0	3	0	3	0.38878	0.779705	NA	up	no	10:28609240..28660545:-	ENSOARG00000010917
oar_circ_0000476	4	0	0	0	0	0	1.53554	0.319703	NA	up	no	10:28617803..28621459:-	ENSOARG00000010917
oar_circ_0000477	0	5	0	12	7	0	-1.36124	0.385208	0.999913	down	no	10:28617803..28639877:-	ENSOARG00000010917
oar_circ_0000479	13	15	10	9	7	14	0.265282	0.721187	0.999913	up	no	10:28638253..28651716:-	ENSOARG00000010917
oar_circ_0000480	2	5	0	4	2	0	-0.061121	0.966007	NA	down	no	10:28638253..28660545:-	ENSOARG00000010917
oar_circ_0000481	2	0	0	0	0	0	1.26525	0.400366	NA	up	no	10:28638253..28670842:-	ENSOARG00000010917
oar_circ_0000482	0	0	0	2	0	0	-1.31153	0.385304	NA	down	no	10:28638253..28687586:-	ENSOARG00000010917
oar_circ_0000483	0	0	3	0	0	4	-0.0262565	0.986817	NA	down	no	10:28645014..28651716:-	ENSOARG00000010917
oar_circ_0000484	0	0	0	0	2	0	-1.31779	0.383363	NA	down	no	10:28646561..28675164:-	ENSOARG00000010917
oar_circ_0000485	0	0	0	0	3	2	-2.11932	0.183377	NA	down	no	10:28833296..28841895:+	Null
oar_circ_0000486	0	0	5	2	6	0	-0.363681	0.803633	NA	down	no	10:28929506..28931388:+	ENSOARG00000011273
oar_circ_0000487	0	0	0	2	3	3	-2.95799	0.0606827	NA	down	no	10:28929506..28994726:+	Null
oar_circ_0000488	3	3	2	7	10	6	-1.43478	0.1599	0.999913	down	no	10:28988124..28990004:-	ENSOARG00000011408
oar_circ_0000489	5	0	0	2	3	0	-0.10414	0.94556	NA	down	no	10:28988124..29000490:-	ENSOARG00000011408
oar_circ_0000490	2	0	0	0	0	0	1.26525	0.400366	NA	up	no	10:28998514..29029476:-	ENSOARG00000011408
oar_circ_0000492	0	0	0	2	0	0	-1.31153	0.385304	NA	down	no	10:29016587..29022621:-	ENSOARG00000011408
oar_circ_0000493	0	2	0	0	0	0	1.21286	0.417173	NA	up	no	10:29016587..29026947:-	ENSOARG00000011408
oar_circ_0000494	0	0	0	0	0	4	-1.51425	0.325061	NA	down	no	10:29016587..29029476:-	ENSOARG00000011408
oar_circ_0000496	0	0	0	0	0	3	-1.41089	0.355038	NA	down	no	10:29016587..29066317:-	ENSOARG00000011408
oar_circ_0000497	0	0	0	5	0	0	-1.94469	0.2193	NA	down	no	10:29019921..29029476:-	ENSOARG00000011408
oar_circ_0000498	6	5	0	0	0	0	2.99772	0.057436	NA	up	no	10:29028873..29029476:-	ENSOARG00000011408
oar_circ_0000499	2	0	0	0	0	3	-0.251714	0.874336	NA	down	no	10:29048357..29058037:-	ENSOARG00000011408
oar_circ_0000500	0	2	0	0	0	0	1.21286	0.417173	NA	up	no	10:29048357..29060791:-	ENSOARG00000011408
oar_circ_0000502	2	0	0	0	0	0	1.26525	0.400366	NA	up	no	10:29056505..29060791:-	ENSOARG00000011408
oar_circ_0000503	28	51	17	26	21	22	0.320454	0.553001	0.999913	up	no	10:29059910..29060791:-	ENSOARG00000011408
oar_circ_0000505	0	0	0	0	2	0	-1.31779	0.383363	NA	down	no	10:29080240..29081687:-	ENSOARG00000011408
oar_circ_0000506	2	0	0	4	0	0	-0.583227	0.714776	NA	down	no	10:29090740..29104701:-	ENSOARG00000011408
oar_circ_0000507	0	3	2	0	0	0	2.03661	0.200377	NA	up	no	10:29090740..29112825:-	ENSOARG00000011408
oar_circ_0000508	2	0	0	0	0	0	1.26525	0.400366	NA	up	no	10:29090740..29123273:-	ENSOARG00000011408
oar_circ_0000509	6	0	0	0	0	2	0.876701	0.580859	NA	up	no	10:29104594..29112825:-	ENSOARG00000011408
oar_circ_0000510	4	0	0	0	0	0	1.53554	0.319703	NA	up	no	10:29104594..29120730:-	ENSOARG00000011408
oar_circ_0000511	4	0	0	0	0	0	1.53554	0.319703	NA	up	no	10:29104594..29123273:-	ENSOARG00000011408
oar_circ_0000512	0	0	0	0	0	4	-1.51425	0.325061	NA	down	no	10:29104594..29134993:-	ENSOARG00000011408
oar_circ_0000513	0	0	3	0	0	0	1.49765	0.330158	NA	up	no	10:29132546..29137978:-	ENSOARG00000011408
oar_circ_0000516	5	4	0	2	2	9	-0.527944	0.669411	0.999913	down	no	10:29910092..29916863:-	ENSOARG00000011694
oar_circ_0000517	3	0	0	0	0	0	1.40768	0.35635	NA	up	no	10:29935992..29952003:-	ENSOARG00000011694
oar_circ_0000519	0	0	0	3	0	0	-1.45236	0.342774	NA	down	no	10:29943792..29980999:-	ENSOARG00000011694
oar_circ_0000520	3	0	2	3	0	0	0.453882	0.769736	NA	up	no	10:29943792..29987092:-	ENSOARG00000011694
oar_circ_0000522	0	0	0	0	2	0	-1.31779	0.383363	NA	down	no	10:30230397..30238758:-	ENSOARG00000011799
oar_circ_0000523	0	0	0	0	0	2	-1.27018	0.398252	NA	down	no	10:30441217..30452780:-	ENSOARG00000011882
oar_circ_0000525	0	3	0	0	3	0	-0.199662	0.900476	NA	down	no	10:30452135..30452780:-	ENSOARG00000011882
oar_circ_0000527	0	0	2	0	0	0	1.3422	0.376272	NA	up	no	10:30743740..30752945:+	ENSOARG00000011926
oar_circ_0000528	0	3	0	0	0	0	1.35454	0.372475	NA	up	no	10:30743740..30753891:+	ENSOARG00000011926
oar_circ_0000529	3	9	10	2	2	10	0.619884	0.543912	0.999913	up	no	10:30743740..30759604:+	ENSOARG00000011926
oar_circ_0000530	0	0	0	0	0	3	-1.41089	0.355038	NA	down	no	10:30743740..30766256:+	ENSOARG00000011926
oar_circ_0000531	2	2	0	0	0	0	1.64509	0.291905	NA	up	no	10:30743740..30766752:+	ENSOARG00000011926
oar_circ_0000532	15	9	0	8	9	14	-0.472171	0.616061	0.999913	down	no	10:30743740..30770309:+	ENSOARG00000011926
oar_circ_0000533	0	2	0	0	0	2	-0.0765536	0.960947	NA	down	no	10:30743740..30771155:+	ENSOARG00000011926
oar_circ_0000534	0	0	0	0	0	2	-1.27018	0.398252	NA	down	no	10:30743740..30785995:+	Null
oar_circ_0000535	0	0	0	0	3	0	-1.45859	0.340951	NA	down	no	10:30743740..30801509:+	Null
oar_circ_0000536	3	3	0	5	2	0	-0.346497	0.80796	NA	down	no	10:30746078..30759604:+	ENSOARG00000011926
oar_circ_0000537	2	0	0	3	2	0	-0.862485	0.582697	NA	down	no	10:30746078..30766752:+	ENSOARG00000011926
oar_circ_0000538	0	0	0	0	0	3	-1.41089	0.355038	NA	down	no	10:30759436..30770309:+	ENSOARG00000011926
oar_circ_0000539	0	0	0	0	4	0	-1.69677	0.277497	NA	down	no	10:30795446..30801509:+	Null
oar_circ_0000540	5	0	4	0	0	0	2.96701	0.0603011	NA	up	no	10:31242782..31243993:-	ENSOARG00000012051
oar_circ_0000541	2	0	0	0	0	0	1.26525	0.400366	NA	up	no	10:31248145..31251925:-	ENSOARG00000012051
oar_circ_0000542	3	0	0	0	0	0	1.40768	0.35635	NA	up	no	10:31248145..31260579:-	ENSOARG00000012051
oar_circ_0000543	0	0	4	0	0	0	1.82963	0.245653	NA	up	no	10:31248145..31287209:-	ENSOARG00000012051
oar_circ_0000544	5	7	0	0	0	2	1.65116	0.266513	NA	up	no	10:31352541..31360606:-	ENSOARG00000012051
oar_circ_0000545	2	0	0	0	0	0	1.26525	0.400366	NA	up	no	10:31471979..31491543:-	ENSOARG00000012051
oar_circ_0000547	0	0	0	0	2	2	-1.81794	0.248911	NA	down	no	10:32017368..32022270:+	ENSOARG00000012180
oar_circ_0000551	4	0	2	5	2	9	-1.11688	0.359898	0.999913	down	no	10:32069425..32082138:-	ENSOARG00000012298
oar_circ_0000552	3	0	0	0	0	0	1.40768	0.35635	NA	up	no	10:32069425..32094214:-	ENSOARG00000012298
oar_circ_0000553	2	0	0	0	3	4	-1.153	0.454825	NA	down	no	10:32069425..32129838:-	ENSOARG00000012298
oar_circ_0000555	2	5	2	0	2	2	0.79662	0.562781	NA	up	no	10:32074166..32082138:-	ENSOARG00000012298
oar_circ_0000556	4	9	0	4	0	8	-0.0534684	0.966535	0.999913	down	no	10:32078221..32082138:-	ENSOARG00000012298
oar_circ_0000557	3	2	3	5	0	4	-0.128148	0.920427	0.999913	down	no	10:32078221..32094214:-	ENSOARG00000012298
oar_circ_0000558	2	0	0	0	0	0	1.26525	0.400366	NA	up	no	10:32078221..32129838:-	ENSOARG00000012298
oar_circ_0000559	15	7	5	5	4	0	1.26405	0.234165	0.999913	up	no	10:32079324..32082138:-	ENSOARG00000012298
oar_circ_0000562	0	0	0	0	2	0	-1.31779	0.383363	NA	down	no	10:32079324..32155578:-	ENSOARG00000012298
oar_circ_0000564	0	0	3	0	2	2	-0.100828	0.948597	NA	down	no	10:32081891..32111777:-	ENSOARG00000012298
oar_circ_0000565	0	0	0	0	0	2	-1.27018	0.398252	NA	down	no	10:32081891..32129838:-	ENSOARG00000012298
oar_circ_0000566	2	0	0	0	2	0	-0.0738807	0.962754	NA	down	no	10:32094099..32129838:-	ENSOARG00000012298
oar_circ_0000567	0	3	0	0	2	2	-0.39974	0.800427	NA	down	no	10:32094099..32155578:-	ENSOARG00000012298
oar_circ_0000568	3	0	0	5	0	3	-0.984364	0.513821	NA	down	no	10:32111630..32129838:-	ENSOARG00000012298
oar_circ_0000569	5	5	12	7	6	0	0.655304	0.539572	0.999913	up	no	10:32111630..32155578:-	ENSOARG00000012298
oar_circ_0000570	2	2	0	0	6	4	-1.10331	0.433908	NA	down	no	10:32129677..32155578:-	ENSOARG00000012298
oar_circ_0000571	9	10	0	4	8	3	0.0877636	0.936137	0.999913	up	no	10:32152738..32155578:-	ENSOARG00000012298
oar_circ_0000572	6	4	3	5	2	9	-0.291546	0.781799	0.999913	down	no	10:32602784..32620520:+	ENSOARG00000012494
oar_circ_0000573	0	0	0	0	0	2	-1.27018	0.398252	NA	down	no	10:32700424..32708126:+	Null
oar_circ_0000574	2	0	0	2	2	0	-0.643151	0.684831	NA	down	no	10:32915490..32923386:+	ENSOARG00000012677
oar_circ_0000577	0	4	0	0	0	0	1.45045	0.343636	NA	up	no	10:33155871..33186043:-	ENSOARG00000012699
oar_circ_0000578	14	15	5	10	7	2	0.610293	0.489498	0.999913	up	no	10:33160170..33166307:-	ENSOARG00000012699
oar_circ_0000579	5	6	0	2	0	3	0.724432	0.602062	NA	up	no	10:33160170..33186043:-	ENSOARG00000012699
oar_circ_0000580	2	0	0	0	0	0	1.26525	0.400366	NA	up	no	10:33163947..33186043:-	ENSOARG00000012699
oar_circ_0000582	0	0	0	4	3	0	-2.64115	0.0972684	NA	down	no	10:33312553..33328645:-	ENSOARG00000012732
oar_circ_0000583	8	11	7	4	14	4	0.110164	0.901671	0.999913	up	no	10:33312553..33330976:-	ENSOARG00000012732
oar_circ_0000584	0	3	0	0	0	2	0.170575	0.914319	NA	up	no	10:33317351..33330976:-	ENSOARG00000012732
oar_circ_0000585	2	0	0	0	0	4	-0.473617	0.766726	NA	down	no	10:33317351..33352317:-	ENSOARG00000012732
oar_circ_0000586	0	0	0	0	2	0	-1.31779	0.383363	NA	down	no	10:33328514..33348482:-	ENSOARG00000012732
oar_circ_0000587	2	0	0	0	0	3	-0.251714	0.874336	NA	down	no	10:33328514..33352317:-	ENSOARG00000012732
oar_circ_0000588	5	4	0	0	0	6	0.361409	0.805253	NA	up	no	10:33328514..33362755:-	ENSOARG00000012732
oar_circ_0000589	10	7	11	7	5	6	0.577717	0.50639	0.999913	up	no	10:33348342..33362755:-	ENSOARG00000012732
oar_circ_0000590	9	0	4	0	0	10	0.296326	0.852235	0.999913	up	no	10:33647056..33745153:-	ENSOARG00000013009
oar_circ_0000591	2	0	0	0	2	0	-0.0738807	0.962754	NA	down	no	10:33717417..33737560:-	ENSOARG00000013009
oar_circ_0000592	27	26	24	13	14	0	1.30878	0.0970991	0.999913	up	no	10:33717417..33745153:-	ENSOARG00000013009
oar_circ_0000593	3	0	0	0	0	0	1.40768	0.35635	NA	up	no	10:33717417..33859092:-	ENSOARG00000013009
oar_circ_0000594	0	3	2	0	3	0	0.358831	0.817623	NA	up	no	10:33735137..33745153:-	ENSOARG00000013009
oar_circ_0000595	3	0	0	0	0	0	1.40768	0.35635	NA	up	no	10:33798277..33802464:-	ENSOARG00000013009
oar_circ_0000597	2	3	0	2	5	0	-0.54947	0.703719	NA	down	no	10:33946754..33960650:-	ENSOARG00000013009
oar_circ_0000598	0	0	0	0	0	2	-1.27018	0.398252	NA	down	no	10:33946754..33962262:-	ENSOARG00000013009
oar_circ_0000599	2	0	0	2	0	3	-0.780167	0.620563	NA	down	no	10:33960539..33971492:-	ENSOARG00000013009
oar_circ_0000602	0	0	0	4	0	0	-1.67232	0.283637	NA	down	no	10:34417507..34434368:+	Null
oar_circ_0000603	0	0	4	6	0	12	-1.04582	0.507492	0.999913	down	no	10:34432067..34434368:+	ENSOARG00000013232
oar_circ_0000604	0	0	2	0	0	0	1.3422	0.376272	NA	up	no	10:34465059..34472487:+	ENSOARG00000013232
oar_circ_0000606	21	20	25	9	11	15	0.86824	0.178911	0.999913	up	no	10:34647422..34679312:-	ENSOARG00000013366
oar_circ_0000607	9	33	7	7	6	24	0.256477	0.743694	0.999913	up	no	10:34657819..34679312:-	ENSOARG00000013366
oar_circ_0000608	30	29	6	23	13	27	-0.0887659	0.889795	0.999913	down	no	10:34799871..34800376:+	Null
oar_circ_0000609	0	5	0	0	0	0	1.59058	0.304969	NA	up	no	10:34881523..34891970:-	ENSOARG00000013430
oar_circ_0000610	0	0	0	0	0	2	-1.27018	0.398252	NA	down	no	10:35703171..35704398:+	ENSOARG00000013561
oar_circ_0000611	9	18	15	21	13	16	-0.29701	0.657516	0.999913	down	no	10:35748731..35763814:+	ENSOARG00000013613
oar_circ_0000612	23	27	13	0	28	39	-0.133168	0.909081	0.999913	down	no	10:35748731..35773568:+	ENSOARG00000013613
oar_circ_0000613	0	2	0	0	3	3	-1.09952	0.481759	NA	down	no	10:35748731..35779236:+	ENSOARG00000013613
oar_circ_0000614	0	0	0	0	0	2	-1.27018	0.398252	NA	down	no	10:35752342..35763814:+	ENSOARG00000013613
oar_circ_0000615	5	2	0	0	0	0	2.39231	0.134002	NA	up	no	10:35756781..35763814:+	ENSOARG00000013613
oar_circ_0000616	30	42	28	29	34	28	0.0461988	0.924449	0.999913	up	no	10:35756781..35773568:+	ENSOARG00000013613
oar_circ_0000617	4	11	5	4	3	7	0.378095	0.703306	0.999913	up	no	10:35761943..35773568:+	ENSOARG00000013613
oar_circ_0000618	0	2	0	0	2	0	-0.165198	0.91643	NA	down	no	10:35907213..35924882:+	Null
oar_circ_0000619	0	0	0	0	0	3	-1.41089	0.355038	NA	down	no	10:35915242..35920684:+	ENSOARG00000013784
oar_circ_0000620	7	11	15	6	7	10	0.494687	0.545263	0.999913	up	no	10:35915242..35924882:+	ENSOARG00000013784
oar_circ_0000621	0	0	0	3	0	0	-1.45236	0.342774	NA	down	no	10:35915242..35951600:+	ENSOARG00000013784
oar_circ_0000622	0	2	2	0	0	0	1.81069	0.250939	NA	up	no	10:35924744..35951600:+	ENSOARG00000013784
oar_circ_0000623	2	2	0	0	0	2	0.486934	0.75984	NA	up	no	10:35934562..35951600:+	ENSOARG00000013784
oar_circ_0000624	0	2	0	2	0	0	-0.153208	0.922409	NA	down	no	10:35944266..35951600:+	ENSOARG00000013784
oar_circ_0000626	0	0	0	2	0	0	-1.31153	0.385304	NA	down	no	10:36005916..36011949:+	Null
oar_circ_0000627	2	0	0	0	0	0	1.26525	0.400366	NA	up	no	10:36052241..36064517:-	ENSOARG00000013877
oar_circ_0000628	2	3	3	3	5	4	-0.535115	0.643712	0.999913	down	no	10:36058054..36080991:-	ENSOARG00000013877
oar_circ_0000629	0	2	0	0	0	0	1.21286	0.417173	NA	up	no	10:36061434..36085565:-	ENSOARG00000013877
oar_circ_0000630	2	0	0	0	2	7	-1.40033	0.356515	NA	down	no	10:36072785..36080991:-	ENSOARG00000013877
oar_circ_0000631	4	4	2	3	2	0	0.655144	0.62024	NA	up	no	10:36072785..36086977:-	ENSOARG00000013877
oar_circ_0000632	2	0	0	0	0	0	1.26525	0.400366	NA	up	no	10:36072785..36091961:-	ENSOARG00000013877
oar_circ_0000633	2	11	4	3	8	7	-0.196523	0.845333	0.999913	down	no	10:36079738..36086977:-	ENSOARG00000013877
oar_circ_0000636	0	0	0	0	0	2	-1.27018	0.398252	NA	down	no	10:36322626..36368260:-	Null
oar_circ_0000638	0	2	0	0	0	3	-0.343193	0.828844	NA	down	no	10:36342533..36368260:-	ENSOARG00000014028
oar_circ_0000640	5	12	5	12	3	14	-0.451832	0.608875	0.999913	down	no	10:36355605..36368260:-	ENSOARG00000014028
oar_circ_0000643	4	3	0	2	3	0	0.168303	0.907283	NA	up	no	10:36448226..36453900:+	Null
oar_circ_0000644	0	0	0	0	0	3	-1.41089	0.355038	NA	down	no	10:36448226..36490010:+	Null
oar_circ_0000647	7	6	3	3	6	0	0.556153	0.634004	0.999913	up	no	10:36468779..36477501:+	ENSOARG00000014163
oar_circ_0000648	0	3	5	0	4	6	-0.180843	0.892241	0.999913	down	no	10:36468779..36481810:+	ENSOARG00000014163
oar_circ_0000649	15	41	11	12	15	0	0.992405	0.243363	0.999913	up	no	10:36468779..36486403:+	ENSOARG00000014163
oar_circ_0000650	93	197	61	79	58	121	0.309428	0.424122	0.999913	up	no	10:36468779..36490010:+	ENSOARG00000014163
oar_circ_0000651	2	0	0	0	0	0	1.26525	0.400366	NA	up	no	10:36468779..36492990:+	ENSOARG00000014163
oar_circ_0000652	2	0	3	0	0	0	2.20803	0.166358	NA	up	no	10:36477406..36486403:+	ENSOARG00000014163
oar_circ_0000653	10	17	10	7	15	13	-0.0101051	0.989047	0.999913	down	no	10:36477406..36490010:+	ENSOARG00000014163
oar_circ_0000654	0	0	0	4	2	0	-2.41952	0.129616	NA	down	no	10:36507586..36538764:+	Null
oar_circ_0000658	2	0	0	0	0	0	1.26525	0.400366	NA	up	no	10:36625495..36647670:-	ENSOARG00000014415
oar_circ_0000659	2	5	5	9	9	2	-0.722607	0.4842	0.999913	down	no	10:36678284..36679397:+	ENSOARG00000014560
oar_circ_0000660	0	0	0	0	0	2	-1.27018	0.398252	NA	down	no	10:36678284..36685580:+	ENSOARG00000014560
oar_circ_0000661	0	4	4	4	2	3	-0.15456	0.903795	0.999913	down	no	10:36678284..36700265:+	ENSOARG00000014560
oar_circ_0000662	51	63	41	53	37	33	0.232881	0.593443	0.999913	up	no	10:36678328..36679397:+	ENSOARG00000014560
oar_circ_0000663	6	6	0	4	0	8	-0.109298	0.931741	0.999913	down	no	10:36678328..36685580:+	ENSOARG00000014560
oar_circ_0000664	5	9	6	3	4	5	0.594754	0.550356	0.999913	up	no	10:36678328..36688368:+	ENSOARG00000014560
oar_circ_0000665	2	2	0	0	0	0	1.64509	0.291905	NA	up	no	10:36678328..36690651:+	ENSOARG00000014560
oar_circ_0000666	20	39	16	21	11	22	0.348142	0.560105	0.999913	up	no	10:36678328..36700265:+	ENSOARG00000014560
oar_circ_0000667	0	3	0	0	2	0	0.0837013	0.958026	NA	up	no	10:36686493..36688368:+	ENSOARG00000014560
oar_circ_0000668	0	0	0	4	0	0	-1.67232	0.283637	NA	down	no	10:36686493..36696493:+	ENSOARG00000014560
oar_circ_0000669	0	0	0	0	2	0	-1.31779	0.383363	NA	down	no	10:36686493..36708039:+	ENSOARG00000014560
oar_circ_0000671	0	2	0	0	0	0	1.21286	0.417173	NA	up	no	10:39815136..39816245:-	Null
oar_circ_0000673	0	0	2	0	0	0	1.3422	0.376272	NA	up	no	10:40547759..40550727:-	Null
oar_circ_0000675	0	0	2	0	0	0	1.3422	0.376272	NA	up	no	10:44449662..44456379:-	ENSOARG00000015136
oar_circ_0000676	2	0	0	0	0	0	1.26525	0.400366	NA	up	no	10:44449662..44506239:-	ENSOARG00000015136
oar_circ_0000678	2	3	0	0	0	0	1.89209	0.231931	NA	up	no	10:44598254..44721827:-	ENSOARG00000015136
oar_circ_0000679	0	0	0	0	2	0	-1.31779	0.383363	NA	down	no	10:44656055..44704757:-	ENSOARG00000015136
oar_circ_0000680	4	0	3	0	0	0	2.6097	0.101402	NA	up	no	10:44674995..44704757:-	ENSOARG00000015136
oar_circ_0000681	0	13	7	2	0	2	1.77245	0.170822	0.999913	up	no	10:44674995..44721827:-	ENSOARG00000015136
oar_circ_0000682	0	3	0	0	0	0	1.35454	0.372475	NA	up	no	10:44674995..44731336:-	Null
oar_circ_0000683	4	4	2	0	0	0	3.14372	0.0444723	NA	up	yes	10:44704621..44721827:-	ENSOARG00000015136
oar_circ_0000684	0	2	0	0	2	0	-0.165198	0.91643	NA	down	no	10:44704621..44731336:-	Null
oar_circ_0000685	0	7	21	2	2	10	1.0298	0.349634	0.999913	up	no	10:44914235..44916614:-	Null
oar_circ_0000687	4	3	0	4	0	3	-0.118056	0.933246	NA	down	no	10:46568999..46572783:-	ENSOARG00000015209
oar_circ_0000688	10	9	8	0	6	18	0.168383	0.863598	0.999913	up	no	10:46568999..46582245:-	ENSOARG00000015209
oar_circ_0000689	0	0	2	0	0	0	1.3422	0.376272	NA	up	no	10:46656955..46676924:-	ENSOARG00000015209
oar_circ_0000691	3	0	0	0	0	0	1.40768	0.35635	NA	up	no	10:46676146..46676924:-	ENSOARG00000015209
oar_circ_0000692	4	0	0	5	3	6	-1.45293	0.273911	0.999913	down	no	10:46676146..46802806:-	ENSOARG00000015209
oar_circ_0000693	8	3	6	3	7	9	-0.134349	0.890272	0.999913	down	no	10:46741130..46802806:-	ENSOARG00000015209
oar_circ_0000694	0	0	0	0	0	3	-1.41089	0.355038	NA	down	no	10:46741130..46818019:-	ENSOARG00000015209
oar_circ_0000695	0	2	0	0	0	0	1.21286	0.417173	NA	up	no	10:46741130..46848585:-	ENSOARG00000015209
oar_circ_0000696	5	8	7	2	0	0	2.54332	0.0475824	0.999913	up	yes	10:47927989..47942517:+	ENSOARG00000015273
oar_circ_0000698	0	0	3	0	0	0	1.49765	0.330158	NA	up	no	10:47956583..47967265:-	Null
oar_circ_0000699	0	2	0	0	0	2	-0.0765536	0.960947	NA	down	no	10:47960549..47967265:-	ENSOARG00000015309
oar_circ_0000700	0	0	0	0	4	0	-1.69677	0.277497	NA	down	no	10:47962889..47967265:-	ENSOARG00000015309
oar_circ_0000701	3	4	6	2	3	10	-0.129082	0.904504	0.999913	down	no	10:47968839..47973036:-	ENSOARG00000015309
oar_circ_0000703	0	2	0	0	0	0	1.21286	0.417173	NA	up	no	10:47992202..48061087:+	ENSOARG00000015416
oar_circ_0000704	11	0	7	8	16	10	-0.804562	0.401204	0.999913	down	no	10:47997327..48007857:+	ENSOARG00000015416
oar_circ_0000705	3	5	0	2	0	0	1.07371	0.485581	NA	up	no	10:47997327..48061087:+	ENSOARG00000015416
oar_circ_0000706	3	5	0	0	5	3	-0.174374	0.899342	NA	down	no	10:48007738..48035318:+	ENSOARG00000015416
oar_circ_0000707	0	0	0	0	2	0	-1.31779	0.383363	NA	down	no	10:48007738..48061087:+	ENSOARG00000015416
oar_circ_0000708	2	7	3	0	8	0	0.296096	0.823672	0.999913	up	no	10:48029249..48035318:+	ENSOARG00000015416
oar_circ_0000709	5	0	0	9	4	3	-1.41957	0.271482	0.999913	down	no	10:48029249..48061087:+	ENSOARG00000015416
oar_circ_0000711	2	0	2	5	0	2	-0.521878	0.719956	NA	down	no	10:48060989..48125381:+	ENSOARG00000015416
oar_circ_0000712	3	12	0	4	4	3	0.135988	0.909012	0.999913	up	no	10:48060989..48139430:+	ENSOARG00000015416
oar_circ_0000714	4	6	6	5	0	6	0.463841	0.682265	0.999913	up	no	10:48110554..48139430:+	ENSOARG00000015416
oar_circ_0000715	0	0	2	0	2	0	0.0709128	0.964449	NA	up	no	10:48110554..48176462:+	ENSOARG00000015416
oar_circ_0000718	0	0	2	0	0	0	1.3422	0.376272	NA	up	no	10:49223756..49246458:-	ENSOARG00000015513
oar_circ_0000719	0	4	0	0	0	2	0.37778	0.812733	NA	up	no	10:49246369..49325599:-	ENSOARG00000015513
oar_circ_0000720	0	0	0	0	0	3	-1.41089	0.355038	NA	down	no	10:49325536..49448758:-	ENSOARG00000015513
oar_circ_0000721	0	0	0	0	0	3	-1.41089	0.355038	NA	down	no	10:49441013..49448758:-	Null
oar_circ_0000723	0	5	0	0	0	0	1.59058	0.304969	NA	up	no	10:50862614..50869838:-	ENSOARG00000015582
oar_circ_0000726	0	2	2	0	0	0	1.81069	0.250939	NA	up	no	10:51213918..51254858:+	ENSOARG00000015818
oar_circ_0000727	5	0	0	0	3	5	-0.49454	0.738601	NA	down	no	10:51289502..51294905:+	ENSOARG00000015818
oar_circ_0000728	2	0	0	0	0	6	-0.836968	0.598297	NA	down	no	10:51290565..51321899:+	ENSOARG00000015818
oar_circ_0000730	17	11	6	13	9	7	0.107949	0.891038	0.999913	up	no	10:51314196..51321899:+	ENSOARG00000015818
oar_circ_0000731	2	0	0	0	2	5	-1.12471	0.467226	NA	down	no	10:51314196..51335597:+	ENSOARG00000015818
oar_circ_0000733	0	0	0	0	0	3	-1.41089	0.355038	NA	down	no	10:52635995..52644787:-	ENSOARG00000016305
oar_circ_0000734	0	2	0	2	0	0	-0.153208	0.922409	NA	down	no	10:52641976..52646839:-	ENSOARG00000016305
oar_circ_0000735	12	9	11	17	0	11	0.165104	0.858981	0.999913	up	no	10:52651453..52671568:-	ENSOARG00000016305
oar_circ_0000737	3	0	0	0	0	0	1.40768	0.35635	NA	up	no	10:52697470..52700570:-	ENSOARG00000016305
oar_circ_0000738	4	0	3	0	0	0	2.6097	0.101402	NA	up	no	10:52710631..52712410:-	ENSOARG00000016305
oar_circ_0000739	0	0	0	2	0	0	-1.31153	0.385304	NA	down	no	10:52710631..52720053:-	ENSOARG00000016305
oar_circ_0000740	0	0	0	0	0	3	-1.41089	0.355038	NA	down	no	10:52710631..52752679:-	ENSOARG00000016305
oar_circ_0000741	0	0	0	0	2	0	-1.31779	0.383363	NA	down	no	10:52723836..52733575:-	ENSOARG00000016305
oar_circ_0000742	0	0	3	5	0	3	-0.796578	0.594544	NA	down	no	10:52726637..52731819:-	ENSOARG00000016305
oar_circ_0000743	0	4	0	5	3	6	-1.59246	0.232374	0.999913	down	no	10:52738808..52752679:-	ENSOARG00000016305
oar_circ_0000744	0	0	0	2	4	0	-2.42837	0.128206	NA	down	no	10:52738808..52797043:-	ENSOARG00000016305
oar_circ_0000747	0	0	0	0	0	3	-1.41089	0.355038	NA	down	no	10:52787981..52797043:-	ENSOARG00000016305
oar_circ_0000748	0	0	0	0	2	0	-1.31779	0.383363	NA	down	no	10:52795771..52860903:-	ENSOARG00000016305
oar_circ_0000749	0	0	0	0	7	0	-2.41352	0.130605	NA	down	no	10:52811700..52834129:-	ENSOARG00000016305
oar_circ_0000750	0	2	0	0	4	3	-1.28329	0.406334	NA	down	no	10:52811700..52846221:-	ENSOARG00000016305
oar_circ_0000751	0	3	0	0	5	4	-1.24862	0.403981	NA	down	no	10:52811700..52860903:-	ENSOARG00000016305
oar_circ_0000753	0	0	0	0	0	4	-1.51425	0.325061	NA	down	no	10:52825505..52830782:-	ENSOARG00000016305
oar_circ_0000754	0	0	0	0	3	0	-1.45859	0.340951	NA	down	no	10:52828974..52860903:-	ENSOARG00000016305
oar_circ_0000755	3	0	4	0	0	3	0.944544	0.533142	NA	up	no	10:52846025..52860903:-	ENSOARG00000016305
oar_circ_0000757	0	0	0	0	0	4	-1.51425	0.325061	NA	down	no	10:52853712..52870880:-	ENSOARG00000016305
oar_circ_0000761	0	0	0	2	0	0	-1.31153	0.385304	NA	down	no	10:53332194..53354799:+	ENSOARG00000000109
oar_circ_0000762	6	9	11	16	3	5	0.0740776	0.934313	0.999913	up	no	10:53332194..53358849:+	ENSOARG00000000109
oar_circ_0000763	4	0	3	6	0	4	-0.341658	0.799817	0.999913	down	no	10:53332194..53363551:+	ENSOARG00000000109
oar_circ_0000764	0	0	0	3	0	0	-1.45236	0.342774	NA	down	no	10:53332194..53367187:+	ENSOARG00000000109
oar_circ_0000765	0	6	0	0	0	0	1.80542	0.251218	NA	up	no	10:53354650..53363551:+	ENSOARG00000000109
oar_circ_0000767	4	0	0	0	0	0	1.53554	0.319703	NA	up	no	10:53422708..53446040:+	Null
oar_circ_0000768	10	17	6	7	8	8	0.358755	0.658752	0.999913	up	no	10:54265130..54273188:-	ENSOARG00000000201
oar_circ_0000770	6	0	0	4	0	0	0.262837	0.866528	NA	up	no	10:54920051..54967315:-	ENSOARG00000000372
oar_circ_0000771	0	0	0	3	0	0	-1.45236	0.342774	NA	down	no	10:54931319..54957322:-	ENSOARG00000000372
oar_circ_0000773	0	3	0	0	0	0	1.35454	0.372475	NA	up	no	10:54935614..54951039:-	ENSOARG00000000372
oar_circ_0000775	4	0	0	0	0	0	1.53554	0.319703	NA	up	no	10:54956710..54967315:-	ENSOARG00000000372
oar_circ_0000776	0	0	0	3	2	0	-2.17905	0.171761	NA	down	no	10:54957977..54961914:-	ENSOARG00000000372
oar_circ_0000777	9	0	0	4	5	0	-0.119191	0.932875	0.999913	down	no	10:54960937..54967315:-	ENSOARG00000000372
oar_circ_0000778	2	0	4	0	0	0	2.46842	0.121909	NA	up	no	10:55103486..55108159:+	ENSOARG00000000420
oar_circ_0000779	37	44	30	21	24	14	0.790433	0.134085	0.999913	up	no	10:55103486..55116709:+	ENSOARG00000000420
oar_circ_0000782	10	3	8	6	18	3	-0.366295	0.695341	0.999913	down	no	10:55127252..55134798:+	ENSOARG00000000420
oar_circ_0000783	0	0	2	0	0	0	1.3422	0.376272	NA	up	no	10:5615245..5637748:+	Null
oar_circ_0000784	0	3	0	0	0	0	1.35454	0.372475	NA	up	no	10:62584893..62599749:-	Null
oar_circ_0000785	0	0	0	0	0	2	-1.27018	0.398252	NA	down	no	10:62603654..62604642:-	Null
oar_circ_0000786	0	0	0	0	0	2	-1.27018	0.398252	NA	down	no	10:62637039..62640232:-	Null
oar_circ_0000787	0	0	0	0	0	2	-1.27018	0.398252	NA	down	no	10:62639813..62640232:-	Null
oar_circ_0000790	2	5	3	0	0	0	3.15504	0.0436249	NA	up	yes	10:66250698..66283131:+	Null
oar_circ_0000791	0	2	0	2	3	0	-0.970182	0.537624	NA	down	no	10:66250698..66306251:+	Null
oar_circ_0000792	3	0	0	0	0	2	0.284041	0.858382	NA	up	no	10:66250698..66313933:+	Null
oar_circ_0000794	0	4	4	19	3	8	-1.6941	0.112993	0.999913	down	no	10:66282970..66306251:+	Null
oar_circ_0000796	0	2	0	0	0	3	-0.343193	0.828844	NA	down	no	10:66531709..66542704:+	ENSOARG00000000553
oar_circ_0000797	3	0	2	4	4	4	-0.991735	0.434983	0.999913	down	no	10:66542010..66542704:+	ENSOARG00000000553
oar_circ_0000798	2	4	2	2	2	2	0.24317	0.850487	NA	up	no	10:66542010..66604224:+	ENSOARG00000000553
oar_circ_0000799	0	3	0	0	0	0	1.35454	0.372475	NA	up	no	10:66542010..66604261:+	ENSOARG00000000553
oar_circ_0000800	18	18	16	21	11	18	0.00476673	0.994002	0.999913	up	no	10:66542010..66639677:+	ENSOARG00000000553
oar_circ_0000801	0	0	5	0	0	0	2.10841	0.185262	NA	up	no	10:66542010..66694195:+	ENSOARG00000000553
oar_circ_0000802	0	0	0	0	3	0	-1.45859	0.340951	NA	down	no	10:66602535..66604224:+	ENSOARG00000000553
oar_circ_0000803	0	0	0	0	0	3	-1.41089	0.355038	NA	down	no	10:66602535..66604261:+	Null
oar_circ_0000804	0	0	0	0	2	0	-1.31779	0.383363	NA	down	no	10:66602535..66639677:+	ENSOARG00000000553
oar_circ_0000805	0	0	2	0	0	0	1.3422	0.376272	NA	up	no	10:66602535..66776333:+	ENSOARG00000000553
oar_circ_0000806	4	0	0	4	0	0	-0.082623	0.958379	NA	down	no	10:66650423..66776333:+	ENSOARG00000000553
oar_circ_0000807	3	3	0	2	0	0	0.789204	0.614331	NA	up	no	10:66650426..66776333:+	ENSOARG00000000553
oar_circ_0000808	5	6	0	4	0	4	0.217302	0.870672	0.999913	up	no	10:66747864..66776333:+	ENSOARG00000000553
oar_circ_0000809	2	0	0	0	0	0	1.26525	0.400366	NA	up	no	10:66763789..66776333:+	ENSOARG00000000553
oar_circ_0000810	0	0	0	3	0	0	-1.45236	0.342774	NA	down	no	10:66899853..66901403:+	Null
oar_circ_0000811	0	0	0	0	3	0	-1.45859	0.340951	NA	down	no	10:67002895..67029499:+	Null
oar_circ_0000812	0	0	2	0	0	0	1.3422	0.376272	NA	up	no	10:67022548..67025731:-	Null
oar_circ_0000813	0	0	3	0	0	0	1.49765	0.330158	NA	up	no	10:67102844..67104101:-	Null
oar_circ_0000814	0	4	0	0	0	0	1.45045	0.343636	NA	up	no	10:67189186..67189567:+	Null
oar_circ_0000815	0	0	3	0	0	0	1.49765	0.330158	NA	up	no	10:67439554..67441963:+	Null
oar_circ_0000817	0	0	3	0	0	0	1.49765	0.330158	NA	up	no	10:67449045..67449470:+	Null
oar_circ_0000822	0	2	0	0	0	0	1.21286	0.417173	NA	up	no	10:70092634..70096642:-	ENSOARG00000000935
oar_circ_0000823	2	0	0	3	3	0	-1.06023	0.494523	NA	down	no	10:70092634..70116050:-	ENSOARG00000000935
oar_circ_0000824	6	0	2	4	0	3	0.157028	0.909937	NA	up	no	10:70115826..70125928:-	ENSOARG00000000935
oar_circ_0000825	0	0	0	0	2	0	-1.31779	0.383363	NA	down	no	10:71879289..71910492:+	ENSOARG00000001594
oar_circ_0000826	4	0	0	0	3	0	0.130888	0.934446	NA	up	no	10:71909102..71935211:+	ENSOARG00000001594
oar_circ_0000827	16	12	5	7	9	17	-0.0783831	0.920281	0.999913	down	no	10:72354302..72355780:-	ENSOARG00000002096
oar_circ_0000828	2	0	0	0	0	0	1.26525	0.400366	NA	up	no	10:72354302..72357446:-	ENSOARG00000002096
oar_circ_0000829	0	0	0	0	0	3	-1.41089	0.355038	NA	down	no	10:72354302..72357514:-	ENSOARG00000002096
oar_circ_0000830	0	0	0	0	0	2	-1.27018	0.398252	NA	down	no	10:72359790..72378498:-	ENSOARG00000002096
oar_circ_0000831	0	0	3	0	0	0	1.49765	0.330158	NA	up	no	10:72390841..72394629:-	ENSOARG00000002096
oar_circ_0000832	0	0	2	0	0	3	-0.108411	0.94583	NA	down	no	10:72450795..72476444:+	ENSOARG00000002176
oar_circ_0000833	8	6	6	7	2	11	-0.00895126	0.992449	0.999913	down	no	10:72459817..72470246:+	ENSOARG00000002176
oar_circ_0000834	3	2	0	8	2	2	-1.14541	0.378861	0.999913	down	no	10:72459817..72476444:+	ENSOARG00000002176
oar_circ_0000835	0	8	0	0	0	0	2.17046	0.17313	NA	up	no	10:72467430..72476444:+	ENSOARG00000002176
oar_circ_0000836	0	0	0	0	2	0	-1.31779	0.383363	NA	down	no	10:72469494..72476444:+	ENSOARG00000002176
oar_circ_0000837	0	5	0	2	5	0	-0.583789	0.697328	NA	down	no	10:72519873..72532548:-	ENSOARG00000002377
oar_circ_0000838	3	4	3	0	0	0	3.18618	0.0412733	NA	up	yes	10:72519873..72536572:-	ENSOARG00000002377
oar_circ_0000839	0	0	0	0	2	0	-1.31779	0.383363	NA	down	no	10:72521988..72567414:-	ENSOARG00000002377
oar_circ_0000841	0	3	0	0	0	0	1.35454	0.372475	NA	up	no	10:72570500..72623562:-	ENSOARG00000002377
oar_circ_0000842	0	0	2	0	2	0	0.0709128	0.964449	NA	up	no	10:72570500..72628142:-	ENSOARG00000002377
oar_circ_0000843	0	0	3	0	0	0	1.49765	0.330158	NA	up	no	10:72593281..72605729:-	ENSOARG00000002377
oar_circ_0000844	0	3	0	0	0	4	-0.309807	0.846082	NA	down	no	10:72593281..72628142:-	ENSOARG00000002377
oar_circ_0000845	0	0	4	0	0	0	1.82963	0.245653	NA	up	no	10:72605657..72628142:-	ENSOARG00000002377
oar_circ_0000847	4	7	0	4	4	0	0.124869	0.925367	0.999913	up	no	10:72620130..72638710:-	ENSOARG00000002377
oar_circ_0000848	7	10	12	9	3	12	0.26226	0.758306	0.999913	up	no	10:73809572..73810347:+	ENSOARG00000002685
oar_circ_0000849	3	0	0	0	0	2	0.284041	0.858382	NA	up	no	10:74401373..74407143:+	ENSOARG00000002835
oar_circ_0000852	3	6	0	0	0	3	0.952946	0.529001	NA	up	no	10:74722629..74738139:+	ENSOARG00000003037
oar_circ_0000853	0	2	0	0	0	0	1.21286	0.417173	NA	up	no	10:74730859..74738139:+	ENSOARG00000003037
oar_circ_0000854	0	2	0	0	0	0	1.21286	0.417173	NA	up	no	10:74737030..74738139:+	ENSOARG00000003037
oar_circ_0000856	5	5	0	0	0	3	1.10424	0.459803	NA	up	no	10:74762505..74765198:+	ENSOARG00000003037
oar_circ_0000857	0	0	0	2	0	0	-1.31153	0.385304	NA	down	no	10:74785613..74788096:+	ENSOARG00000003037
oar_circ_0000859	3	3	0	0	2	5	-0.254834	0.859072	NA	down	no	10:74809163..74855563:-	ENSOARG00000003190
oar_circ_0000860	4	3	0	3	3	4	-0.54282	0.671983	0.999913	down	no	10:74822222..74822811:-	ENSOARG00000003190
oar_circ_0000863	2	0	0	0	0	0	1.26525	0.400366	NA	up	no	10:74855333..74855563:-	ENSOARG00000003190
oar_circ_0000864	0	3	0	0	0	0	1.35454	0.372475	NA	up	no	10:75108012..75117626:-	ENSOARG00000003624
oar_circ_0000865	0	0	0	2	0	0	-1.31153	0.385304	NA	down	no	10:75148366..75168787:-	ENSOARG00000003624
oar_circ_0000868	5	3	2	3	6	0	0.00145921	0.999072	0.999913	up	no	10:75181248..75193363:-	ENSOARG00000003624
oar_circ_0000869	0	0	0	0	2	0	-1.31779	0.383363	NA	down	no	10:75181248..75216899:-	ENSOARG00000003624
oar_circ_0000870	3	0	0	0	0	0	1.40768	0.35635	NA	up	no	10:75187919..75190885:-	ENSOARG00000003624
oar_circ_0000871	2	2	0	0	0	0	1.64509	0.291905	NA	up	no	10:75187919..75193363:-	ENSOARG00000003624
oar_circ_0000872	0	0	0	2	0	0	-1.31153	0.385304	NA	down	no	10:75187919..75196923:-	ENSOARG00000003624
oar_circ_0000873	8	6	0	7	8	12	-0.98239	0.32709	0.999913	down	no	10:75456273..75459541:+	ENSOARG00000004044
oar_circ_0000874	0	0	2	0	0	0	1.3422	0.376272	NA	up	no	10:75994614..76003975:+	Null
oar_circ_0000877	2	0	0	0	0	0	1.26525	0.400366	NA	up	no	10:76205624..76272958:+	ENSOARG00000004442
oar_circ_0000878	3	0	0	0	0	0	1.40768	0.35635	NA	up	no	10:76205624..76313928:+	ENSOARG00000004442
oar_circ_0000880	0	0	0	0	0	4	-1.51425	0.325061	NA	down	no	10:76249262..76272958:+	ENSOARG00000004442
oar_circ_0000881	0	2	0	4	0	0	-0.679363	0.670445	NA	down	no	10:76249262..76306996:+	ENSOARG00000004442
oar_circ_0000882	0	7	0	0	5	2	-0.236842	0.87306	NA	down	no	10:76249262..76313928:+	ENSOARG00000004442
oar_circ_0000884	0	2	2	5	6	2	-1.40785	0.27276	0.999913	down	no	10:76249700..76313928:+	ENSOARG00000004442
oar_circ_0000885	12	12	10	17	17	12	-0.489989	0.479821	0.999913	down	no	10:76297440..76313928:+	ENSOARG00000004442
oar_circ_0000886	0	0	0	0	2	2	-1.81794	0.248911	NA	down	no	10:76297440..76339591:+	ENSOARG00000004442
oar_circ_0000889	0	0	2	0	0	0	1.3422	0.376272	NA	up	no	10:76306894..76361684:+	ENSOARG00000004442
oar_circ_0000890	3	0	0	0	0	0	1.40768	0.35635	NA	up	no	10:76306894..76449335:+	ENSOARG00000004442
oar_circ_0000891	2	0	0	2	0	8	-1.51623	0.314011	NA	down	no	10:76332033..76339591:+	ENSOARG00000004442
oar_circ_0000892	0	3	0	0	0	0	1.35454	0.372475	NA	up	no	10:76332033..76372064:+	ENSOARG00000004442
oar_circ_0000893	0	0	2	0	0	0	1.3422	0.376272	NA	up	no	10:76337742..76395988:+	ENSOARG00000004442
oar_circ_0000898	0	4	0	0	0	0	1.45045	0.343636	NA	up	no	10:76932914..76946579:-	ENSOARG00000004729
oar_circ_0000901	10	14	10	13	11	11	-0.114901	0.874928	0.999913	down	no	10:76938341..76944403:-	ENSOARG00000004729
oar_circ_0000902	3	0	0	0	0	2	0.284041	0.858382	NA	up	no	10:76960125..76971158:-	ENSOARG00000004729
oar_circ_0000903	0	0	0	0	2	0	-1.31779	0.383363	NA	down	no	10:76964153..76976808:-	ENSOARG00000004729
oar_circ_0000905	67	40	25	33	42	0	0.531504	0.665341	0.999913	up	no	10:76994005..77013736:-	ENSOARG00000004729
oar_circ_0000906	10	5	8	2	3	4	1.19733	0.238234	0.999913	up	no	10:77012156..77013736:-	ENSOARG00000004729
oar_circ_0000908	2	0	0	0	0	0	1.26525	0.400366	NA	up	no	10:77080272..77132297:-	ENSOARG00000004729
oar_circ_0000909	0	0	0	0	2	0	-1.31779	0.383363	NA	down	no	10:77088717..77132297:-	ENSOARG00000004729
oar_circ_0000910	6	10	0	4	5	2	0.234449	0.841024	0.999913	up	no	10:77105474..77132297:-	ENSOARG00000004729
oar_circ_0000911	7	16	6	10	4	2	0.623882	0.504764	0.999913	up	no	10:77124128..77132297:-	ENSOARG00000004729
oar_circ_0000912	0	3	0	0	0	0	1.35454	0.372475	NA	up	no	10:77124128..77178993:-	ENSOARG00000004729
oar_circ_0000913	111	223	82	116	109	174	-0.0605154	0.857052	0.999913	down	no	10:77178839..77187483:-	ENSOARG00000004729
oar_circ_0000915	0	2	0	2	0	2	-0.67839	0.669848	NA	down	no	10:77178839..77202859:-	Null
oar_circ_0000918	2	0	0	0	3	0	-0.36154	0.820708	NA	down	no	10:77327559..77362295:+	Null
oar_circ_0000919	6	0	0	0	3	0	0.480517	0.760227	NA	up	no	10:77339049..77362295:+	ENSOARG00000004848
oar_circ_0000921	0	0	0	0	3	2	-2.11932	0.183377	NA	down	no	10:77345641..77362295:+	ENSOARG00000004848
oar_circ_0000922	12	2	0	8	0	4	0.0822799	0.948681	0.999913	up	no	10:77345641..77435373:+	ENSOARG00000004848
oar_circ_0000923	2	2	0	0	0	4	-0.0439182	0.977686	NA	down	no	10:77350863..77362295:+	ENSOARG00000004848
oar_circ_0000924	4	8	0	7	3	3	-0.306661	0.795153	0.999913	down	no	10:77350863..77435373:+	ENSOARG00000004848
oar_circ_0000925	0	0	0	0	0	2	-1.27018	0.398252	NA	down	no	10:77531780..77593420:-	ENSOARG00000004918
oar_circ_0000926	0	7	0	18	0	15	-1.40276	0.375756	0.999913	down	no	10:77586172..77593420:-	ENSOARG00000004918
oar_circ_0000928	4	0	0	3	0	0	0.145038	0.927398	NA	up	no	10:78104509..78107154:-	Null
oar_circ_0000929	0	3	3	0	0	2	1.01052	0.516693	NA	up	no	10:78241462..78247971:+	ENSOARG00000005010
oar_circ_0000930	56	44	47	24	34	47	0.45224	0.326346	0.999913	up	no	10:78241462..78269243:+	ENSOARG00000005010
oar_circ_0000933	5	9	9	9	2	9	0.170491	0.853845	0.999913	up	no	10:78393130..78393727:+	ENSOARG00000005295
oar_circ_0000934	2	6	6	0	4	15	-0.330522	0.769722	0.999913	down	no	10:78393130..78397536:+	ENSOARG00000005295
oar_circ_0000935	10	3	7	9	10	9	-0.457289	0.600071	0.999913	down	no	10:78393130..78402423:+	ENSOARG00000005295
oar_circ_0000936	2	0	0	0	2	0	-0.0738807	0.962754	NA	down	no	10:78397410..78402423:+	ENSOARG00000005295
oar_circ_0000937	0	0	0	3	0	4	-2.52999	0.112726	NA	down	no	10:78402006..78410895:+	ENSOARG00000005295
oar_circ_0000938	3	0	0	0	2	0	0.196295	0.902023	NA	up	no	10:78425521..78447778:+	ENSOARG00000005295
oar_circ_0000939	2	2	3	8	0	4	-0.626991	0.619816	0.999913	down	no	10:78437623..78443290:+	ENSOARG00000005295
oar_circ_0000940	23	54	27	43	37	35	-0.255103	0.598366	0.999913	down	no	10:81672181..81674781:-	ENSOARG00000005479
oar_circ_0000941	0	2	0	2	0	0	-0.153208	0.922409	NA	down	no	10:82385362..82393816:-	Null
oar_circ_0000943	8	4	8	10	5	9	-0.233139	0.794225	0.999913	down	no	10:82602848..82604080:-	Null
oar_circ_0000944	2	0	0	0	0	0	1.26525	0.400366	NA	up	no	10:82602848..82625827:-	Null
oar_circ_0000947	0	0	0	0	0	5	-1.77413	0.258465	NA	down	no	10:82910697..82916597:-	Null
oar_circ_0000950	0	3	0	0	0	0	1.35454	0.372475	NA	up	no	10:83274129..83314923:+	ENSOARG00000005785
oar_circ_0000951	0	0	0	2	0	0	-1.31153	0.385304	NA	down	no	10:83392025..83413889:+	ENSOARG00000005785
oar_circ_0000953	19	0	9	10	12	0	0.209702	0.887246	0.999913	up	no	10:84818110..84831862:+	ENSOARG00000007108
oar_circ_0000954	9	5	0	0	5	0	0.905788	0.51979	0.999913	up	no	10:84818110..84841892:+	ENSOARG00000007108
oar_circ_0000955	0	6	3	0	2	0	1.29266	0.393133	NA	up	no	10:84818110..84849824:+	ENSOARG00000007108
oar_circ_0000957	0	0	0	0	4	0	-1.69677	0.277497	NA	down	no	10:84831774..84841892:+	ENSOARG00000007108
oar_circ_0000958	10	4	6	2	10	13	-0.293869	0.752981	0.999913	down	no	10:84831774..84849824:+	ENSOARG00000007108
oar_circ_0000959	0	0	0	0	3	0	-1.45859	0.340951	NA	down	no	10:84831774..84864544:+	ENSOARG00000007108
oar_circ_0000960	5	0	0	0	0	0	1.79465	0.253826	NA	up	no	10:84841232..84849824:+	ENSOARG00000007108
oar_circ_0000961	0	0	0	0	0	2	-1.27018	0.398252	NA	down	no	10:84841232..84864544:+	ENSOARG00000007108
oar_circ_0000962	3	8	11	5	5	6	0.423203	0.656807	0.999913	up	no	10:84849702..84864544:+	ENSOARG00000007108
oar_circ_0000964	0	0	2	0	0	0	1.3422	0.376272	NA	up	no	10:85675866..85682882:+	ENSOARG00000007391
oar_circ_0000966	0	0	0	0	0	2	-1.27018	0.398252	NA	down	no	10:85709528..85711186:+	ENSOARG00000007391
oar_circ_0000968	0	3	0	0	0	0	1.35454	0.372475	NA	up	no	10:86265255..86283307:-	ENSOARG00000008722
oar_circ_0000969	0	0	0	2	0	0	-1.31153	0.385304	NA	down	no	10:86268577..86287058:-	ENSOARG00000008722
oar_circ_0000970	0	3	0	0	0	0	1.35454	0.372475	NA	up	no	10:86374569..86395331:+	Null
oar_circ_0000971	0	0	0	0	2	0	-1.31779	0.383363	NA	down	no	10:86377889..86395331:+	Null
oar_circ_0000973	0	2	0	0	0	0	1.21286	0.417173	NA	up	no	10:86385023..86395331:+	Null
oar_circ_0000974	0	0	0	0	2	0	-1.31779	0.383363	NA	down	no	10:86385023..86396969:+	Null
oar_circ_0000975	3	0	0	3	0	0	-0.0742471	0.962899	NA	down	no	11:1002188..1006884:-	Null
oar_circ_0000976	0	0	0	2	0	0	-1.31153	0.385304	NA	down	no	11:10094049..10116305:+	ENSOARG00000012632
oar_circ_0000978	6	7	5	5	0	6	0.581618	0.600075	0.999913	up	no	11:10108340..10116305:+	ENSOARG00000012632
oar_circ_0000980	4	4	2	0	0	3	1.25011	0.381367	NA	up	no	11:10172910..10179764:+	ENSOARG00000013249
oar_circ_0000983	0	0	3	0	0	0	1.49765	0.330158	NA	up	no	11:10183563..10196046:+	ENSOARG00000013249
oar_circ_0000986	40	30	35	22	23	13	0.777143	0.158786	0.999913	up	no	11:10247876..10254769:+	ENSOARG00000014000
oar_circ_0000987	20	18	7	6	15	8	0.466099	0.539051	0.999913	up	no	11:10247876..10291674:+	ENSOARG00000014000
oar_circ_0000988	13	16	24	18	7	14	0.430095	0.537367	0.999913	up	no	11:10251967..10291674:+	ENSOARG00000014000
oar_circ_0000989	0	7	0	0	2	0	0.771323	0.62674	NA	up	no	11:10251967..10336229:+	ENSOARG00000014000
oar_circ_0000990	0	0	0	0	4	0	-1.69677	0.277497	NA	down	no	11:10280504..10291674:+	ENSOARG00000014000
oar_circ_0000991	0	0	2	0	0	0	1.3422	0.376272	NA	up	no	11:10280504..10336229:+	ENSOARG00000014000
oar_circ_0000993	0	0	0	0	0	2	-1.27018	0.398252	NA	down	no	11:10604987..10646013:+	ENSOARG00000014972
oar_circ_0000995	0	2	4	0	2	0	0.976912	0.528088	NA	up	no	11:10613059..10634898:+	ENSOARG00000014972
oar_circ_0000996	8	9	4	3	0	4	1.28688	0.255371	0.999913	up	no	11:10613059..10646013:+	ENSOARG00000014972
oar_circ_0000997	3	0	0	5	0	0	-0.498518	0.752708	NA	down	no	11:10613059..10666907:+	ENSOARG00000014972
oar_circ_0000998	5	2	3	2	4	5	-0.129581	0.910388	0.999913	down	no	11:10631083..10634898:+	ENSOARG00000014972
oar_circ_0000999	5	2	0	0	2	6	-0.20034	0.886632	NA	down	no	11:10631083..10646013:+	ENSOARG00000014972
oar_circ_0001000	0	0	0	0	0	2	-1.27018	0.398252	NA	down	no	11:10631083..10666907:+	ENSOARG00000014972
oar_circ_0001003	0	2	0	0	0	0	1.21286	0.417173	NA	up	no	11:10730084..10730619:+	ENSOARG00000015532
oar_circ_0001004	6	3	4	2	0	0	1.94694	0.158941	NA	up	no	11:10745855..10773831:+	ENSOARG00000015532
oar_circ_0001005	15	5	3	2	16	6	-0.161448	0.867159	0.999913	down	no	11:10773129..10773831:+	ENSOARG00000015532
oar_circ_0001007	2	0	0	0	0	2	0.0143163	0.992743	NA	up	no	11:10781894..10842499:+	ENSOARG00000016110
oar_circ_0001008	0	4	0	14	3	3	-2.0862	0.101361	0.999913	down	no	11:10781894..10865227:+	ENSOARG00000016110
oar_circ_0001009	0	0	0	0	0	3	-1.41089	0.355038	NA	down	no	11:10781894..10875944:+	ENSOARG00000016110
oar_circ_0001011	0	0	0	0	0	3	-1.41089	0.355038	NA	down	no	11:10830556..10842499:+	ENSOARG00000016110
oar_circ_0001012	0	0	0	2	0	0	-1.31153	0.385304	NA	down	no	11:10830556..10865227:+	ENSOARG00000016110
oar_circ_0001013	0	0	0	2	0	0	-1.31153	0.385304	NA	down	no	11:11431853..11433676:-	Null
oar_circ_0001014	0	4	0	6	2	3	-1.30288	0.348551	NA	down	no	11:11552134..11560883:-	ENSOARG00000016753
oar_circ_0001015	0	0	2	0	0	0	1.3422	0.376272	NA	up	no	11:11552134..11592037:-	ENSOARG00000016753
oar_circ_0001018	0	2	0	0	0	0	1.21286	0.417173	NA	up	no	11:11558187..11589777:-	ENSOARG00000016753
oar_circ_0001019	0	0	0	0	0	2	-1.27018	0.398252	NA	down	no	11:11586705..11592037:-	ENSOARG00000016753
oar_circ_0001020	3	0	0	0	0	2	0.284041	0.858382	NA	up	no	11:11586705..11601606:-	ENSOARG00000016753
oar_circ_0001021	0	0	2	0	0	0	1.3422	0.376272	NA	up	no	11:11586705..11612716:-	ENSOARG00000016753
oar_circ_0001023	0	0	0	2	0	0	-1.31153	0.385304	NA	down	no	11:11638806..11717846:-	ENSOARG00000016753
oar_circ_0001024	0	2	0	0	0	2	-0.0765536	0.960947	NA	down	no	11:11655569..11717846:-	ENSOARG00000016753
oar_circ_0001025	16	12	12	3	7	5	1.2612	0.130598	0.999913	up	no	11:11680526..11702488:-	ENSOARG00000016753
oar_circ_0001026	6	15	7	7	14	7	-0.125794	0.879039	0.999913	down	no	11:11680526..11717846:-	ENSOARG00000016753
oar_circ_0001028	0	0	0	0	3	0	-1.45859	0.340951	NA	down	no	11:11680526..11830871:-	ENSOARG00000016753
oar_circ_0001029	2	0	0	0	0	0	1.26525	0.400366	NA	up	no	11:11691729..11702488:-	ENSOARG00000016753
oar_circ_0001030	4	10	3	2	2	3	0.970608	0.391917	0.999913	up	no	11:11691729..11717846:-	ENSOARG00000016753
oar_circ_0001031	7	7	0	2	5	2	0.336306	0.782727	0.999913	up	no	11:11698956..11717846:-	ENSOARG00000016753
oar_circ_0001032	2	0	0	0	0	0	1.26525	0.400366	NA	up	no	11:11716928..11830871:-	ENSOARG00000016753
oar_circ_0001035	2	3	0	5	0	0	-0.176773	0.908158	NA	down	no	11:11911114..11920015:-	ENSOARG00000017048
oar_circ_0001036	17	9	9	14	9	12	-0.051804	0.944484	0.999913	down	no	11:12049019..12055563:+	ENSOARG00000017155
oar_circ_0001038	3	0	0	0	0	0	1.40768	0.35635	NA	up	no	11:12049019..12085770:+	ENSOARG00000017155
oar_circ_0001039	5	3	3	2	9	0	-0.10262	0.933138	0.999913	down	no	11:12051310..12055563:+	ENSOARG00000017155
oar_circ_0001040	0	0	5	2	0	5	-0.119727	0.935754	NA	down	no	11:12051310..12076655:+	ENSOARG00000017155
oar_circ_0001043	5	0	0	0	0	4	0.204758	0.896832	NA	up	no	11:12068805..12076655:+	ENSOARG00000017155
oar_circ_0001044	0	0	0	3	0	0	-1.45236	0.342774	NA	down	no	11:12072870..12079706:+	ENSOARG00000017155
oar_circ_0001045	0	0	0	3	0	3	-2.33118	0.144236	NA	down	no	11:12076531..12081603:+	ENSOARG00000017155
oar_circ_0001046	3	0	5	0	4	0	0.724066	0.623594	NA	up	no	11:12218221..12267198:+	ENSOARG00000017636
oar_circ_0001047	3	4	6	2	3	3	0.598651	0.600796	0.999913	up	no	11:12259406..12267198:+	ENSOARG00000017636
oar_circ_0001049	3	0	5	0	0	0	2.85615	0.0714815	NA	up	no	11:12296680..12302767:+	ENSOARG00000017636
oar_circ_0001052	11	4	0	0	2	2	1.3473	0.320447	0.999913	up	no	11:12301304..12311486:+	ENSOARG00000017636
oar_circ_0001053	2	8	0	0	2	8	-0.143342	0.915639	0.999913	down	no	11:12301304..12327203:+	ENSOARG00000017636
oar_circ_0001056	2	0	0	0	0	0	1.26525	0.400366	NA	up	no	11:12311384..12318290:+	ENSOARG00000017636
oar_circ_0001058	3	0	0	0	0	0	1.40768	0.35635	NA	up	no	11:12315141..12327203:+	ENSOARG00000017636
oar_circ_0001059	3	8	2	5	7	3	-0.346232	0.745517	0.999913	down	no	11:12328231..12354877:+	ENSOARG00000017636
oar_circ_0001061	0	2	0	0	0	0	1.21286	0.417173	NA	up	no	11:12331984..12342070:+	ENSOARG00000017636
oar_circ_0001062	0	0	0	0	2	0	-1.31779	0.383363	NA	down	no	11:12343508..12352428:+	ENSOARG00000017636
oar_circ_0001064	2	0	0	0	2	0	-0.0738807	0.962754	NA	down	no	11:12475133..12484578:+	ENSOARG00000018350
oar_circ_0001065	0	2	0	0	0	0	1.21286	0.417173	NA	up	no	11:12493562..12496273:+	ENSOARG00000018350
oar_circ_0001066	2	3	6	2	0	0	1.77857	0.208505	NA	up	no	11:12928978..12933230:+	ENSOARG00000000176
oar_circ_0001067	0	0	0	0	0	2	-1.27018	0.398252	NA	down	no	11:12930743..12933230:+	ENSOARG00000000176
oar_circ_0001068	0	0	0	0	0	2	-1.27018	0.398252	NA	down	no	11:12960104..12971945:+	ENSOARG00000000176
oar_circ_0001069	0	5	2	2	2	0	0.421869	0.773739	NA	up	no	11:13042788..13061888:-	ENSOARG00000000829
oar_circ_0001070	0	3	3	0	3	3	-0.000131424	0.999927	NA	down	no	11:13052857..13061888:-	ENSOARG00000000829
oar_circ_0001071	4	4	0	0	0	3	0.856244	0.574215	NA	up	no	11:13080043..13092203:-	ENSOARG00000000829
oar_circ_0001072	0	2	0	0	0	0	1.21286	0.417173	NA	up	no	11:13080043..13111642:-	ENSOARG00000000829
oar_circ_0001073	2	0	0	0	0	0	1.26525	0.400366	NA	up	no	11:13080043..13121620:-	ENSOARG00000000829
oar_circ_0001074	3	0	0	0	0	0	1.40768	0.35635	NA	up	no	11:13080043..13180573:-	ENSOARG00000000829
oar_circ_0001075	4	0	0	0	0	0	1.53554	0.319703	NA	up	no	11:13091934..13092203:-	ENSOARG00000000829
oar_circ_0001076	4	2	0	4	5	0	-0.607122	0.661082	NA	down	no	11:13148564..13153085:-	ENSOARG00000000829
oar_circ_0001080	2	4	0	4	0	0	0.18587	0.903627	NA	up	no	11:13163098..13180573:-	ENSOARG00000000829
oar_circ_0001084	0	6	2	7	0	0	-0.0166349	0.990911	NA	down	no	11:13205193..13214057:-	ENSOARG00000000829
oar_circ_0001085	0	3	0	0	0	0	1.35454	0.372475	NA	up	no	11:13261934..13268432:-	Null
oar_circ_0001086	10	12	5	9	22	22	-1.02034	0.16066	0.999913	down	no	11:13326342..13330910:+	ENSOARG00000001996
oar_circ_0001087	0	0	0	3	0	0	-1.45236	0.342774	NA	down	no	11:13329528..13344773:+	ENSOARG00000001996
oar_circ_0001088	0	0	0	4	0	0	-1.67232	0.283637	NA	down	no	11:13393171..13417238:-	Null
oar_circ_0001090	0	0	0	0	0	2	-1.27018	0.398252	NA	down	no	11:13411290..13420159:-	ENSOARG00000002452
oar_circ_0001091	0	4	0	0	0	0	1.45045	0.343636	NA	up	no	11:13411290..13420162:-	ENSOARG00000002452
oar_circ_0001093	7	26	6	7	12	13	0.107306	0.891469	0.999913	up	no	11:13411290..13420297:-	ENSOARG00000002452
oar_circ_0001094	0	0	0	0	0	3	-1.41089	0.355038	NA	down	no	11:13411290..13429630:-	ENSOARG00000002452
oar_circ_0001097	0	3	0	4	0	0	-0.415513	0.794308	NA	down	no	11:13411290..13452145:-	ENSOARG00000002452
oar_circ_0001098	0	0	0	0	2	0	-1.31779	0.383363	NA	down	no	11:13416596..13420162:-	ENSOARG00000002452
oar_circ_0001100	2	3	2	0	0	0	2.66546	0.0935654	NA	up	no	11:13416596..13429630:-	ENSOARG00000002452
oar_circ_0001101	0	2	0	0	4	2	-1.12293	0.472119	NA	down	no	11:13428683..13434095:-	ENSOARG00000002452
oar_circ_0001102	0	0	0	0	0	3	-1.41089	0.355038	NA	down	no	11:13428683..13440228:-	ENSOARG00000002452
oar_circ_0001104	0	2	0	4	0	5	-1.54865	0.306897	NA	down	no	11:13428683..13452145:-	ENSOARG00000002452
oar_circ_0001107	14	0	4	7	0	9	0.171083	0.886415	0.999913	up	no	11:13440095..13442584:-	ENSOARG00000002452
oar_circ_0001108	3	9	0	0	3	5	0.284486	0.83159	0.999913	up	no	11:13440095..13452145:-	ENSOARG00000002452
oar_circ_0001109	6	0	2	0	0	3	1.00428	0.506379	NA	up	no	11:13490576..13497539:-	ENSOARG00000002998
oar_circ_0001110	3	0	2	0	0	0	2.14625	0.178182	NA	up	no	11:13490576..13504468:-	ENSOARG00000002998
oar_circ_0001111	0	3	0	0	0	0	1.35454	0.372475	NA	up	no	11:13490576..13508374:-	ENSOARG00000002998
oar_circ_0001112	0	0	0	0	0	3	-1.41089	0.355038	NA	down	no	11:13497336..13500225:-	ENSOARG00000002998
oar_circ_0001113	0	0	0	3	0	2	-2.10281	0.186666	NA	down	no	11:13497336..13504468:-	ENSOARG00000002998
oar_circ_0001114	0	0	0	4	3	4	-3.42381	0.0267261	NA	down	yes	11:13501098..13504468:-	ENSOARG00000002998
oar_circ_0001116	0	0	0	6	0	0	-2.17982	0.171291	NA	down	no	11:14163834..14167743:-	ENSOARG00000005512
oar_circ_0001118	0	3	0	0	0	0	1.35454	0.372475	NA	up	no	11:14285281..14290792:-	ENSOARG00000006349
oar_circ_0001119	0	0	3	0	0	0	1.49765	0.330158	NA	up	no	11:14285281..14291572:-	ENSOARG00000006349
oar_circ_0001120	3	0	0	0	0	0	1.40768	0.35635	NA	up	no	11:14304050..14328172:-	ENSOARG00000006349
oar_circ_0001122	0	0	0	2	0	0	-1.31153	0.385304	NA	down	no	11:14315664..14328172:-	ENSOARG00000006349
oar_circ_0001123	3	3	3	6	3	3	-0.405632	0.722115	0.999913	down	no	11:14324852..14328172:-	ENSOARG00000006349
oar_circ_0001124	3	5	2	2	0	2	0.936414	0.489048	NA	up	no	11:14339383..14350568:-	ENSOARG00000006349
oar_circ_0001125	5	0	0	0	0	0	1.79465	0.253826	NA	up	no	11:14678748..14679742:-	ENSOARG00000008197
oar_circ_0001126	30	31	12	23	15	17	0.270161	0.649978	0.999913	up	no	11:14678748..14679800:-	ENSOARG00000008197
oar_circ_0001127	3	0	0	0	0	0	1.40768	0.35635	NA	up	no	11:14678748..14681583:-	ENSOARG00000008197
oar_circ_0001128	3	6	2	0	3	0	1.21518	0.388775	NA	up	no	11:14722205..14745015:+	ENSOARG00000008571
oar_circ_0001129	0	0	0	2	0	0	-1.31153	0.385304	NA	down	no	11:14722205..14745564:+	ENSOARG00000008571
oar_circ_0001130	0	5	0	0	0	0	1.59058	0.304969	NA	up	no	11:14722205..14752289:+	Null
oar_circ_0001132	2	4	4	0	0	2	1.67906	0.24451	NA	up	no	11:17098055..17125662:+	ENSOARG00000010124
oar_circ_0001133	8	0	0	0	2	3	0.424067	0.776069	NA	up	no	11:17104881..17125662:+	ENSOARG00000010124
oar_circ_0001135	19	29	20	16	22	0	0.592833	0.594373	0.999913	up	no	11:17420248..17424630:-	ENSOARG00000010645
oar_circ_0001137	6	6	4	8	8	14	-0.888463	0.308009	0.999913	down	no	11:17556282..17585356:-	ENSOARG00000011384
oar_circ_0001138	2	2	0	2	5	0	-0.746807	0.609662	NA	down	no	11:17558093..17585356:-	ENSOARG00000011384
oar_circ_0001139	0	0	0	2	2	0	-1.89575	0.230914	NA	down	no	11:17559246..17585352:-	ENSOARG00000011384
oar_circ_0001140	29	31	39	25	20	32	0.347886	0.505703	0.999913	up	no	11:17559246..17585356:-	ENSOARG00000011384
oar_circ_0001141	0	0	0	0	3	0	-1.45859	0.340951	NA	down	no	11:17560757..17585356:-	ENSOARG00000011384
oar_circ_0001142	3	0	2	0	0	0	2.14625	0.178182	NA	up	no	11:17561891..17570123:-	ENSOARG00000011384
oar_circ_0001143	0	0	3	0	3	4	-0.635529	0.674673	NA	down	no	11:17565532..17570123:-	ENSOARG00000011384
oar_circ_0001144	4	5	2	0	3	0	1.23468	0.379589	NA	up	no	11:17565532..17585356:-	ENSOARG00000011384
oar_circ_0001145	5	10	11	4	13	6	0.12061	0.891193	0.999913	up	no	11:17566265..17570123:-	ENSOARG00000011384
oar_circ_0001146	2	0	0	3	5	2	-1.72713	0.228857	NA	down	no	11:17566265..17585356:-	ENSOARG00000011384
oar_circ_0001147	0	0	0	4	2	0	-2.41952	0.129616	NA	down	no	11:17569395..17585356:-	ENSOARG00000011384
oar_circ_0001148	14	8	5	6	12	11	-0.174713	0.831924	0.999913	down	no	11:17577120..17585356:-	ENSOARG00000011384
oar_circ_0001149	10	3	10	4	6	5	0.578404	0.545993	0.999913	up	no	11:17580494..17585356:-	ENSOARG00000011384
oar_circ_0001150	5	0	2	3	0	0	0.769006	0.612954	NA	up	no	11:17662192..17663603:-	ENSOARG00000011933
oar_circ_0001151	0	3	0	0	0	0	1.35454	0.372475	NA	up	no	11:17662192..17667814:-	ENSOARG00000011933
oar_circ_0001152	2	0	0	0	0	0	1.26525	0.400366	NA	up	no	11:17712424..17714800:-	ENSOARG00000012322
oar_circ_0001153	0	2	2	0	0	0	1.81069	0.250939	NA	up	no	11:17712424..17718042:-	ENSOARG00000012322
oar_circ_0001155	3	6	9	0	4	2	1.32813	0.261141	0.999913	up	no	11:17749784..17774075:+	ENSOARG00000012859
oar_circ_0001156	6	5	0	0	0	0	2.99772	0.057436	NA	up	no	11:17753841..17774075:+	ENSOARG00000012859
oar_circ_0001157	0	5	0	0	0	2	0.558324	0.726547	NA	up	no	11:17787866..17790064:-	ENSOARG00000013017
oar_circ_0001158	4	0	3	0	6	0	0.140575	0.923709	NA	up	no	11:17787866..17796280:-	ENSOARG00000013017
oar_circ_0001159	0	0	0	3	0	0	-1.45236	0.342774	NA	down	no	11:17789973..17800540:-	ENSOARG00000013017
oar_circ_0001161	0	0	0	0	0	3	-1.41089	0.355038	NA	down	no	11:17792470..17807300:-	ENSOARG00000013017
oar_circ_0001162	0	2	0	0	0	0	1.21286	0.417173	NA	up	no	11:17856793..17859399:+	ENSOARG00000013474
oar_circ_0001163	2	2	0	0	2	2	-0.111913	0.941804	NA	down	no	11:17856793..17860524:+	ENSOARG00000013474
oar_circ_0001164	49	25	23	37	0	52	0.100996	0.933954	0.999913	up	no	11:17860340..17867825:+	ENSOARG00000013474
oar_circ_0001165	5	5	0	0	0	0	2.85218	0.0718961	NA	up	no	11:18260902..18261453:-	ENSOARG00000014671
oar_circ_0001166	18	14	0	4	5	5	0.881589	0.391331	0.999913	up	no	11:18263005..18263922:-	ENSOARG00000014671
oar_circ_0001167	0	0	0	0	0	4	-1.51425	0.325061	NA	down	no	11:18263005..18267211:-	ENSOARG00000014671
oar_circ_0001168	0	0	0	0	0	2	-1.27018	0.398252	NA	down	no	11:18263005..18268724:-	ENSOARG00000014671
oar_circ_0001169	0	4	0	0	0	0	1.45045	0.343636	NA	up	no	11:18263005..18275144:-	ENSOARG00000014671
oar_circ_0001170	8	17	0	6	5	4	0.415459	0.694808	0.999913	up	no	11:18339958..18349301:-	ENSOARG00000014671
oar_circ_0001171	0	0	0	0	3	0	-1.45859	0.340951	NA	down	no	11:18339958..18358183:-	ENSOARG00000014671
oar_circ_0001172	0	0	0	0	2	2	-1.81794	0.248911	NA	down	no	11:18339958..18368232:-	ENSOARG00000014671
oar_circ_0001173	0	5	0	0	2	4	-0.338217	0.824634	NA	down	no	11:18339958..18375909:-	ENSOARG00000014671
oar_circ_0001176	36	45	29	28	36	27	0.17485	0.715844	0.999913	up	no	11:18371661..18372882:-	ENSOARG00000014671
oar_circ_0001177	0	0	0	4	0	0	-1.67232	0.283637	NA	down	no	11:18371661..18375909:-	ENSOARG00000014671
oar_circ_0001178	11	15	6	12	5	31	-0.606904	0.432687	0.999913	down	no	11:18371661..18383395:-	ENSOARG00000014671
oar_circ_0001179	3	0	0	0	0	0	1.40768	0.35635	NA	up	no	11:18373840..18375909:-	ENSOARG00000014671
oar_circ_0001180	2	0	0	0	0	0	1.26525	0.400366	NA	up	no	11:18383018..18388845:-	ENSOARG00000014671
oar_circ_0001181	3	0	0	0	0	0	1.40768	0.35635	NA	up	no	11:18383018..18411605:-	ENSOARG00000014671
oar_circ_0001182	3	2	0	0	0	0	1.93377	0.222559	NA	up	no	11:18400019..18441415:-	ENSOARG00000014671
oar_circ_0001184	0	0	3	0	0	0	1.49765	0.330158	NA	up	no	11:18411157..18430735:-	ENSOARG00000014671
oar_circ_0001185	2	0	0	0	0	5	-0.666153	0.676105	NA	down	no	11:18412924..18424826:-	ENSOARG00000014671
oar_circ_0001186	11	11	7	7	2	6	0.800333	0.377866	0.999913	up	no	11:18422354..18441415:-	ENSOARG00000014671
oar_circ_0001187	9	9	6	9	5	9	-0.00970009	0.990972	0.999913	down	no	11:18430629..18441415:-	ENSOARG00000014671
oar_circ_0001189	0	0	0	0	0	4	-1.51425	0.325061	NA	down	no	11:19271558..19346565:-	ENSOARG00000017279
oar_circ_0001190	0	0	0	0	2	0	-1.31779	0.383363	NA	down	no	11:19328173..19346726:+	Null
oar_circ_0001192	0	0	0	0	2	0	-1.31779	0.383363	NA	down	no	11:19328173..19381833:+	ENSOARG00000017279
oar_circ_0001193	3	3	0	2	2	4	-0.442921	0.742872	NA	down	no	11:19336784..19381833:+	ENSOARG00000017279
oar_circ_0001194	0	0	0	0	0	2	-1.27018	0.398252	NA	down	no	11:19346538..19381833:+	ENSOARG00000017279
oar_circ_0001197	0	0	0	3	0	0	-1.45236	0.342774	NA	down	no	11:19454495..19455307:-	Null
oar_circ_0001198	4	0	2	0	0	0	2.36298	0.138855	NA	up	no	11:19641914..19646453:-	ENSOARG00000000048
oar_circ_0001199	3	0	0	0	0	0	1.40768	0.35635	NA	up	no	11:19645571..19648422:-	ENSOARG00000000048
oar_circ_0001201	0	0	0	2	0	0	-1.31153	0.385304	NA	down	no	11:19704198..19707923:+	ENSOARG00000001819
oar_circ_0001202	2	0	0	0	0	3	-0.251714	0.874336	NA	down	no	11:19969385..19970850:-	ENSOARG00000005328
oar_circ_0001203	0	0	3	0	0	3	0.191546	0.904396	NA	up	no	11:20244276..20246000:-	ENSOARG00000006644
oar_circ_0001205	2	2	0	0	0	0	1.64509	0.291905	NA	up	no	11:20373769..20414213:+	ENSOARG00000006793
oar_circ_0001206	2	0	0	0	0	0	1.26525	0.400366	NA	up	no	11:20406879..20409703:+	ENSOARG00000006793
oar_circ_0001207	0	0	0	0	2	0	-1.31779	0.383363	NA	down	no	11:20411917..20414213:+	ENSOARG00000006793
oar_circ_0001208	0	0	0	0	0	2	-1.27018	0.398252	NA	down	no	11:20464067..20466225:-	ENSOARG00000007782
oar_circ_0001209	0	0	0	3	0	0	-1.45236	0.342774	NA	down	no	11:20486041..20486806:+	ENSOARG00000008317
oar_circ_0001210	3	0	0	0	0	0	1.40768	0.35635	NA	up	no	11:20525230..20533339:-	ENSOARG00000008802
oar_circ_0001211	0	0	2	0	0	0	1.3422	0.376272	NA	up	no	11:20540094..20554326:-	ENSOARG00000008802
oar_circ_0001212	7	7	6	2	3	7	0.635551	0.529313	0.999913	up	no	11:20540094..20567508:-	ENSOARG00000008802
oar_circ_0001213	3	6	4	4	3	0	0.62014	0.613605	0.999913	up	no	11:20548704..20567508:-	ENSOARG00000008802
oar_circ_0001214	4	9	11	3	10	3	0.48757	0.612364	0.999913	up	no	11:20770475..20785311:+	ENSOARG00000009452
oar_circ_0001217	0	2	0	0	0	0	1.21286	0.417173	NA	up	no	11:20770475..20804554:+	ENSOARG00000009452
oar_circ_0001218	0	0	0	0	0	3	-1.41089	0.355038	NA	down	no	11:20773345..20798619:+	ENSOARG00000009452
oar_circ_0001219	0	0	2	0	0	0	1.3422	0.376272	NA	up	no	11:20819055..20825991:+	ENSOARG00000009452
oar_circ_0001220	9	19	12	14	13	5	0.190952	0.801792	0.999913	up	no	11:20897519..20901668:+	ENSOARG00000009006
oar_circ_0001221	2	4	3	11	9	5	-1.39895	0.160116	0.999913	down	no	11:20899505..20901668:+	ENSOARG00000009006
oar_circ_0001224	2	0	0	0	0	0	1.26525	0.400366	NA	up	no	11:21122140..21126022:+	ENSOARG00000010615
oar_circ_0001226	0	0	0	0	2	2	-1.81794	0.248911	NA	down	no	11:21122140..21132710:+	ENSOARG00000010615
oar_circ_0001227	3	0	0	0	2	0	0.196295	0.902023	NA	up	no	11:21123235..21124906:+	ENSOARG00000010615
oar_circ_0001228	3	7	0	0	0	3	1.06326	0.478711	NA	up	no	11:21123235..21126022:+	ENSOARG00000010615
oar_circ_0001229	0	0	0	0	0	2	-1.27018	0.398252	NA	down	no	11:21128169..21138961:+	ENSOARG00000010615
oar_circ_0001231	2	0	0	3	0	4	-1.14309	0.459006	NA	down	no	11:21141064..21152564:+	ENSOARG00000010615
oar_circ_0001232	3	3	0	0	3	4	-0.277373	0.84606	NA	down	no	11:21141064..21154143:+	ENSOARG00000010615
oar_circ_0001233	0	2	0	0	0	0	1.21286	0.417173	NA	up	no	11:21169609..21190624:+	ENSOARG00000010931
oar_circ_0001234	0	0	2	0	0	0	1.3422	0.376272	NA	up	no	11:21169684..21197130:+	ENSOARG00000010931
oar_circ_0001235	0	6	0	0	3	11	-1.06136	0.451059	0.999913	down	no	11:21175236..21175774:+	ENSOARG00000010931
oar_circ_0001236	0	0	0	0	2	0	-1.31779	0.383363	NA	down	no	11:21175236..21179183:+	ENSOARG00000010931
oar_circ_0001237	0	2	0	5	3	0	-1.49559	0.326059	NA	down	no	11:21175236..21183339:+	ENSOARG00000010931
oar_circ_0001238	0	0	0	2	0	0	-1.31153	0.385304	NA	down	no	11:21175236..21190624:+	ENSOARG00000010931
oar_circ_0001239	2	0	0	0	4	0	-0.600282	0.706769	NA	down	no	11:21179092..21183339:+	ENSOARG00000010931
oar_circ_0001240	0	0	0	0	0	2	-1.27018	0.398252	NA	down	no	11:21428263..21433055:+	ENSOARG00000011086
oar_circ_0001242	0	6	0	3	2	0	-0.0787112	0.958802	NA	down	no	11:21437036..21442738:+	ENSOARG00000011086
oar_circ_0001243	0	0	0	0	2	0	-1.31779	0.383363	NA	down	no	11:21771567..21776672:+	ENSOARG00000011703
oar_circ_0001244	0	0	2	0	3	0	-0.216724	0.892022	NA	down	no	11:21793933..21803440:+	ENSOARG00000011703
oar_circ_0001245	0	0	0	3	0	0	-1.45236	0.342774	NA	down	no	11:21793933..21804726:+	ENSOARG00000011703
oar_circ_0001246	2	0	0	4	0	3	-1.16332	0.45051	NA	down	no	11:21803339..21822610:+	ENSOARG00000011703
oar_circ_0001249	3	0	0	0	0	0	1.40768	0.35635	NA	up	no	11:21836912..21851836:+	ENSOARG00000011703
oar_circ_0001250	0	2	0	0	0	0	1.21286	0.417173	NA	up	no	11:21847638..21851836:+	ENSOARG00000011703
oar_circ_0001251	4	4	0	4	4	5	-0.728512	0.547358	0.999913	down	no	11:21970148..21976648:+	ENSOARG00000011968
oar_circ_0001252	0	0	0	0	0	2	-1.27018	0.398252	NA	down	no	11:21970148..22005208:+	ENSOARG00000011968
oar_circ_0001253	2	0	0	0	0	0	1.26525	0.400366	NA	up	no	11:21973810..21976648:+	ENSOARG00000011968
oar_circ_0001254	0	0	0	0	3	0	-1.45859	0.340951	NA	down	no	11:21973810..22005208:+	ENSOARG00000011968
oar_circ_0001255	3	0	0	0	0	0	1.40768	0.35635	NA	up	no	11:22142719..22145333:-	Null
oar_circ_0001256	0	0	0	0	3	0	-1.45859	0.340951	NA	down	no	11:22279049..22281762:-	ENSOARG00000012974
oar_circ_0001257	5	8	2	2	3	3	0.640922	0.573658	0.999913	up	no	11:22340439..22343639:-	ENSOARG00000013025
oar_circ_0001258	2	3	2	0	0	0	2.66546	0.0935654	NA	up	no	11:22522595..22536863:+	ENSOARG00000014479
oar_circ_0001259	5	5	0	0	0	0	2.85218	0.0718961	NA	up	no	11:22536775..22547101:+	ENSOARG00000014479
oar_circ_0001260	4	11	3	9	2	5	0.00809472	0.993672	0.999913	up	no	11:22723568..22727511:-	ENSOARG00000015076
oar_circ_0001262	0	0	0	3	0	0	-1.45236	0.342774	NA	down	no	11:22851358..22858403:-	ENSOARG00000015076
oar_circ_0001263	0	0	0	0	2	0	-1.31779	0.383363	NA	down	no	11:22851358..22890535:-	ENSOARG00000015076
oar_circ_0001264	14	11	8	5	24	11	-0.350212	0.653203	0.999913	down	no	11:22889835..22890535:-	ENSOARG00000015076
oar_circ_0001265	0	2	0	0	0	0	1.21286	0.417173	NA	up	no	11:22889835..22898057:-	ENSOARG00000015076
oar_circ_0001266	0	0	0	0	4	0	-1.69677	0.277497	NA	down	no	11:22916472..22918691:+	ENSOARG00000015317
oar_circ_0001270	6	4	5	3	0	5	0.776504	0.511526	0.999913	up	no	11:23033894..23045885:-	ENSOARG00000015825
oar_circ_0001271	4	0	0	0	3	2	-0.259341	0.866557	NA	down	no	11:23033894..23060300:-	ENSOARG00000015825
oar_circ_0001275	5	0	0	0	0	0	1.79465	0.253826	NA	up	no	11:23165337..23189988:+	Null
oar_circ_0001276	2	2	0	0	0	0	1.64509	0.291905	NA	up	no	11:23183623..23185164:+	ENSOARG00000016011
oar_circ_0001277	0	2	0	0	0	0	1.21286	0.417173	NA	up	no	11:23378896..23380282:-	Null
oar_circ_0001279	0	3	0	0	0	0	1.35454	0.372475	NA	up	no	11:23449948..23465083:+	ENSOARG00000016618
oar_circ_0001280	0	0	2	0	0	0	1.3422	0.376272	NA	up	no	11:23453808..23465083:+	ENSOARG00000016618
oar_circ_0001281	0	0	0	4	0	0	-1.67232	0.283637	NA	down	no	11:23459135..23465083:+	ENSOARG00000016618
oar_circ_0001283	0	3	0	0	0	0	1.35454	0.372475	NA	up	no	11:23939617..23945185:-	ENSOARG00000017156
oar_circ_0001285	0	7	0	0	0	0	1.99804	0.207901	NA	up	no	11:24106996..24109734:-	ENSOARG00000017826
oar_circ_0001286	8	5	0	0	0	3	1.43619	0.322151	NA	up	no	11:24123379..24124686:-	Null
oar_circ_0001287	0	0	4	0	0	0	1.82963	0.245653	NA	up	no	11:24252453..24266654:-	ENSOARG00000018345
oar_circ_0001288	2	4	0	0	0	0	2.10719	0.185885	NA	up	no	11:24273288..24275869:-	ENSOARG00000018345
oar_circ_0001289	0	2	0	0	0	0	1.21286	0.417173	NA	up	no	11:24273288..24285216:-	ENSOARG00000018345
oar_circ_0001291	0	0	0	0	0	2	-1.27018	0.398252	NA	down	no	11:24286754..24290314:-	ENSOARG00000018345
oar_circ_0001292	0	0	0	0	2	0	-1.31779	0.383363	NA	down	no	11:24288496..24301669:-	ENSOARG00000018345
oar_circ_0001293	2	0	0	0	0	0	1.26525	0.400366	NA	up	no	11:24322716..24324665:+	ENSOARG00000018794
oar_circ_0001294	0	2	3	0	0	0	2.13925	0.179558	NA	up	no	11:24351376..24378618:-	ENSOARG00000018887
oar_circ_0001296	0	3	2	0	0	0	2.03661	0.200377	NA	up	no	11:24360643..24382910:-	ENSOARG00000018887
oar_circ_0001297	0	3	5	0	2	0	1.28852	0.394934	NA	up	no	11:24368835..24382910:-	ENSOARG00000018887
oar_circ_0001298	4	6	5	5	4	5	0.037684	0.97046	0.999913	up	no	11:24378500..24382910:-	ENSOARG00000018887
oar_circ_0001299	27	9	10	25	15	7	-0.115005	0.876308	0.999913	down	no	11:24416166..24429549:-	Null
oar_circ_0001301	7	3	2	2	7	3	-0.0920055	0.934879	0.999913	down	no	11:24670721..24674047:-	ENSOARG00000000274
oar_circ_0001303	4	5	5	2	3	4	0.524133	0.636851	0.999913	up	no	11:24865097..24875246:+	ENSOARG00000001510
oar_circ_0001304	3	0	0	4	0	2	-0.679747	0.659371	NA	down	no	11:24865097..24880151:+	ENSOARG00000001510
oar_circ_0001306	0	0	0	0	2	0	-1.31779	0.383363	NA	down	no	11:24865101..24880151:+	ENSOARG00000001510
oar_circ_0001307	5	7	3	0	2	7	0.574793	0.63082	0.999913	up	no	11:24872719..24875246:+	ENSOARG00000001510
oar_circ_0001308	5	2	4	8	9	7	-1.03139	0.289297	0.999913	down	no	11:24872719..24880151:+	ENSOARG00000001510
oar_circ_0001310	0	0	2	0	0	0	1.3422	0.376272	NA	up	no	11:24877289..24880151:+	ENSOARG00000001510
oar_circ_0001311	0	0	0	0	0	2	-1.27018	0.398252	NA	down	no	11:24888198..24897103:+	ENSOARG00000001510
oar_circ_0001312	11	20	15	8	10	9	0.659764	0.364345	0.999913	up	no	11:24891471..24897103:+	ENSOARG00000001510
oar_circ_0001313	0	2	0	0	0	2	-0.0765536	0.960947	NA	down	no	11:24891471..24904567:+	ENSOARG00000001510
oar_circ_0001315	5	0	0	2	3	4	-0.679108	0.628745	NA	down	no	11:25752461..25754369:+	ENSOARG00000003688
oar_circ_0001317	0	2	0	0	0	0	1.21286	0.417173	NA	up	no	11:25760863..25767372:+	ENSOARG00000003688
oar_circ_0001320	0	6	0	0	2	0	0.627766	0.693347	NA	up	no	11:25786596..25797265:-	ENSOARG00000003979
oar_circ_0001322	3	6	0	0	5	0	0.362327	0.805931	NA	up	no	11:25786596..25808019:-	ENSOARG00000003979
oar_circ_0001323	0	0	0	2	0	3	-2.06866	0.193582	NA	down	no	11:25786596..25820329:-	ENSOARG00000003979
oar_circ_0001324	0	0	0	3	0	0	-1.45236	0.342774	NA	down	no	11:25791408..25803054:-	ENSOARG00000003979
oar_circ_0001326	3	2	0	3	0	3	-0.280331	0.848505	NA	down	no	11:25791408..25835196:-	ENSOARG00000003979
oar_circ_0001327	3	5	0	3	0	0	0.734314	0.629231	NA	up	no	11:25795440..25797265:-	ENSOARG00000003979
oar_circ_0001330	0	3	0	0	0	0	1.35454	0.372475	NA	up	no	11:25802923..25820327:-	ENSOARG00000003979
oar_circ_0001331	9	24	17	9	16	16	0.209122	0.760967	0.999913	up	no	11:25802923..25820329:-	ENSOARG00000003979
oar_circ_0001332	29	28	24	33	24	50	-0.427072	0.396249	0.999913	down	no	11:25802923..25835196:-	ENSOARG00000003979
oar_circ_0001333	7	18	5	2	8	10	0.408361	0.651685	0.999913	up	no	11:25805323..25820329:-	ENSOARG00000003979
oar_circ_0001334	0	6	3	2	3	5	-0.192133	0.878759	0.999913	down	no	11:25805323..25835196:-	ENSOARG00000003979
oar_circ_0001335	0	0	0	3	0	0	-1.45236	0.342774	NA	down	no	11:25807884..25820329:-	ENSOARG00000003979
oar_circ_0001336	3	3	0	7	5	8	-1.61026	0.158852	0.999913	down	no	11:25807884..25835196:-	ENSOARG00000003979
oar_circ_0001337	2	0	0	0	0	0	1.26525	0.400366	NA	up	no	11:25814685..25820327:-	ENSOARG00000003979
oar_circ_0001338	50	106	52	68	49	62	0.105035	0.791615	0.999913	up	no	11:25814685..25820329:-	ENSOARG00000003979
oar_circ_0001340	7	6	3	4	3	5	0.285304	0.784796	0.999913	up	no	11:25814685..25835196:-	ENSOARG00000003979
oar_circ_0001341	0	4	0	0	0	0	1.45045	0.343636	NA	up	no	11:25818213..25820329:-	ENSOARG00000003979
oar_circ_0001342	2	3	0	3	3	2	-0.684929	0.615904	NA	down	no	11:25818213..25835196:-	ENSOARG00000003979
oar_circ_0001343	5	5	0	0	2	7	0.0219533	0.986991	0.999913	up	no	11:25820126..25835196:-	ENSOARG00000003979
oar_circ_0001344	0	0	0	0	0	2	-1.27018	0.398252	NA	down	no	11:26050383..26054021:+	Null
oar_circ_0001345	0	5	0	0	0	0	1.59058	0.304969	NA	up	no	11:26121001..26123499:-	ENSOARG00000006095
oar_circ_0001346	0	3	0	0	0	0	1.35454	0.372475	NA	up	no	11:26277701..26281395:+	ENSOARG00000008090
oar_circ_0001349	0	2	5	5	0	3	-0.065775	0.961994	0.999913	down	no	11:26809540..26810882:-	Null
oar_circ_0001350	35	38	20	26	25	28	0.132136	0.794163	0.999913	up	no	11:27176597..27177276:+	ENSOARG00000018387
oar_circ_0001351	0	5	0	0	0	0	1.59058	0.304969	NA	up	no	11:27593621..27604305:+	ENSOARG00000001311
oar_circ_0001352	2	0	3	4	3	2	-0.604545	0.649013	NA	down	no	11:27593621..27610285:+	ENSOARG00000001311
oar_circ_0001353	2	2	0	0	0	4	-0.0439182	0.977686	NA	down	no	11:27649485..27652271:-	ENSOARG00000001617
oar_circ_0001354	2	5	0	2	4	3	-0.474575	0.718071	NA	down	no	11:27653990..27666864:-	ENSOARG00000001617
oar_circ_0001355	0	0	2	0	3	0	-0.216724	0.892022	NA	down	no	11:27676175..27684247:-	ENSOARG00000001617
oar_circ_0001356	0	2	0	0	0	0	1.21286	0.417173	NA	up	no	11:27676175..27697536:-	ENSOARG00000001617
oar_circ_0001357	0	0	0	0	0	2	-1.27018	0.398252	NA	down	no	11:27676175..27704335:-	ENSOARG00000001617
oar_circ_0001358	29	29	20	29	18	11	0.310844	0.601168	0.999913	up	no	11:27680234..27704335:-	ENSOARG00000001617
oar_circ_0001359	0	0	0	2	0	0	-1.31153	0.385304	NA	down	no	11:27697444..27715334:-	ENSOARG00000001617
oar_circ_0001360	8	5	2	0	0	3	1.75185	0.194906	0.999913	up	no	11:27697444..27726548:-	ENSOARG00000001617
oar_circ_0001361	0	0	4	3	2	3	-0.567237	0.690222	NA	down	no	11:27697444..27740228:-	ENSOARG00000001617
oar_circ_0001362	3	0	0	0	0	3	0.0176641	0.991172	NA	up	no	11:27715307..27740228:-	ENSOARG00000001617
oar_circ_0001363	3	0	3	0	0	3	0.760876	0.620275	NA	up	no	11:27726392..27740228:-	ENSOARG00000001617
oar_circ_0001364	5	5	0	4	0	3	0.253883	0.852278	0.999913	up	no	11:28310574..28400656:-	ENSOARG00000002743
oar_circ_0001365	3	0	0	2	2	3	-0.886851	0.54908	NA	down	no	11:28310574..28409090:-	ENSOARG00000002743
oar_circ_0001366	3	0	2	0	0	2	0.86413	0.582368	NA	up	no	11:28371144..28400656:-	ENSOARG00000002743
oar_circ_0001367	4	13	11	4	8	7	0.466936	0.599465	0.999913	up	no	11:28371144..28409090:-	ENSOARG00000002743
oar_circ_0001369	0	0	0	0	0	2	-1.27018	0.398252	NA	down	no	11:28434830..28446776:+	ENSOARG00000002984
oar_circ_0001370	0	4	0	0	3	0	0.00543	0.997283	NA	up	no	11:28441798..28447502:+	ENSOARG00000002984
oar_circ_0001372	3	0	0	0	0	0	1.40768	0.35635	NA	up	no	11:28447400..28451307:+	ENSOARG00000002984
oar_circ_0001374	0	4	0	0	4	0	-0.223513	0.888029	NA	down	no	11:29835171..29840308:-	Null
oar_circ_0001376	2	4	6	5	2	0	0.596956	0.633538	0.999913	up	no	11:29916949..29920809:+	ENSOARG00000015028
oar_circ_0001378	0	0	0	3	0	0	-1.45236	0.342774	NA	down	no	11:30057777..30060032:+	ENSOARG00000015028
oar_circ_0001379	6	3	0	0	3	0	0.896373	0.550258	NA	up	no	11:30079001..30091409:+	ENSOARG00000015028
oar_circ_0001381	2	3	0	0	0	3	0.372334	0.812658	NA	up	no	11:30174302..30175493:+	ENSOARG00000015028
oar_circ_0001382	0	0	0	2	3	5	-3.24929	0.0371067	NA	down	yes	11:30194957..30199502:+	ENSOARG00000015028
oar_circ_0001383	0	6	0	0	0	0	1.80542	0.251218	NA	up	no	11:30254285..30273935:+	Null
oar_circ_0001384	0	0	0	0	0	2	-1.27018	0.398252	NA	down	no	11:30254285..30311013:+	Null
oar_circ_0001385	0	0	0	0	0	2	-1.27018	0.398252	NA	down	no	11:30273833..30292697:+	ENSOARG00000015404
oar_circ_0001386	71	64	42	30	29	44	0.698741	0.103012	0.999913	up	no	11:30273833..30301943:+	ENSOARG00000015404
oar_circ_0001387	2	5	0	0	2	0	0.896547	0.564546	NA	up	no	11:30273833..30308938:+	ENSOARG00000015404
oar_circ_0001388	98	86	58	66	54	57	0.360774	0.33208	0.999913	up	no	11:30273833..30311013:+	ENSOARG00000015404
oar_circ_0001389	3	0	10	0	6	0	0.655591	0.680397	0.999913	up	no	11:30273833..30318468:+	ENSOARG00000015404
oar_circ_0001390	9	5	2	10	7	5	-0.530808	0.580662	0.999913	down	no	11:30273833..30321009:+	ENSOARG00000015404
oar_circ_0001391	0	2	0	0	0	0	1.21286	0.417173	NA	up	no	11:30292523..30308938:+	ENSOARG00000015404
oar_circ_0001392	3	4	4	2	9	0	-0.0921225	0.939801	0.999913	down	no	11:30292523..30311013:+	ENSOARG00000015404
oar_circ_0001397	0	0	3	0	0	0	1.49765	0.330158	NA	up	no	11:30724295..30738202:+	ENSOARG00000015496
oar_circ_0001398	0	0	0	0	0	3	-1.41089	0.355038	NA	down	no	11:30858353..30858869:+	ENSOARG00000015543
oar_circ_0001399	4	6	2	9	10	15	-1.47385	0.0993534	0.999913	down	no	11:30858353..30870986:+	ENSOARG00000015543
oar_circ_0001400	14	20	8	14	6	10	0.341203	0.648015	0.999913	up	no	11:30858353..30880268:+	ENSOARG00000015543
oar_circ_0001402	0	2	0	0	0	3	-0.343193	0.828844	NA	down	no	11:30858353..30895583:+	ENSOARG00000015543
oar_circ_0001403	2	6	0	0	3	5	-0.156578	0.910322	NA	down	no	11:30865668..30870986:+	ENSOARG00000015543
oar_circ_0001404	8	10	0	3	0	2	1.29086	0.322274	0.999913	up	no	11:30865668..30880268:+	ENSOARG00000015543
oar_circ_0001405	0	3	0	0	0	3	-0.092984	0.953524	NA	down	no	11:30865668..30895583:+	ENSOARG00000015543
oar_circ_0001406	0	0	0	2	0	3	-2.06866	0.193582	NA	down	no	11:30880151..30884119:+	ENSOARG00000015543
oar_circ_0001407	4	0	0	0	0	0	1.53554	0.319703	NA	up	no	11:30880151..30895583:+	ENSOARG00000015543
oar_circ_0001409	0	5	4	3	4	7	-0.553484	0.64115	0.999913	down	no	11:30884051..30895583:+	ENSOARG00000015543
oar_circ_0001410	9	7	6	10	0	7	0.291076	0.777491	0.999913	up	no	11:30890903..30895583:+	ENSOARG00000015543
oar_circ_0001411	2	0	0	0	0	0	1.26525	0.400366	NA	up	no	11:30893633..30895583:+	ENSOARG00000015543
oar_circ_0001413	3	3	2	5	0	0	0.398423	0.779237	NA	up	no	11:32384454..32388698:-	ENSOARG00000016545
oar_circ_0001414	0	0	0	0	0	4	-1.51425	0.325061	NA	down	no	11:32384454..32402115:-	ENSOARG00000016545
oar_circ_0001415	352	612	288	324	210	579	0.090178	0.775515	0.999913	up	no	11:32398055..32402115:-	ENSOARG00000016545
oar_circ_0001416	0	0	2	0	0	0	1.3422	0.376272	NA	up	no	11:32482794..32490822:-	ENSOARG00000016588
oar_circ_0001417	2	3	4	3	0	3	0.478009	0.716357	NA	up	no	11:32901114..32912226:+	ENSOARG00000017147
oar_circ_0001418	3	3	0	6	0	0	-0.171231	0.909089	NA	down	no	11:32901114..32917757:+	ENSOARG00000017147
oar_circ_0001419	0	3	2	3	5	0	-0.601252	0.670876	NA	down	no	11:32901114..32948195:+	ENSOARG00000017147
oar_circ_0001421	0	0	0	0	0	2	-1.27018	0.398252	NA	down	no	11:32904646..32948195:+	ENSOARG00000017147
oar_circ_0001422	0	2	0	0	0	0	1.21286	0.417173	NA	up	no	11:32912034..32948195:+	ENSOARG00000017147
oar_circ_0001423	0	2	0	0	0	0	1.21286	0.417173	NA	up	no	11:32955517..32958737:+	ENSOARG00000017147
oar_circ_0001424	0	2	0	0	2	0	-0.165198	0.91643	NA	down	no	11:32955517..32961440:+	ENSOARG00000017147
oar_circ_0001425	3	0	0	0	0	0	1.40768	0.35635	NA	up	no	11:32976847..32980260:+	ENSOARG00000017147
oar_circ_0001426	13	18	10	14	8	5	0.450413	0.557656	0.999913	up	no	11:32985584..32986129:+	ENSOARG00000017147
oar_circ_0001427	4	0	0	0	0	2	0.508995	0.749868	NA	up	no	11:33088327..33117006:-	ENSOARG00000017557
oar_circ_0001428	3	0	0	0	0	0	1.40768	0.35635	NA	up	no	11:33120843..33124011:-	ENSOARG00000017557
oar_circ_0001430	19	25	10	22	16	22	-0.258983	0.669782	0.999913	down	no	11:33302533..33306859:+	ENSOARG00000017604
oar_circ_0001434	2	0	0	0	0	2	0.0143163	0.992743	NA	up	no	11:33355231..33370105:+	ENSOARG00000017770
oar_circ_0001435	0	0	0	0	0	2	-1.27018	0.398252	NA	down	no	11:33355231..33374729:+	ENSOARG00000017770
oar_circ_0001437	0	3	0	0	2	2	-0.39974	0.800427	NA	down	no	11:33360251..33374729:+	ENSOARG00000017770
oar_circ_0001439	0	2	0	0	0	0	1.21286	0.417173	NA	up	no	11:33366111..33372375:+	ENSOARG00000017770
oar_circ_0001441	0	0	0	0	2	0	-1.31779	0.383363	NA	down	no	11:33664289..33672989:-	ENSOARG00000018352
oar_circ_0001442	0	0	0	3	2	0	-2.17905	0.171761	NA	down	no	11:33670712..33672989:-	ENSOARG00000018352
oar_circ_0001443	0	3	0	0	2	0	0.0837013	0.958026	NA	up	no	11:33930078..33930938:-	Null
oar_circ_0001444	2	0	0	0	0	0	1.26525	0.400366	NA	up	no	11:33963402..33964458:-	ENSOARG00000000695
oar_circ_0001445	2	0	0	0	0	0	1.26525	0.400366	NA	up	no	11:33963402..33970961:-	ENSOARG00000000695
oar_circ_0001446	0	0	0	2	0	0	-1.31153	0.385304	NA	down	no	11:34039074..34043770:-	Null
oar_circ_0001447	0	0	0	3	0	0	-1.45236	0.342774	NA	down	no	11:34322867..34323196:+	Null
oar_circ_0001448	3	3	0	0	3	0	0.448058	0.77218	NA	up	no	11:34430613..34433060:+	ENSOARG00000001923
oar_circ_0001449	0	3	0	0	0	0	1.35454	0.372475	NA	up	no	11:34498915..34503453:-	ENSOARG00000002206
oar_circ_0001450	0	0	0	2	0	0	-1.31153	0.385304	NA	down	no	11:34515871..34523189:-	ENSOARG00000002206
oar_circ_0001453	0	0	0	0	0	3	-1.41089	0.355038	NA	down	no	11:35005249..35027381:-	ENSOARG00000002805
oar_circ_0001454	0	4	0	0	3	4	-0.70356	0.643243	NA	down	no	11:35005249..35033524:-	ENSOARG00000002805
oar_circ_0001455	2	5	0	0	0	3	0.676971	0.661292	NA	up	no	11:35005249..35036236:-	ENSOARG00000002805
oar_circ_0001456	4	12	7	5	4	8	0.330891	0.72279	0.999913	up	no	11:35015792..35033524:-	ENSOARG00000002805
oar_circ_0001457	4	3	2	2	2	5	-0.0381824	0.97481	0.999913	down	no	11:35015792..35036236:-	ENSOARG00000002805
oar_circ_0001458	0	0	3	0	0	0	1.49765	0.330158	NA	up	no	11:35024942..35036236:-	ENSOARG00000002805
oar_circ_0001460	3	11	8	2	3	0	1.69719	0.143586	0.999913	up	no	11:35075217..35082570:+	ENSOARG00000002872
oar_circ_0001462	0	0	2	0	0	0	1.3422	0.376272	NA	up	no	11:35079734..35097826:+	ENSOARG00000002872
oar_circ_0001463	0	2	0	0	0	0	1.21286	0.417173	NA	up	no	11:35081543..35097826:+	ENSOARG00000002872
oar_circ_0001464	2	0	0	0	0	0	1.26525	0.400366	NA	up	no	11:35081543..35102249:+	ENSOARG00000002872
oar_circ_0001466	15	16	11	16	10	13	0.025964	0.969908	0.999913	up	no	11:35095826..35097826:+	ENSOARG00000002872
oar_circ_0001467	2	0	0	0	0	0	1.26525	0.400366	NA	up	no	11:35214260..35242448:+	ENSOARG00000003144
oar_circ_0001468	19	14	9	9	5	5	0.97669	0.222573	0.999913	up	no	11:35214260..35264298:+	ENSOARG00000003144
oar_circ_0001469	0	4	0	0	0	0	1.45045	0.343636	NA	up	no	11:35214260..35295840:+	ENSOARG00000003144
oar_circ_0001470	3	0	2	0	0	2	0.86413	0.582368	NA	up	no	11:35222393..35264298:+	ENSOARG00000003144
oar_circ_0001471	0	0	0	0	2	0	-1.31779	0.383363	NA	down	no	11:35222393..35284579:+	ENSOARG00000003144
oar_circ_0001472	4	2	0	3	3	2	-0.453388	0.735919	NA	down	no	11:35242378..35264298:+	ENSOARG00000003144
oar_circ_0001473	6	9	7	3	5	6	0.53948	0.571352	0.999913	up	no	11:35242378..35284579:+	ENSOARG00000003144
oar_circ_0001475	5	0	0	0	0	0	1.79465	0.253826	NA	up	no	11:35264148..35304125:+	ENSOARG00000003144
oar_circ_0001476	0	3	0	0	0	0	1.35454	0.372475	NA	up	no	11:35264148..35320354:+	ENSOARG00000003144
oar_circ_0001477	5	4	0	5	2	0	0.0866496	0.949855	NA	up	no	11:35283690..35284579:+	ENSOARG00000003144
oar_circ_0001478	0	4	0	0	0	6	-0.447899	0.776236	NA	down	no	11:35283690..35295840:+	ENSOARG00000003144
oar_circ_0001479	2	4	0	5	0	0	-0.0199278	0.989532	NA	down	no	11:35284480..35304125:+	ENSOARG00000003144
oar_circ_0001480	0	0	2	0	0	0	1.3422	0.376272	NA	up	no	11:35295719..35304125:+	ENSOARG00000003144
oar_circ_0001483	3	0	0	0	0	0	1.40768	0.35635	NA	up	no	11:35310651..35333654:+	ENSOARG00000003144
oar_circ_0001484	0	4	0	0	0	0	1.45045	0.343636	NA	up	no	11:35311731..35320354:+	ENSOARG00000003144
oar_circ_0001485	0	2	5	0	0	4	0.685445	0.648604	NA	up	no	11:35312433..35327774:+	ENSOARG00000003144
oar_circ_0001487	0	0	0	0	0	3	-1.41089	0.355038	NA	down	no	11:35529197..35543042:-	Null
oar_circ_0001489	0	2	0	0	4	0	-0.696735	0.662511	NA	down	no	11:35540072..35543042:-	ENSOARG00000003331
oar_circ_0001491	8	10	8	5	8	15	-0.128747	0.876345	0.999913	down	no	11:36366175..36368310:-	ENSOARG00000005653
oar_circ_0001492	2	0	0	0	2	0	-0.0738807	0.962754	NA	down	no	11:36366175..36370809:-	ENSOARG00000005653
oar_circ_0001495	0	0	0	2	0	0	-1.31153	0.385304	NA	down	no	11:36522675..36543491:+	ENSOARG00000005902
oar_circ_0001496	0	2	0	0	0	2	-0.0765536	0.960947	NA	down	no	11:36821548..36826097:+	Null
oar_circ_0001497	3	5	0	4	4	0	-0.220455	0.872383	NA	down	no	11:36821548..36830466:+	Null
oar_circ_0001498	6	16	8	0	2	11	1.04019	0.318406	0.999913	up	no	11:36824923..36830466:+	ENSOARG00000006129
oar_circ_0001499	10	13	7	10	8	11	-0.04094	0.958132	0.999913	down	no	11:37154395..37157812:-	ENSOARG00000006622
oar_circ_0001500	11	13	0	8	12	4	-0.221991	0.823506	0.999913	down	no	11:37660013..37705532:+	ENSOARG00000007203
oar_circ_0001501	0	2	0	0	0	0	1.21286	0.417173	NA	up	no	11:37660013..37714670:+	ENSOARG00000007203
oar_circ_0001502	2	0	0	3	0	0	-0.346726	0.8279	NA	down	no	11:37819170..37819965:+	Null
oar_circ_0001503	2	0	0	0	0	0	1.26525	0.400366	NA	up	no	11:37864938..37882818:+	ENSOARG00000007203
oar_circ_0001504	0	0	0	0	2	0	-1.31779	0.383363	NA	down	no	11:37868795..37890355:+	ENSOARG00000007203
oar_circ_0001505	0	3	0	0	2	2	-0.39974	0.800427	NA	down	no	11:37871222..37890355:+	ENSOARG00000007203
oar_circ_0001506	0	0	0	3	0	0	-1.45236	0.342774	NA	down	no	11:37873409..37890355:+	ENSOARG00000007203
oar_circ_0001507	0	2	0	0	0	0	1.21286	0.417173	NA	up	no	11:37974221..37981020:-	ENSOARG00000007343
oar_circ_0001508	0	2	0	0	0	0	1.21286	0.417173	NA	up	no	11:38334790..38340970:-	ENSOARG00000008469
oar_circ_0001509	0	0	0	0	0	2	-1.27018	0.398252	NA	down	no	11:38339164..38341953:-	ENSOARG00000008469
oar_circ_0001510	0	0	0	0	0	2	-1.27018	0.398252	NA	down	no	11:38386573..38387634:-	ENSOARG00000008684
oar_circ_0001511	0	0	0	2	2	3	-2.75462	0.0825756	NA	down	no	11:38386573..38391443:-	ENSOARG00000008684
oar_circ_0001515	3	3	3	0	2	5	0.29915	0.818628	0.999913	up	no	11:38395832..38406667:-	ENSOARG00000008684
oar_circ_0001516	4	0	0	0	0	0	1.53554	0.319703	NA	up	no	11:38399289..38408993:-	ENSOARG00000008684
oar_circ_0001517	0	2	0	0	0	0	1.21286	0.417173	NA	up	no	11:38405098..38410388:-	ENSOARG00000008684
oar_circ_0001518	0	0	3	0	0	0	1.49765	0.330158	NA	up	no	11:38549700..38551319:+	ENSOARG00000008781
oar_circ_0001520	11	9	0	0	4	9	0.40312	0.73733	0.999913	up	no	11:38585251..38592355:+	ENSOARG00000008919
oar_circ_0001521	2	2	0	2	0	2	-0.10311	0.946404	NA	down	no	11:38585251..38603398:+	Null
oar_circ_0001522	0	0	0	0	0	3	-1.41089	0.355038	NA	down	no	11:38587788..38592355:+	ENSOARG00000008919
oar_circ_0001523	15	18	4	9	2	5	0.958262	0.286451	0.999913	up	no	11:38602696..38603398:+	Null
oar_circ_0001524	0	6	0	0	0	0	1.80542	0.251218	NA	up	no	11:38714691..38723755:-	ENSOARG00000009443
oar_circ_0001525	3	2	0	2	0	0	0.623825	0.692753	NA	up	no	11:38913026..38916869:-	ENSOARG00000009763
oar_circ_0001526	0	0	0	0	0	3	-1.41089	0.355038	NA	down	no	11:38942115..38942880:-	ENSOARG00000009840
oar_circ_0001527	0	0	0	0	0	2	-1.27018	0.398252	NA	down	no	11:39038432..39055351:+	ENSOARG00000010065
oar_circ_0001528	5	2	0	2	5	8	-0.994247	0.415961	0.999913	down	no	11:39047954..39055351:+	ENSOARG00000010065
oar_circ_0001529	6	5	2	12	7	10	-1.1525	0.209318	0.999913	down	no	11:39100481..39106131:-	ENSOARG00000010197
oar_circ_0001530	0	4	4	0	5	0	0.405932	0.782472	NA	up	no	11:39338624..39340488:-	ENSOARG00000010799
oar_circ_0001531	0	3	0	3	0	0	-0.185309	0.907595	NA	down	no	11:39338624..39358274:-	ENSOARG00000010799
oar_circ_0001535	3	8	3	0	2	0	1.93102	0.162686	NA	up	no	11:39461090..39472410:+	ENSOARG00000011220
oar_circ_0001536	0	6	2	0	0	5	0.431365	0.772992	NA	up	no	11:39461090..39482467:+	ENSOARG00000011220
oar_circ_0001537	0	0	0	0	0	2	-1.27018	0.398252	NA	down	no	11:39471875..39479519:+	ENSOARG00000011220
oar_circ_0001539	4	0	0	0	0	0	1.53554	0.319703	NA	up	no	11:40115810..40119414:+	ENSOARG00000014063
oar_circ_0001540	0	0	0	3	0	0	-1.45236	0.342774	NA	down	no	11:41544441..41558213:-	ENSOARG00000017829
oar_circ_0001542	2	3	0	0	2	0	0.581003	0.71311	NA	up	no	11:41746720..41747200:-	ENSOARG00000018768
oar_circ_0001543	0	2	0	2	4	0	-1.16693	0.453785	NA	down	no	11:41819637..41820647:-	ENSOARG00000018964
oar_circ_0001544	0	5	0	0	0	0	1.59058	0.304969	NA	up	no	11:41819637..41832418:-	ENSOARG00000018964
oar_circ_0001546	0	2	0	0	0	0	1.21286	0.417173	NA	up	no	11:41909836..41913982:-	ENSOARG00000001511
oar_circ_0001547	5	2	4	4	5	9	-0.610224	0.558091	0.999913	down	no	11:41911131..41913036:-	ENSOARG00000001511
oar_circ_0001548	0	0	0	2	0	0	-1.31153	0.385304	NA	down	no	11:41911131..41915949:-	ENSOARG00000001511
oar_circ_0001549	0	0	0	3	0	0	-1.45236	0.342774	NA	down	no	11:41918912..41923231:-	ENSOARG00000001511
oar_circ_0001550	0	0	4	0	0	0	1.82963	0.245653	NA	up	no	11:41922257..41923231:-	ENSOARG00000001511
oar_circ_0001552	0	2	0	0	0	0	1.21286	0.417173	NA	up	no	11:42067831..42071268:+	ENSOARG00000001896
oar_circ_0001553	6	2	0	3	4	0	-0.0142071	0.991857	NA	down	no	11:42073498..42076160:+	ENSOARG00000001896
oar_circ_0001554	88	102	0	0	0	0	3.25989	NA	NA	up	no	11:42170207..42215331:+	Null
oar_circ_0001555	5	4	0	5	2	3	-0.274526	0.827197	0.999913	down	no	11:42251922..42252954:-	ENSOARG00000003316
oar_circ_0001556	3	0	0	2	2	0	-0.335369	0.831022	NA	down	no	11:42258657..42259296:-	ENSOARG00000003316
oar_circ_0001557	0	0	0	0	3	0	-1.45859	0.340951	NA	down	no	11:42258657..42260283:-	ENSOARG00000003316
oar_circ_0001559	4	3	0	2	4	2	-0.304638	0.818495	NA	down	no	11:42260181..42265001:-	ENSOARG00000003316
oar_circ_0001560	0	7	0	0	0	3	0.578147	0.71441	NA	up	no	11:42260181..42267441:-	ENSOARG00000003316
oar_circ_0001561	0	0	0	0	0	3	-1.41089	0.355038	NA	down	no	11:42261397..42265001:-	ENSOARG00000003316
oar_circ_0001565	2	0	3	2	0	4	-0.0664092	0.963581	NA	down	no	11:42621397..42623334:+	ENSOARG00000005012
oar_circ_0001566	0	3	2	7	0	0	-0.413858	0.781872	NA	down	no	11:42621397..42623965:+	ENSOARG00000005012
oar_circ_0001567	4	4	0	0	3	5	-0.115099	0.933465	NA	down	no	11:42623756..42625297:+	ENSOARG00000005012
oar_circ_0001568	0	0	0	0	4	0	-1.69677	0.277497	NA	down	no	11:42837838..42839234:+	ENSOARG00000005409
oar_circ_0001569	0	3	5	3	2	2	0.176974	0.893078	0.999913	up	no	11:42837838..42842876:+	ENSOARG00000005409
oar_circ_0001570	2	0	0	0	0	0	1.26525	0.400366	NA	up	no	11:42850107..42853241:+	ENSOARG00000005409
oar_circ_0001571	4	7	10	0	8	12	0.105417	0.918804	0.999913	up	no	11:43120210..43126612:-	ENSOARG00000006016
oar_circ_0001572	0	0	2	0	0	0	1.3422	0.376272	NA	up	no	11:43190171..43195701:-	Null
oar_circ_0001574	0	7	0	0	0	0	1.99804	0.207901	NA	up	no	11:43619197..43654351:-	ENSOARG00000008370
oar_circ_0001577	3	10	0	6	5	9	-0.737618	0.49935	0.999913	down	no	11:43629427..43656437:-	Null
oar_circ_0001579	0	0	0	0	0	2	-1.27018	0.398252	NA	down	no	11:43632124..43654351:-	ENSOARG00000008370
oar_circ_0001580	0	0	0	0	4	0	-1.69677	0.277497	NA	down	no	11:43632124..43682373:-	ENSOARG00000008370
oar_circ_0001581	0	0	3	0	0	0	1.49765	0.330158	NA	up	no	11:43648275..43649561:-	Null
oar_circ_0001582	2	4	0	0	0	0	2.10719	0.185885	NA	up	no	11:43849528..43851220:-	Null
oar_circ_0001584	0	0	0	0	0	2	-1.27018	0.398252	NA	down	no	11:44005242..44007265:-	ENSOARG00000009078
oar_circ_0001586	0	0	0	0	0	2	-1.27018	0.398252	NA	down	no	11:44013195..44016933:-	ENSOARG00000009078
oar_circ_0001587	0	0	0	3	0	0	-1.45236	0.342774	NA	down	no	11:44474230..44476946:-	ENSOARG00000010472
oar_circ_0001588	0	0	0	0	3	0	-1.45859	0.340951	NA	down	no	11:44556972..44560970:-	ENSOARG00000010551
oar_circ_0001589	2	0	0	0	0	0	1.26525	0.400366	NA	up	no	11:44700942..44704358:-	Null
oar_circ_0001590	0	2	0	2	3	0	-0.970182	0.537624	NA	down	no	11:44701029..44704358:-	Null
oar_circ_0001591	0	0	2	0	0	0	1.3422	0.376272	NA	up	no	11:44701825..44702113:-	Null
oar_circ_0001592	0	2	0	0	0	0	1.21286	0.417173	NA	up	no	11:44708020..44712281:-	ENSOARG00000010725
oar_circ_0001593	3	12	6	3	5	4	0.614643	0.543187	0.999913	up	no	11:44708020..44713989:-	ENSOARG00000010725
oar_circ_0001594	0	0	0	0	0	4	-1.51425	0.325061	NA	down	no	11:44711059..44713989:-	ENSOARG00000010725
oar_circ_0001595	2	10	9	5	3	4	0.678607	0.505651	0.999913	up	no	11:44902757..44921275:-	ENSOARG00000010947
oar_circ_0001596	0	0	0	0	2	0	-1.31779	0.383363	NA	down	no	11:44906067..44921275:-	ENSOARG00000010947
oar_circ_0001597	3	7	0	0	0	0	2.79585	0.0781555	NA	up	no	11:44912202..44921275:-	ENSOARG00000010947
oar_circ_0001599	0	2	0	0	0	0	1.21286	0.417173	NA	up	no	11:44938524..44974600:-	ENSOARG00000010947
oar_circ_0001600	2	0	0	0	0	0	1.26525	0.400366	NA	up	no	11:44938524..44980934:-	ENSOARG00000010947
oar_circ_0001601	26	8	17	27	26	38	-0.802068	0.185229	0.999913	down	no	11:44974445..44980934:-	ENSOARG00000010947
oar_circ_0001602	0	0	2	0	2	0	0.0709128	0.964449	NA	up	no	11:44974445..44995251:-	Null
oar_circ_0001603	2	0	0	0	0	0	1.26525	0.400366	NA	up	no	11:44977047..44980934:-	ENSOARG00000010947
oar_circ_0001604	0	0	0	0	2	0	-1.31779	0.383363	NA	down	no	11:44990215..44995251:-	Null
oar_circ_0001605	28	34	11	29	16	26	-0.0874896	0.879362	0.999913	down	no	11:45446906..45448238:-	ENSOARG00000011438
oar_circ_0001606	0	0	0	0	0	3	-1.41089	0.355038	NA	down	no	11:45447389..45448238:-	ENSOARG00000011438
oar_circ_0001607	0	0	0	5	0	0	-1.94469	0.2193	NA	down	no	11:45456980..45474066:-	ENSOARG00000011438
oar_circ_0001608	0	0	0	0	3	0	-1.45859	0.340951	NA	down	no	11:45456980..45482106:-	ENSOARG00000011438
oar_circ_0001609	6	10	0	6	4	5	-0.116099	0.916488	0.999913	down	no	11:45456980..45493299:-	ENSOARG00000011438
oar_circ_0001610	0	3	0	3	2	0	-0.665161	0.670094	NA	down	no	11:45472963..45474066:-	ENSOARG00000011438
oar_circ_0001611	58	58	44	47	39	53	0.13721	0.736044	0.999913	up	no	11:45472963..45482106:-	ENSOARG00000011438
oar_circ_0001612	105	112	64	65	77	49	0.437045	0.242781	0.999913	up	no	11:45472963..45493299:-	ENSOARG00000011438
oar_circ_0001613	0	0	0	0	0	2	-1.27018	0.398252	NA	down	no	11:45472963..45563795:-	ENSOARG00000011438
oar_circ_0001614	2	3	0	0	4	4	-0.629242	0.659615	NA	down	no	11:45482005..45493299:-	ENSOARG00000011438
oar_circ_0001615	0	3	2	0	0	4	0.231595	0.881109	NA	up	no	11:45482005..45563795:-	ENSOARG00000011438
oar_circ_0001617	42	49	38	34	32	29	0.359383	0.432284	0.999913	up	no	11:45562424..45563795:-	ENSOARG00000011438
oar_circ_0001618	0	0	0	0	2	0	-1.31779	0.383363	NA	down	no	11:45639519..45658148:-	ENSOARG00000011644
oar_circ_0001619	0	0	0	0	2	0	-1.31779	0.383363	NA	down	no	11:45643359..45658148:-	ENSOARG00000011644
oar_circ_0001621	0	0	0	0	0	2	-1.27018	0.398252	NA	down	no	11:45656322..45668670:-	ENSOARG00000011644
oar_circ_0001624	3	0	0	0	0	0	1.40768	0.35635	NA	up	no	11:45837437..45863616:+	ENSOARG00000011927
oar_circ_0001626	3	5	5	0	0	4	1.35779	0.31332	0.999913	up	no	11:46022561..46038295:+	ENSOARG00000011927
oar_circ_0001627	2	0	0	0	0	0	1.26525	0.400366	NA	up	no	11:46022561..46077058:+	ENSOARG00000011927
oar_circ_0001630	0	0	3	0	0	0	1.49765	0.330158	NA	up	no	11:46029173..46088216:+	ENSOARG00000011927
oar_circ_0001631	0	0	4	0	2	6	-0.474704	0.749692	NA	down	no	11:46052087..46059191:+	ENSOARG00000011927
oar_circ_0001632	5	0	3	0	2	3	0.551623	0.696988	NA	up	no	11:46062671..46093115:+	ENSOARG00000011927
oar_circ_0001634	0	0	0	0	3	4	-2.54259	0.110897	NA	down	no	11:46062671..46154060:+	ENSOARG00000011927
oar_circ_0001638	0	0	3	5	0	3	-0.796578	0.594544	NA	down	no	11:46078660..46088998:+	ENSOARG00000011927
oar_circ_0001639	0	0	0	0	0	2	-1.27018	0.398252	NA	down	no	11:46090001..46107288:+	ENSOARG00000011927
oar_circ_0001640	0	0	2	0	0	0	1.3422	0.376272	NA	up	no	11:46136380..46138963:+	ENSOARG00000011927
oar_circ_0001641	2	0	0	0	0	0	1.26525	0.400366	NA	up	no	11:46225871..46241991:+	ENSOARG00000011927
oar_circ_0001643	14	8	0	8	9	7	-0.274551	0.781516	0.999913	down	no	11:46380525..46383451:+	ENSOARG00000012181
oar_circ_0001644	25	30	25	14	28	26	0.17252	0.755711	0.999913	up	no	11:46380525..46393617:+	ENSOARG00000012181
oar_circ_0001645	2	0	0	0	0	0	1.26525	0.400366	NA	up	no	11:46393450..46406881:+	ENSOARG00000012181
oar_circ_0001646	0	0	0	0	0	2	-1.27018	0.398252	NA	down	no	11:46393450..46410436:+	ENSOARG00000012181
oar_circ_0001647	5	10	6	7	7	18	-0.607693	0.472494	0.999913	down	no	11:46393450..46411789:+	ENSOARG00000012181
oar_circ_0001649	45	51	50	30	48	48	0.17006	0.700455	0.999913	up	no	11:46405386..46411789:+	ENSOARG00000012181
oar_circ_0001650	2	15	8	3	10	2	0.522418	0.605188	0.999913	up	no	11:46405386..46434886:+	ENSOARG00000012181
oar_circ_0001651	0	6	5	3	5	5	-0.237854	0.839226	0.999913	down	no	11:46405386..46439111:+	ENSOARG00000012181
oar_circ_0001652	0	3	3	0	3	0	0.5771	0.706984	NA	up	no	11:46405386..46443773:+	ENSOARG00000012181
oar_circ_0001654	0	0	0	2	0	0	-1.31153	0.385304	NA	down	no	11:46428463..46434886:+	ENSOARG00000012181
oar_circ_0001655	0	0	0	0	0	2	-1.27018	0.398252	NA	down	no	11:46428463..46439111:+	ENSOARG00000012181
oar_circ_0001656	0	0	2	0	4	0	-0.452351	0.776466	NA	down	no	11:46428463..46443773:+	ENSOARG00000012181
oar_circ_0001659	0	0	0	0	2	0	-1.31779	0.383363	NA	down	no	11:46449047..46454663:+	ENSOARG00000012181
oar_circ_0001660	0	0	0	0	0	3	-1.41089	0.355038	NA	down	no	11:46992745..47030335:+	ENSOARG00000012739
oar_circ_0001662	0	3	0	0	0	0	1.35454	0.372475	NA	up	no	11:46994648..47030335:+	ENSOARG00000012739
oar_circ_0001663	4	7	3	6	11	5	-0.713664	0.459528	0.999913	down	no	11:46994648..47038069:+	ENSOARG00000012739
oar_circ_0001664	5	3	0	3	4	6	-0.694705	0.568621	0.999913	down	no	11:46994648..47050829:+	ENSOARG00000012739
oar_circ_0001665	0	5	7	3	3	7	-0.0480543	0.967265	0.999913	down	no	11:46994648..47063307:+	ENSOARG00000012739
oar_circ_0001667	19	8	10	9	20	13	-0.223543	0.760855	0.999913	down	no	11:47030187..47038069:+	ENSOARG00000012739
oar_circ_0001668	45	38	23	43	47	50	-0.480305	0.281901	0.999913	down	no	11:47030187..47050829:+	ENSOARG00000012739
oar_circ_0001669	26	17	9	22	29	20	-0.540277	0.376518	0.999913	down	no	11:47030187..47063307:+	ENSOARG00000012739
oar_circ_0001670	2	4	5	0	0	2	1.82488	0.199422	NA	up	no	11:47030187..47067963:+	ENSOARG00000012739
oar_circ_0001672	6	3	5	11	3	3	-0.282261	0.785371	0.999913	down	no	11:47086041..47091671:+	ENSOARG00000012739
oar_circ_0001674	0	2	0	0	0	0	1.21286	0.417173	NA	up	no	11:47086041..47123591:+	ENSOARG00000012739
oar_circ_0001675	3	0	0	0	0	0	1.40768	0.35635	NA	up	no	11:47118880..47123591:+	ENSOARG00000012739
oar_circ_0001676	0	0	0	2	0	0	-1.31153	0.385304	NA	down	no	11:47138817..47139112:-	Null
oar_circ_0001677	0	3	0	0	0	2	0.170575	0.914319	NA	up	no	11:4725733..4741095:+	ENSOARG00000004707
oar_circ_0001679	0	0	2	0	0	3	-0.108411	0.94583	NA	down	no	11:4729391..4741095:+	ENSOARG00000004707
oar_circ_0001680	15	15	0	8	7	6	0.26649	0.785069	0.999913	up	no	11:47312667..47314109:+	ENSOARG00000013278
oar_circ_0001681	5	4	2	4	3	4	-0.0836707	0.940864	0.999913	down	no	11:47346958..47368822:+	ENSOARG00000013329
oar_circ_0001682	7	2	0	5	0	4	-0.0876469	0.94836	0.999913	down	no	11:47346958..47376488:+	ENSOARG00000013329
oar_circ_0001683	2	0	0	2	0	0	-0.0619728	0.968734	NA	down	no	11:47346958..47386038:+	ENSOARG00000013329
oar_circ_0001685	9	10	6	6	4	12	0.119908	0.890874	0.999913	up	no	11:4737775..4741095:+	ENSOARG00000004707
oar_circ_0001687	0	13	5	0	0	3	1.87266	0.178718	0.999913	up	no	11:4737775..4769218:+	ENSOARG00000004707
oar_circ_0001688	0	0	2	0	0	0	1.3422	0.376272	NA	up	no	11:47409719..47425001:-	ENSOARG00000013434
oar_circ_0001689	0	4	4	4	0	0	0.636556	0.66838	NA	up	no	11:47467594..47478526:+	ENSOARG00000013540
oar_circ_0001691	0	2	0	4	3	0	-1.33969	0.384256	NA	down	no	11:47467594..47481368:+	ENSOARG00000013540
oar_circ_0001693	0	2	0	0	0	0	1.21286	0.417173	NA	up	no	11:47473493..47484259:+	ENSOARG00000013540
oar_circ_0001694	0	3	0	3	2	0	-0.665161	0.670094	NA	down	no	11:47540146..47541530:+	Null
oar_circ_0001695	2	8	0	0	3	3	0.358397	0.797715	NA	up	no	11:47540241..47541530:+	ENSOARG00000013932
oar_circ_0001696	0	0	0	0	3	0	-1.45859	0.340951	NA	down	no	11:47540706..47541144:+	ENSOARG00000013932
oar_circ_0001697	6	8	3	0	0	0	3.88693	0.00978057	0.999913	up	yes	11:47541102..47541840:-	Null
oar_circ_0001698	0	5	0	0	0	2	0.558324	0.726547	NA	up	no	11:4762818..4767645:+	ENSOARG00000004707
oar_circ_0001699	30	58	16	29	24	20	0.330037	0.545088	0.999913	up	no	11:4762818..4769218:+	ENSOARG00000004707
oar_circ_0001700	6	3	2	5	3	0	0.256491	0.838059	0.999913	up	no	11:47637787..47668890:-	Null
oar_circ_0001701	3	0	0	0	0	0	1.40768	0.35635	NA	up	no	11:47643746..47665806:-	Null
oar_circ_0001702	8	0	5	0	0	3	1.62843	0.253886	0.999913	up	no	11:4767103..4769218:+	ENSOARG00000004707
oar_circ_0001703	0	5	0	0	2	3	-0.174117	0.910091	NA	down	no	11:4767103..4778087:+	ENSOARG00000004707
oar_circ_0001704	4	5	2	0	6	6	-0.187657	0.87576	0.999913	down	no	11:47813260..47833417:-	ENSOARG00000014649
oar_circ_0001705	0	7	4	9	4	4	-0.631912	0.576831	0.999913	down	no	11:47830282..47833417:-	ENSOARG00000014649
oar_circ_0001706	2	3	0	0	0	0	1.89209	0.231931	NA	up	no	11:48078440..48088918:-	ENSOARG00000014976
oar_circ_0001707	12	0	0	0	0	0	1.80146	0.249007	NA	up	no	11:48095267..48095481:-	Null
oar_circ_0001708	149	164	116	102	117	115	0.281434	0.346685	0.999913	up	no	11:48107116..48115594:+	ENSOARG00000015133
oar_circ_0001710	2	3	0	4	0	4	-0.61831	0.665457	NA	down	no	11:48138817..48141520:+	ENSOARG00000015133
oar_circ_0001714	0	4	4	0	0	2	1.3355	0.381113	NA	up	no	11:4816455..4854054:+	ENSOARG00000005016
oar_circ_0001717	2	0	0	0	0	12	-0.978317	0.533238	NA	down	no	11:4816834..4854054:+	ENSOARG00000005016
oar_circ_0001718	0	0	0	0	0	4	-1.51425	0.325061	NA	down	no	11:4816834..4875461:+	ENSOARG00000005016
oar_circ_0001719	3	0	0	0	0	0	1.40768	0.35635	NA	up	no	11:48170426..48176981:-	ENSOARG00000015245
oar_circ_0001720	4	5	2	0	4	0	0.943206	0.496545	NA	up	no	11:48170426..48179745:-	ENSOARG00000015245
oar_circ_0001721	2	0	6	0	3	0	1.01803	0.494741	NA	up	no	11:4827113..4854054:+	ENSOARG00000005016
oar_circ_0001722	8	4	4	3	10	10	-0.51329	0.589839	0.999913	down	no	11:4827113..4875461:+	ENSOARG00000005016
oar_circ_0001723	7	11	4	2	4	10	0.335802	0.731166	0.999913	up	no	11:48411055..48413175:-	ENSOARG00000015595
oar_circ_0001725	0	0	4	0	0	2	0.71694	0.652748	NA	up	no	11:48419483..48427071:-	ENSOARG00000015595
oar_circ_0001727	2	0	0	0	0	2	0.0143163	0.992743	NA	up	no	11:48438829..48459275:-	ENSOARG00000015595
oar_circ_0001728	6	10	0	3	3	0	0.878111	0.501909	0.999913	up	no	11:4844533..4846583:+	ENSOARG00000005016
oar_circ_0001729	0	2	0	0	0	0	1.21286	0.417173	NA	up	no	11:4844533..4854036:+	ENSOARG00000005016
oar_circ_0001730	29	34	41	29	42	52	-0.245227	0.612098	0.999913	down	no	11:4844533..4854054:+	ENSOARG00000005016
oar_circ_0001731	34	11	22	10	39	0	0.295559	0.815568	0.999913	up	no	11:4844533..4875461:+	ENSOARG00000005016
oar_circ_0001732	0	2	0	0	0	0	1.21286	0.417173	NA	up	no	11:4844533..4909454:+	ENSOARG00000005016
oar_circ_0001733	0	4	0	0	0	0	1.45045	0.343636	NA	up	no	11:48459052..48459275:-	ENSOARG00000015595
oar_circ_0001734	3	3	0	3	4	4	-0.845373	0.508506	0.999913	down	no	11:48473248..48474070:-	ENSOARG00000015595
oar_circ_0001735	0	20	8	0	21	7	-0.123227	0.933876	0.999913	down	no	11:4853960..4909454:+	ENSOARG00000005016
oar_circ_0001736	0	2	0	0	0	0	1.21286	0.417173	NA	up	no	11:4853960..4954419:+	ENSOARG00000005016
oar_circ_0001738	0	6	5	0	2	2	1.06689	0.443033	NA	up	no	11:48694937..48739471:-	ENSOARG00000015799
oar_circ_0001739	0	0	3	2	0	3	-0.285069	0.854008	NA	down	no	11:4873025..4875461:+	ENSOARG00000005016
oar_circ_0001740	21	22	13	13	30	14	-0.134621	0.832179	0.999913	down	no	11:4873025..4909454:+	ENSOARG00000005016
oar_circ_0001741	0	10	3	3	3	4	0.177013	0.884285	0.999913	up	no	11:4873025..4940193:+	ENSOARG00000005016
oar_circ_0001742	4	3	4	4	3	5	-0.119418	0.913766	0.999913	down	no	11:4873025..4954419:+	ENSOARG00000005016
oar_circ_0001745	0	2	0	0	4	2	-1.12293	0.472119	NA	down	no	11:4905758..4954419:+	ENSOARG00000005016
oar_circ_0001746	0	0	0	0	6	0	-2.20696	0.166209	NA	down	no	11:49086066..49098473:+	ENSOARG00000015890
oar_circ_0001747	2	0	0	0	0	0	1.26525	0.400366	NA	up	no	11:4909389..4952066:+	ENSOARG00000005016
oar_circ_0001748	0	0	2	0	0	0	1.3422	0.376272	NA	up	no	11:49125716..49139654:+	ENSOARG00000015890
oar_circ_0001749	4	7	5	0	2	6	0.830211	0.483181	0.999913	up	no	11:49131712..49139654:+	ENSOARG00000015890
oar_circ_0001751	0	3	0	0	0	0	1.35454	0.372475	NA	up	no	11:49175527..49188256:-	ENSOARG00000016006
oar_circ_0001753	2	0	0	2	0	0	-0.0619728	0.968734	NA	down	no	11:49180712..49197821:-	ENSOARG00000016006
oar_circ_0001756	0	0	2	0	0	2	0.159409	0.919965	NA	up	no	11:49203263..49253414:-	ENSOARG00000016006
oar_circ_0001757	3	0	0	3	0	5	-0.949136	0.53007	NA	down	no	11:49251098..49253414:-	ENSOARG00000016006
oar_circ_0001758	15	12	10	27	11	15	-0.563082	0.412422	0.999913	down	no	11:49251098..49258614:-	ENSOARG00000016006
oar_circ_0001759	8	12	0	3	0	4	1.07023	0.39491	0.999913	up	no	11:49251098..49271554:-	ENSOARG00000016006
oar_circ_0001761	3	0	6	3	8	8	-0.811261	0.474128	0.999913	down	no	11:49271422..49284330:-	ENSOARG00000016006
oar_circ_0001762	10	4	4	6	8	13	-0.568623	0.526805	0.999913	down	no	11:49279838..49284330:-	ENSOARG00000016006
oar_circ_0001763	4	0	5	4	0	4	0.233	0.862165	0.999913	up	no	11:4940017..4954419:+	ENSOARG00000005016
oar_circ_0001764	0	0	0	0	2	0	-1.31779	0.383363	NA	down	no	11:49418789..49422001:-	ENSOARG00000016414
oar_circ_0001765	3	5	0	2	0	0	1.07371	0.485581	NA	up	no	11:49418789..49429632:-	ENSOARG00000016414
oar_circ_0001766	20	21	13	21	14	16	-0.0093489	0.987996	0.999913	down	no	11:49418789..49432461:-	ENSOARG00000016414
oar_circ_0001767	18	31	13	19	19	25	-0.130852	0.822598	0.999913	down	no	11:49426949..49432461:-	ENSOARG00000016414
oar_circ_0001768	0	0	0	0	2	0	-1.31779	0.383363	NA	down	no	11:49429485..49432461:-	ENSOARG00000016414
oar_circ_0001769	2	0	0	0	2	0	-0.0738807	0.962754	NA	down	no	11:49482565..49490597:-	ENSOARG00000016487
oar_circ_0001770	3	0	0	0	0	0	1.40768	0.35635	NA	up	no	11:49521253..49521470:+	ENSOARG00000016619
oar_circ_0001771	4	3	0	0	3	3	0.0429395	0.976018	NA	up	no	11:49785725..49786507:+	ENSOARG00000016829
oar_circ_0001773	0	4	0	4	3	6	-1.49175	0.269556	0.999913	down	no	11:49837700..49842970:+	Null
oar_circ_0001774	0	2	0	0	0	0	1.21286	0.417173	NA	up	no	11:49837700..49855670:+	Null
oar_circ_0001776	0	0	3	0	4	0	-0.145913	0.926601	NA	down	no	11:49842862..49882002:+	ENSOARG00000016997
oar_circ_0001778	0	2	0	0	0	2	-0.0765536	0.960947	NA	down	no	11:49852258..49882002:+	ENSOARG00000016997
oar_circ_0001779	0	2	0	0	0	0	1.21286	0.417173	NA	up	no	11:49863402..49882002:+	ENSOARG00000016997
oar_circ_0001780	0	0	0	0	0	3	-1.41089	0.355038	NA	down	no	11:49863402..49905873:+	ENSOARG00000016997
oar_circ_0001781	0	3	0	0	0	2	0.170575	0.914319	NA	up	no	11:49868051..49882002:+	ENSOARG00000016997
oar_circ_0001782	13	23	11	9	7	10	0.708494	0.332121	0.999913	up	no	11:49872897..49882002:+	ENSOARG00000016997
oar_circ_0001783	3	8	2	4	3	4	0.0695794	0.950304	0.999913	up	no	11:49872897..49905873:+	ENSOARG00000016997
oar_circ_0001784	0	3	3	0	0	3	0.690671	0.654283	NA	up	no	11:49876030..49905873:+	ENSOARG00000016997
oar_circ_0001785	3	0	0	0	0	0	1.40768	0.35635	NA	up	no	11:49900332..49901920:+	Null
oar_circ_0001786	2	0	0	0	0	0	1.26525	0.400366	NA	up	no	11:49900332..49905873:+	ENSOARG00000016997
oar_circ_0001787	6	6	5	3	5	9	-0.0287909	0.976499	0.999913	down	no	11:49901820..49905873:+	ENSOARG00000016997
oar_circ_0001788	0	0	0	0	3	2	-2.11932	0.183377	NA	down	no	11:49905129..49905873:+	ENSOARG00000016997
oar_circ_0001789	0	0	0	0	0	2	-1.27018	0.398252	NA	down	no	11:50198666..50200487:+	ENSOARG00000018038
oar_circ_0001790	0	2	0	0	0	2	-0.0765536	0.960947	NA	down	no	11:50204249..50204758:+	ENSOARG00000018038
oar_circ_0001792	3	3	2	0	0	0	2.85214	0.0713067	NA	up	no	11:50288655..50288937:-	ENSOARG00000018265
oar_circ_0001794	4	5	0	0	3	0	0.859576	0.567387	NA	up	no	11:50334989..50351295:+	ENSOARG00000018408
oar_circ_0001795	0	0	4	0	0	0	1.82963	0.245653	NA	up	no	11:50334989..50358116:+	ENSOARG00000018408
oar_circ_0001796	0	0	3	0	0	0	1.49765	0.330158	NA	up	no	11:50352168..50362681:+	ENSOARG00000018408
oar_circ_0001797	0	2	0	0	0	0	1.21286	0.417173	NA	up	no	11:50605393..50614578:+	ENSOARG00000018707
oar_circ_0001798	0	2	0	0	4	4	-1.42789	0.350566	NA	down	no	11:50632145..50635297:+	ENSOARG00000018707
oar_circ_0001799	0	3	0	0	2	0	0.0837013	0.958026	NA	up	no	11:50744824..50746057:-	ENSOARG00000000258
oar_circ_0001801	0	0	0	0	3	0	-1.45859	0.340951	NA	down	no	11:50988095..51016292:-	ENSOARG00000000488
oar_circ_0001802	3	6	4	0	0	0	3.55149	0.0205627	NA	up	yes	11:51069007..51076931:-	ENSOARG00000000488
oar_circ_0001803	2	4	0	0	0	0	2.10719	0.185885	NA	up	no	11:51266430..51278119:-	ENSOARG00000000942
oar_circ_0001805	0	2	0	2	0	0	-0.153208	0.922409	NA	down	no	11:51326028..51340485:-	ENSOARG00000000942
oar_circ_0001806	0	0	3	0	0	0	1.49765	0.330158	NA	up	no	11:51358443..51361343:-	ENSOARG00000000942
oar_circ_0001807	0	0	0	3	0	0	-1.45236	0.342774	NA	down	no	11:51563482..51567092:+	ENSOARG00000002538
oar_circ_0001808	0	2	0	0	0	0	1.21286	0.417173	NA	up	no	11:52328439..52332456:-	ENSOARG00000003081
oar_circ_0001810	0	0	3	3	0	4	-0.62631	0.679317	NA	down	no	11:52490584..52504340:+	Null
oar_circ_0001812	2	3	0	4	3	0	-0.5453	0.705215	NA	down	no	11:53066798..53076280:-	ENSOARG00000006041
oar_circ_0001813	4	7	7	3	4	4	0.595373	0.562545	0.999913	up	no	11:53073547..53076280:-	ENSOARG00000006041
oar_circ_0001814	0	2	0	0	3	0	-0.454773	0.775309	NA	down	no	11:53076065..53084794:-	ENSOARG00000006041
oar_circ_0001816	0	3	0	0	0	2	0.170575	0.914319	NA	up	no	11:53082203..53096483:-	ENSOARG00000006041
oar_circ_0001817	5	23	10	3	7	6	1.03028	0.241011	0.999913	up	no	11:53096157..53118141:-	ENSOARG00000006041
oar_circ_0001819	5	3	3	0	0	0	3.33512	0.0314967	NA	up	yes	11:53117193..53118141:-	ENSOARG00000006041
oar_circ_0001820	37	42	21	31	32	60	-0.368708	0.440131	0.999913	down	no	11:53117193..53130150:-	Null
oar_circ_0001821	5	0	0	4	2	2	-0.56885	0.6895	NA	down	no	11:53117193..53130731:-	Null
oar_circ_0001822	4	0	7	5	0	4	0.348238	0.789107	0.999913	up	no	11:5331930..5344964:-	ENSOARG00000005452
oar_circ_0001823	0	0	0	2	0	0	-1.31153	0.385304	NA	down	no	11:5339871..5344964:-	ENSOARG00000005452
oar_circ_0001826	2	0	0	0	0	0	1.26525	0.400366	NA	up	no	11:54033508..54042301:-	ENSOARG00000006580
oar_circ_0001827	0	0	0	0	0	2	-1.27018	0.398252	NA	down	no	11:54057641..54061133:+	ENSOARG00000006678
oar_circ_0001828	0	0	0	0	0	2	-1.27018	0.398252	NA	down	no	11:54182353..54182675:+	ENSOARG00000006862
oar_circ_0001829	3	0	0	0	0	5	-0.383724	0.809068	NA	down	no	11:54397506..54412914:+	ENSOARG00000007435
oar_circ_0001830	6	3	3	2	7	2	0.028622	0.979872	0.999913	up	no	11:54409665..54412914:+	ENSOARG00000007435
oar_circ_0001831	5	10	0	0	4	13	-0.283425	0.816295	0.999913	down	no	11:54417060..54418064:+	ENSOARG00000007435
oar_circ_0001832	0	5	0	0	0	0	1.59058	0.304969	NA	up	no	11:54492884..54527086:+	ENSOARG00000007710
oar_circ_0001833	0	5	3	0	0	2	1.2762	0.404764	NA	up	no	11:54524903..54529723:+	ENSOARG00000007710
oar_circ_0001834	0	2	2	0	0	0	1.81069	0.250939	NA	up	no	11:54526940..54532802:+	ENSOARG00000007710
oar_circ_0001835	0	0	2	0	0	0	1.3422	0.376272	NA	up	no	11:54605372..54630410:+	Null
oar_circ_0001839	0	0	0	0	0	3	-1.41089	0.355038	NA	down	no	11:54856020..54861245:-	ENSOARG00000009764
oar_circ_0001840	0	3	0	6	0	0	-0.786715	0.617661	NA	down	no	11:55215650..55217948:+	ENSOARG00000010679
oar_circ_0001842	3	0	0	0	0	0	1.40768	0.35635	NA	up	no	11:55435365..55435944:-	ENSOARG00000011445
oar_circ_0001843	4	0	0	0	0	0	1.53554	0.319703	NA	up	no	11:55466443..55469099:+	ENSOARG00000011530
oar_circ_0001844	0	0	0	2	0	0	-1.31153	0.385304	NA	down	no	11:55533683..55536318:+	ENSOARG00000011876
oar_circ_0001846	2	0	0	0	0	0	1.26525	0.400366	NA	up	no	11:55614417..55630127:-	ENSOARG00000012090
oar_circ_0001847	2	0	0	0	0	0	1.26525	0.400366	NA	up	no	11:57111601..57150868:+	Null
oar_circ_0001849	0	0	0	0	3	0	-1.45859	0.340951	NA	down	no	11:57431778..57434287:+	Null
oar_circ_0001850	0	0	0	0	0	5	-1.77413	0.258465	NA	down	no	11:5803501..5807593:+	ENSOARG00000005660
oar_circ_0001851	2	0	0	0	0	0	1.26525	0.400366	NA	up	no	11:60025689..60041512:-	Null
oar_circ_0001852	5	5	11	5	4	4	0.64733	0.509921	0.999913	up	no	11:60205409..60211254:+	ENSOARG00000013972
oar_circ_0001853	3	0	0	0	0	0	1.40768	0.35635	NA	up	no	11:60205409..60213705:+	ENSOARG00000013972
oar_circ_0001854	0	4	3	0	0	0	2.5012	0.116923	NA	up	no	11:60212156..60222339:+	ENSOARG00000013972
oar_circ_0001855	0	0	0	0	0	3	-1.41089	0.355038	NA	down	no	11:60212156..60222355:+	ENSOARG00000013972
oar_circ_0001856	3	0	0	0	0	0	1.40768	0.35635	NA	up	no	11:60214453..60216340:+	ENSOARG00000013972
oar_circ_0001857	11	38	29	25	29	7	0.237743	0.722211	0.999913	up	no	11:60214453..60222339:+	ENSOARG00000013972
oar_circ_0001858	4	5	6	14	12	6	-1.05644	0.230118	0.999913	down	no	11:60214453..60222355:+	ENSOARG00000013972
oar_circ_0001860	0	0	2	0	0	0	1.3422	0.376272	NA	up	no	11:60348504..60350617:+	ENSOARG00000014385
oar_circ_0001861	0	3	0	0	3	0	-0.199662	0.900476	NA	down	no	11:60601691..60616015:-	Null
oar_circ_0001862	0	0	2	0	0	0	1.3422	0.376272	NA	up	no	11:60602659..60616015:-	Null
oar_circ_0001863	0	3	0	0	0	0	1.35454	0.372475	NA	up	no	11:60603807..60616015:-	Null
oar_circ_0001865	0	4	0	0	0	2	0.37778	0.812733	NA	up	no	11:60705418..60711067:-	ENSOARG00000015185
oar_circ_0001866	0	2	3	0	0	0	2.13925	0.179558	NA	up	no	11:60889145..60894683:+	ENSOARG00000015372
oar_circ_0001867	0	3	0	0	0	0	1.35454	0.372475	NA	up	no	11:60889145..60901362:+	ENSOARG00000015372
oar_circ_0001868	0	0	0	3	0	0	-1.45236	0.342774	NA	down	no	11:60891212..60894683:+	ENSOARG00000015372
oar_circ_0001869	0	0	0	2	0	0	-1.31153	0.385304	NA	down	no	11:60894607..60913825:+	ENSOARG00000015372
oar_circ_0001870	3	0	0	0	2	2	-0.281848	0.858002	NA	down	no	11:60911649..60915954:+	ENSOARG00000015372
oar_circ_0001871	2	0	0	0	0	0	1.26525	0.400366	NA	up	no	11:61123725..61139610:-	Null
oar_circ_0001872	0	0	3	0	0	0	1.49765	0.330158	NA	up	no	11:61179477..61204185:-	ENSOARG00000015593
oar_circ_0001873	0	2	2	0	0	3	0.300789	0.848624	NA	up	no	11:61179477..61248481:-	ENSOARG00000015593
oar_circ_0001874	10	0	3	2	2	0	1.23282	0.36739	0.999913	up	no	11:61204096..61248481:-	ENSOARG00000015593
oar_circ_0001875	2	0	0	2	0	0	-0.0619728	0.968734	NA	down	no	11:61204096..61341671:-	ENSOARG00000015593
oar_circ_0001876	0	0	2	0	0	0	1.3422	0.376272	NA	up	no	11:61240088..61285753:-	ENSOARG00000015593
oar_circ_0001877	2	3	0	0	0	0	1.89209	0.231931	NA	up	no	11:61240088..61341671:-	ENSOARG00000015593
oar_circ_0001878	8	0	2	2	0	4	0.582772	0.673781	0.999913	up	no	11:61341489..61367074:-	ENSOARG00000015593
oar_circ_0001879	13	6	7	5	9	7	0.236016	0.786597	0.999913	up	no	11:61341489..61402228:-	ENSOARG00000015593
oar_circ_0001880	2	3	2	4	4	5	-0.815417	0.482626	0.999913	down	no	11:61341489..61412493:-	ENSOARG00000015593
oar_circ_0001881	0	0	0	0	4	0	-1.69677	0.277497	NA	down	no	11:61341489..61437340:-	ENSOARG00000015593
oar_circ_0001882	2	0	0	2	0	3	-0.780167	0.620563	NA	down	no	11:61341489..61447118:-	ENSOARG00000015593
oar_circ_0001883	2	2	4	5	0	2	0.16949	0.898015	NA	up	no	11:61341489..61457852:-	ENSOARG00000015593
oar_circ_0001884	2	0	0	2	0	0	-0.0619728	0.968734	NA	down	no	11:61341489..61484369:-	ENSOARG00000015593
oar_circ_0001885	3	0	0	0	0	5	-0.383724	0.809068	NA	down	no	11:61352564..61402228:-	ENSOARG00000015593
oar_circ_0001886	0	3	0	5	0	0	-0.612976	0.699151	NA	down	no	11:61352564..61412493:-	ENSOARG00000015593
oar_circ_0001887	0	3	0	0	0	0	1.35454	0.372475	NA	up	no	11:61352564..61457852:-	ENSOARG00000015593
oar_circ_0001888	5	0	0	0	0	2	0.703969	0.658778	NA	up	no	11:61352564..61484369:-	ENSOARG00000015593
oar_circ_0001890	0	0	3	0	0	0	1.49765	0.330158	NA	up	no	11:61366939..61447118:-	ENSOARG00000015593
oar_circ_0001891	23	11	9	17	13	7	0.111137	0.880345	0.999913	up	no	11:61402149..61412493:-	ENSOARG00000015593
oar_circ_0001892	3	2	0	0	0	3	0.401398	0.798066	NA	up	no	11:61402149..61412558:-	ENSOARG00000015593
oar_circ_0001894	0	4	2	2	0	10	-0.766615	0.575235	0.999913	down	no	11:61402149..61437340:-	ENSOARG00000015593
oar_circ_0001895	9	11	17	18	7	6	0.22303	0.778361	0.999913	up	no	11:61402149..61447118:-	ENSOARG00000015593
oar_circ_0001896	4	7	2	6	6	6	-0.546762	0.589118	0.999913	down	no	11:61402149..61457852:-	ENSOARG00000015593
oar_circ_0001897	0	0	5	2	2	5	-0.436885	0.754308	NA	down	no	11:61402149..61484369:-	ENSOARG00000015593
oar_circ_0001898	7	0	2	3	8	0	-0.293779	0.824139	0.999913	down	no	11:61408395..61412493:-	ENSOARG00000015593
oar_circ_0001900	7	5	2	4	8	4	-0.288316	0.780331	0.999913	down	no	11:61408395..61429622:-	ENSOARG00000015593
oar_circ_0001901	0	0	0	0	2	0	-1.31779	0.383363	NA	down	no	11:61408395..61434698:-	ENSOARG00000015593
oar_circ_0001902	0	0	0	0	3	0	-1.45859	0.340951	NA	down	no	11:61408395..61437340:-	ENSOARG00000015593
oar_circ_0001903	3	0	4	4	3	2	-0.233175	0.85648	0.999913	down	no	11:61408395..61447118:-	ENSOARG00000015593
oar_circ_0001904	17	0	2	0	3	0	1.38744	0.380799	0.999913	up	no	11:61408395..61457852:-	ENSOARG00000015593
oar_circ_0001905	2	0	0	0	0	0	1.26525	0.400366	NA	up	no	11:61408395..61469686:-	ENSOARG00000015593
oar_circ_0001906	6	0	5	8	12	0	-0.722808	0.546592	0.999913	down	no	11:61408395..61484369:-	ENSOARG00000015593
oar_circ_0001907	47	38	24	39	29	0	0.432095	0.719069	0.999913	up	no	11:61427268..61437340:-	ENSOARG00000015593
oar_circ_0001909	19	21	21	18	17	12	0.304768	0.623891	0.999913	up	no	11:61427268..61447118:-	ENSOARG00000015593
oar_circ_0001910	14	19	7	12	8	16	0.0400902	0.95587	0.999913	up	no	11:61427268..61457852:-	ENSOARG00000015593
oar_circ_0001913	0	0	0	3	0	0	-1.45236	0.342774	NA	down	no	11:61427268..61484369:-	ENSOARG00000015593
oar_circ_0001914	5	0	0	3	2	0	-0.10059	0.947423	NA	down	no	11:61429504..61447118:-	ENSOARG00000015593
oar_circ_0001915	5	11	0	0	9	4	0.0254616	0.983576	0.999913	up	no	11:61446740..61457852:-	ENSOARG00000015593
oar_circ_0001917	2	3	5	7	0	2	0.127321	0.919592	0.999913	up	no	11:61455372..61484369:-	ENSOARG00000015593
oar_circ_0001919	0	0	0	0	0	2	-1.27018	0.398252	NA	down	no	11:61678181..61759070:+	ENSOARG00000015686
oar_circ_0001920	0	0	2	0	0	0	1.3422	0.376272	NA	up	no	11:61678181..61782127:+	ENSOARG00000015686
oar_circ_0001921	5	3	3	4	8	0	-0.20527	0.863592	0.999913	down	no	11:61780472..61782127:+	ENSOARG00000015686
oar_circ_0001922	9	5	3	9	4	7	-0.28879	0.763292	0.999913	down	no	11:62045736..62056927:-	ENSOARG00000015884
oar_circ_0001923	2	2	0	0	2	7	-0.910556	0.527891	NA	down	no	11:62045736..62057932:-	ENSOARG00000015884
oar_circ_0001924	0	0	2	0	0	0	1.3422	0.376272	NA	up	no	11:62045736..62103350:-	ENSOARG00000015884
oar_circ_0001926	2	2	0	0	0	6	-0.410929	0.789928	NA	down	no	11:62054849..62064321:-	ENSOARG00000015884
oar_circ_0001927	0	0	0	0	2	0	-1.31779	0.383363	NA	down	no	11:62064117..62079412:-	ENSOARG00000015884
oar_circ_0001930	0	2	0	0	0	0	1.21286	0.417173	NA	up	no	11:62077844..62111668:-	ENSOARG00000015884
oar_circ_0001931	0	0	0	4	0	2	-2.35452	0.140276	NA	down	no	11:62085092..62090153:-	ENSOARG00000015884
oar_circ_0001932	2	0	0	0	0	0	1.26525	0.400366	NA	up	no	11:62085092..62127975:-	ENSOARG00000015884
oar_circ_0001934	0	0	0	0	2	0	-1.31779	0.383363	NA	down	no	11:62096310..62127975:-	ENSOARG00000015884
oar_circ_0001935	0	0	0	0	0	2	-1.27018	0.398252	NA	down	no	11:62111401..62117799:-	ENSOARG00000015884
oar_circ_0001936	0	0	0	0	2	0	-1.31779	0.383363	NA	down	no	11:62111401..62127975:-	ENSOARG00000015884
oar_circ_0001938	0	0	0	5	5	0	-3.15242	0.0446777	NA	down	yes	11:62147166..62150213:-	ENSOARG00000015884
oar_circ_0001939	2	0	0	0	0	0	1.26525	0.400366	NA	up	no	11:62147166..62165618:-	ENSOARG00000015884
oar_circ_0001940	0	0	0	0	2	0	-1.31779	0.383363	NA	down	no	11:6805230..6806365:+	ENSOARG00000006151
oar_circ_0001941	0	0	0	2	0	0	-1.31153	0.385304	NA	down	no	11:7213196..7218730:+	ENSOARG00000006616
oar_circ_0001942	0	3	0	0	0	0	1.35454	0.372475	NA	up	no	11:7217761..7223008:+	ENSOARG00000006616
oar_circ_0001943	0	0	0	2	0	0	-1.31153	0.385304	NA	down	no	11:7217761..7223048:+	ENSOARG00000006616
oar_circ_0001944	179	201	143	107	118	251	0.0965417	0.769913	0.999913	up	no	11:7328528..7330374:-	ENSOARG00000007115
oar_circ_0001946	0	5	6	3	0	2	0.87947	0.520095	0.999913	up	no	11:7902741..7987963:+	ENSOARG00000007848
oar_circ_0001947	3	4	0	0	0	0	2.33819	0.143047	NA	up	no	11:8227534..8233896:-	Null
oar_circ_0001948	0	5	0	5	7	0	-1.18931	0.401926	0.999913	down	no	11:8344149..8347361:-	Null
oar_circ_0001949	6	19	10	10	12	8	0.096539	0.90143	0.999913	up	no	11:8345970..8347361:-	Null
oar_circ_0001950	2	3	0	7	0	0	-0.509089	0.73456	NA	down	no	11:8973560..8978980:-	ENSOARG00000010417
oar_circ_0001951	0	0	0	0	3	0	-1.45859	0.340951	NA	down	no	11:8973560..8988214:-	ENSOARG00000010417
oar_circ_0001952	4	3	0	3	6	0	-0.464494	0.734565	0.999913	down	no	11:9028667..9029338:-	ENSOARG00000010822
oar_circ_0001953	2	0	0	0	0	2	0.0143163	0.992743	NA	up	no	11:9222391..9239228:+	ENSOARG00000011574
oar_circ_0001954	6	6	4	0	9	5	0.0890712	0.936109	0.999913	up	no	11:9222579..9239228:+	ENSOARG00000011574
oar_circ_0001955	0	12	3	7	4	3	-0.0966125	0.933267	0.999913	down	no	11:9222595..9232587:+	ENSOARG00000011574
oar_circ_0001957	531	372	358	427	485	414	-0.129977	0.636264	0.999913	down	no	11:9222595..9239228:+	ENSOARG00000011574
oar_circ_0001958	10	22	12	15	9	16	0.0468679	0.946165	0.999913	up	no	11:9222595..9239244:+	ENSOARG00000011574
oar_circ_0001960	0	0	3	2	0	2	-0.0921477	0.953036	NA	down	no	11:9224897..9239228:+	ENSOARG00000011574
oar_circ_0001961	0	0	0	0	2	0	-1.31779	0.383363	NA	down	no	11:9224978..9239228:+	ENSOARG00000011574
oar_circ_0001962	0	0	0	3	0	0	-1.45236	0.342774	NA	down	no	11:9232456..9239228:+	ENSOARG00000011574
oar_circ_0001963	2	0	0	0	0	0	1.26525	0.400366	NA	up	no	11:9379166..9399047:+	Null
oar_circ_0001965	0	0	0	5	0	2	-2.57082	0.106883	NA	down	no	11:9476395..9487293:+	ENSOARG00000011725
oar_circ_0001967	5	0	0	2	0	4	-0.189817	0.900392	NA	down	no	11:9483078..9487293:+	ENSOARG00000011725
oar_circ_0001968	0	0	2	0	0	0	1.3422	0.376272	NA	up	no	11:9483078..9490520:+	ENSOARG00000011725
oar_circ_0001969	2	0	0	0	0	0	1.26525	0.400366	NA	up	no	11:9510910..9568316:-	ENSOARG00000011845
oar_circ_0001970	2	0	0	0	0	0	1.26525	0.400366	NA	up	no	11:9510910..9628026:-	ENSOARG00000011845
oar_circ_0001972	0	0	0	0	3	0	-1.45859	0.340951	NA	down	no	11:9522697..9545333:-	ENSOARG00000011845
oar_circ_0001973	2	6	0	0	0	2	1.13107	0.465242	NA	up	no	11:9522697..9551636:-	ENSOARG00000011845
oar_circ_0001974	6	18	8	8	5	10	0.345212	0.678958	0.999913	up	no	11:9535660..9545333:-	ENSOARG00000011845
oar_circ_0001975	5	19	5	12	5	13	-0.182919	0.828058	0.999913	down	no	11:9535660..9551636:-	ENSOARG00000011845
oar_circ_0001976	0	0	0	0	0	3	-1.41089	0.355038	NA	down	no	11:9535660..9555975:-	ENSOARG00000011845
oar_circ_0001977	0	0	0	3	0	0	-1.45236	0.342774	NA	down	no	11:9545142..9562383:-	ENSOARG00000011845
oar_circ_0001978	2	0	0	0	2	2	-0.587083	0.711535	NA	down	no	11:9545142..9628026:-	ENSOARG00000011845
oar_circ_0001979	0	0	0	2	0	3	-2.06866	0.193582	NA	down	no	11:9548151..9562383:-	ENSOARG00000011845
oar_circ_0001981	2	0	0	0	0	0	1.26525	0.400366	NA	up	no	11:9551551..9625916:-	ENSOARG00000011845
oar_circ_0001982	0	2	0	0	3	3	-1.09952	0.481759	NA	down	no	11:9551551..9628026:-	ENSOARG00000011845
oar_circ_0001983	0	0	2	0	0	0	1.3422	0.376272	NA	up	no	11:9555839..9562376:-	ENSOARG00000011845
oar_circ_0001984	9	16	8	10	8	8	0.216168	0.783525	0.999913	up	no	11:9555839..9562383:-	ENSOARG00000011845
oar_circ_0001986	5	8	2	9	7	9	-0.79998	0.390099	0.999913	down	no	11:9555839..9628026:-	ENSOARG00000011845
oar_circ_0001987	3	4	0	0	3	6	-0.389963	0.777708	NA	down	no	11:9568137..9603186:-	ENSOARG00000011845
oar_circ_0001988	3	0	0	0	0	0	1.40768	0.35635	NA	up	no	11:9588562..9625916:-	ENSOARG00000011845
oar_circ_0001989	0	0	2	0	3	0	-0.216724	0.892022	NA	down	no	11:9588562..9627053:-	ENSOARG00000011845
oar_circ_0001990	6	3	0	0	0	0	2.7341	0.085407	NA	up	no	11:9588562..9628026:-	ENSOARG00000011845
oar_circ_0001991	10	8	9	5	3	6	0.842625	0.355752	0.999913	up	no	11:9602065..9625916:-	ENSOARG00000011845
oar_circ_0001992	24	27	24	21	17	43	-0.126303	0.819883	0.999913	down	no	11:9602065..9628026:-	ENSOARG00000011845
oar_circ_0001993	0	3	0	3	4	0	-1.0233	0.502001	NA	down	no	11:9602065..9629954:-	ENSOARG00000011845
oar_circ_0001994	8	11	6	6	2	4	0.864046	0.37023	0.999913	up	no	11:9608651..9625916:-	ENSOARG00000011845
oar_circ_0001995	4	4	0	0	0	3	0.856244	0.574215	NA	up	no	11:9608651..9628026:-	ENSOARG00000011845
oar_circ_0001997	0	4	2	2	0	5	-0.188355	0.895411	NA	down	no	11:9620621..9625916:-	ENSOARG00000011845
oar_circ_0001998	8	4	8	5	3	5	0.565369	0.567422	0.999913	up	no	11:9622111..9625916:-	ENSOARG00000011845
oar_circ_0001999	2	0	5	2	2	3	0.117772	0.929689	NA	up	no	11:9622111..9628026:-	ENSOARG00000011845
oar_circ_0002001	0	0	0	2	0	0	-1.31153	0.385304	NA	down	no	11:9767883..9780697:+	ENSOARG00000012418
oar_circ_0002002	10	17	5	11	6	10	0.0973512	0.904075	0.999913	up	no	11:9860178..9874502:+	Null
oar_circ_0002003	0	2	0	0	0	0	1.21286	0.417173	NA	up	no	11:9874189..9874502:+	Null
oar_circ_0002004	0	4	0	0	2	0	0.289978	0.855833	NA	up	no	11:9874189..9913145:+	Null
oar_circ_0002005	3	0	0	0	0	0	1.40768	0.35635	NA	up	no	11:9906247..9908243:+	ENSOARG00000012565
oar_circ_0002006	3	3	4	3	2	7	-0.203671	0.857959	0.999913	down	no	11:9906247..9913145:+	Null
oar_circ_0002007	0	0	0	2	0	0	-1.31153	0.385304	NA	down	no	11:9906247..9937428:+	Null
oar_circ_0002008	0	0	0	0	3	0	-1.45859	0.340951	NA	down	no	11:9911296..9913145:+	Null
oar_circ_0002009	0	0	0	0	2	0	-1.31779	0.383363	NA	down	no	11:9917498..9919558:+	Null
oar_circ_0002011	5	7	7	3	0	7	0.817644	0.463852	0.999913	up	no	12:10151644..10169546:-	ENSOARG00000009257
oar_circ_0002012	14	9	0	0	0	10	0.62496	0.694216	0.999913	up	no	12:10162458..10169546:-	ENSOARG00000009257
oar_circ_0002013	4	0	0	0	3	0	0.130888	0.934446	NA	up	no	12:10208729..10216254:-	ENSOARG00000009257
oar_circ_0002014	2	2	0	0	0	0	1.64509	0.291905	NA	up	no	12:10257927..10264908:+	ENSOARG00000009363
oar_circ_0002015	0	0	0	0	0	2	-1.27018	0.398252	NA	down	no	12:10307214..10311595:+	ENSOARG00000009587
oar_circ_0002017	0	2	0	0	5	0	-0.905882	0.569278	NA	down	no	12:10307214..10335438:+	ENSOARG00000009587
oar_circ_0002018	3	5	0	0	0	0	2.5069	0.11608	NA	up	no	12:10307214..10338258:+	ENSOARG00000009587
oar_circ_0002019	8	13	10	18	6	18	-0.457358	0.542143	0.999913	down	no	12:10307214..10343241:+	Null
oar_circ_0002020	0	2	0	0	0	2	-0.0765536	0.960947	NA	down	no	12:10307214..10344553:+	Null
oar_circ_0002022	0	0	2	0	0	0	1.3422	0.376272	NA	up	no	12:10556653..10576468:+	Null
oar_circ_0002024	10	14	9	10	12	22	-0.446789	0.531847	0.999913	down	no	12:10561183..10576468:+	Null
oar_circ_0002025	0	3	0	0	5	6	-1.47151	0.315601	NA	down	no	12:10561183..10583387:+	Null
oar_circ_0002026	3	0	2	0	0	0	2.14625	0.178182	NA	up	no	12:10561237..10576468:+	Null
oar_circ_0002027	0	0	4	0	0	0	1.82963	0.245653	NA	up	no	12:10561387..10576468:+	Null
oar_circ_0002028	5	0	15	13	13	14	-0.764553	0.415901	0.999913	down	no	12:10566657..10576468:+	Null
oar_circ_0002030	0	2	0	0	0	0	1.21286	0.417173	NA	up	no	12:13450347..13467085:+	ENSOARG00000010120
oar_circ_0002032	0	0	0	4	0	0	-1.67232	0.283637	NA	down	no	12:1559651..1572324:+	ENSOARG00000002783
oar_circ_0002033	2	8	5	2	0	3	1.24978	0.317885	0.999913	up	no	12:1559651..1574884:+	ENSOARG00000002783
oar_circ_0002034	17	24	14	12	7	12	0.70736	0.299856	0.999913	up	no	12:1559651..1576913:+	ENSOARG00000002783
oar_circ_0002035	0	0	0	0	0	4	-1.51425	0.325061	NA	down	no	12:1559654..1574884:+	ENSOARG00000002783
oar_circ_0002036	0	7	5	2	3	2	0.563049	0.65596	0.999913	up	no	12:1559654..1576913:+	ENSOARG00000002783
oar_circ_0002037	3	0	6	5	0	0	0.666161	0.645319	NA	up	no	12:1564409..1576913:+	ENSOARG00000002783
oar_circ_0002038	0	0	0	6	0	3	-2.92258	0.0647676	NA	down	no	12:161607..182393:+	ENSOARG00000000876
oar_circ_0002039	36	44	32	28	39	30	0.123049	0.795133	0.999913	up	no	12:16935185..16945353:+	ENSOARG00000010181
oar_circ_0002040	8	10	9	13	9	0	0.164023	0.866304	0.999913	up	no	12:16935185..16958432:+	ENSOARG00000010181
oar_circ_0002041	9	9	11	3	13	16	-0.132791	0.87189	0.999913	down	no	12:16935185..16969943:+	ENSOARG00000010181
oar_circ_0002042	0	0	3	0	0	0	1.49765	0.330158	NA	up	no	12:16935185..16982096:+	ENSOARG00000010181
oar_circ_0002043	0	2	0	0	0	0	1.21286	0.417173	NA	up	no	12:16937520..16945353:+	ENSOARG00000010181
oar_circ_0002046	3	0	0	0	0	0	1.40768	0.35635	NA	up	no	12:16944678..16958432:+	ENSOARG00000010181
oar_circ_0002048	0	0	0	0	2	0	-1.31779	0.383363	NA	down	no	12:16987616..16992237:+	ENSOARG00000010181
oar_circ_0002049	4	18	7	2	5	4	1.12778	0.248953	0.999913	up	no	12:18195787..18222935:-	ENSOARG00000011335
oar_circ_0002050	0	0	0	0	2	0	-1.31779	0.383363	NA	down	no	12:18446151..18505824:-	Null
oar_circ_0002051	2	2	0	0	0	0	1.64509	0.291905	NA	up	no	12:18458686..18505824:-	Null
oar_circ_0002052	4	0	2	0	2	0	0.940773	0.54439	NA	up	no	12:18458686..18514220:-	Null
oar_circ_0002053	0	0	0	0	0	2	-1.27018	0.398252	NA	down	no	12:18458686..18580295:-	Null
oar_circ_0002054	3	0	0	0	3	0	-0.0885053	0.955776	NA	down	no	12:18505733..18514220:-	Null
oar_circ_0002055	2	0	0	0	0	0	1.26525	0.400366	NA	up	no	12:18505733..18572703:-	Null
oar_circ_0002056	2	0	0	3	0	2	-0.80539	0.608891	NA	down	no	12:18505733..18580295:-	Null
oar_circ_0002057	4	0	0	0	0	0	1.53554	0.319703	NA	up	no	12:18505733..18609677:-	Null
oar_circ_0002058	3	6	5	3	3	4	0.378197	0.729656	0.999913	up	no	12:18607750..18609677:-	Null
oar_circ_0002059	0	7	0	0	0	0	1.99804	0.207901	NA	up	no	12:18607750..18609684:-	Null
oar_circ_0002060	3	0	0	0	0	0	1.40768	0.35635	NA	up	no	12:19060261..19124666:-	ENSOARG00000011440
oar_circ_0002061	0	0	0	5	3	4	-3.55356	0.0206234	NA	down	yes	12:19060261..19219794:-	ENSOARG00000011440
oar_circ_0002062	0	0	0	3	0	0	-1.45236	0.342774	NA	down	no	12:19093454..19096363:-	ENSOARG00000011440
oar_circ_0002063	2	4	6	4	0	4	0.516149	0.675365	0.999913	up	no	12:19093454..19102084:-	ENSOARG00000011440
oar_circ_0002065	6	14	7	10	9	12	-0.279287	0.725486	0.999913	down	no	12:19093454..19219794:-	ENSOARG00000011440
oar_circ_0002066	5	0	4	2	3	2	0.321764	0.804208	0.999913	up	no	12:19102045..19219794:-	ENSOARG00000011440
oar_circ_0002067	8	3	0	2	6	9	-0.627726	0.587501	0.999913	down	no	12:19124599..19219794:-	ENSOARG00000011440
oar_circ_0002068	9	4	3	0	13	12	-0.616067	0.559179	0.999913	down	no	12:19215957..19219794:-	ENSOARG00000011440
oar_circ_0002069	3	0	0	0	4	2	-0.69325	0.652765	NA	down	no	12:19215957..19226311:-	ENSOARG00000011440
oar_circ_0002071	2	2	0	0	0	0	1.64509	0.291905	NA	up	no	12:19386476..19417252:+	ENSOARG00000011525
oar_circ_0002072	0	2	0	0	2	0	-0.165198	0.91643	NA	down	no	12:19880477..19885824:+	ENSOARG00000011531
oar_circ_0002073	0	0	0	0	2	0	-1.31779	0.383363	NA	down	no	12:20017554..20019589:+	ENSOARG00000011583
oar_circ_0002074	2	0	0	3	0	0	-0.346726	0.8279	NA	down	no	12:20017554..20021404:+	ENSOARG00000011583
oar_circ_0002078	0	0	0	3	0	0	-1.45236	0.342774	NA	down	no	12:21615723..21635247:-	ENSOARG00000011829
oar_circ_0002079	0	0	0	0	2	0	-1.31779	0.383363	NA	down	no	12:21620920..21625809:-	ENSOARG00000011829
oar_circ_0002080	0	0	0	0	2	0	-1.31779	0.383363	NA	down	no	12:21620920..21648226:-	ENSOARG00000011829
oar_circ_0002081	2	6	5	0	4	6	0.304498	0.799322	0.999913	up	no	12:21625576..21635247:-	ENSOARG00000011829
oar_circ_0002082	2	3	0	8	7	3	-1.71883	0.150077	0.999913	down	no	12:21625576..21638482:-	ENSOARG00000011829
oar_circ_0002083	0	0	0	0	0	2	-1.27018	0.398252	NA	down	no	12:21633761..21635247:-	ENSOARG00000011829
oar_circ_0002084	2	0	0	0	0	2	0.0143163	0.992743	NA	up	no	12:21633761..21637354:-	ENSOARG00000011829
oar_circ_0002085	5	6	0	5	2	7	-0.436374	0.711092	0.999913	down	no	12:21633761..21638482:-	ENSOARG00000011829
oar_circ_0002086	4	6	0	0	0	0	2.82678	0.074668	NA	up	no	12:21635130..21637354:-	ENSOARG00000011829
oar_circ_0002087	3	7	0	4	2	0	0.320275	0.81752	NA	up	no	12:21635130..21638482:-	ENSOARG00000011829
oar_circ_0002089	0	0	0	0	0	3	-1.41089	0.355038	NA	down	no	12:21636589..21637354:-	ENSOARG00000011829
oar_circ_0002090	3	5	0	0	3	2	0.322348	0.822411	NA	up	no	12:21636589..21638482:-	ENSOARG00000011829
oar_circ_0002091	0	0	2	2	0	3	-0.624272	0.690552	NA	down	no	12:21636589..21648226:-	ENSOARG00000011829
oar_circ_0002092	0	0	0	0	0	4	-1.51425	0.325061	NA	down	no	12:21636589..21650058:-	ENSOARG00000011829
oar_circ_0002093	0	0	0	0	2	0	-1.31779	0.383363	NA	down	no	12:21637147..21638482:-	ENSOARG00000011829
oar_circ_0002094	6	4	6	16	6	8	-0.858113	0.335543	0.999913	down	no	12:21637147..21641884:-	ENSOARG00000011829
oar_circ_0002096	15	16	4	4	7	7	0.75077	0.384096	0.999913	up	no	12:21647993..21650058:-	ENSOARG00000011829
oar_circ_0002097	0	0	0	0	0	3	-1.41089	0.355038	NA	down	no	12:21649887..21657680:-	ENSOARG00000011829
oar_circ_0002098	0	7	0	0	2	0	0.771323	0.62674	NA	up	no	12:21688862..21698942:-	ENSOARG00000012104
oar_circ_0002100	0	0	3	0	0	0	1.49765	0.330158	NA	up	no	12:21716207..21723315:+	ENSOARG00000012333
oar_circ_0002101	3	3	3	0	0	0	3.06018	0.0512138	NA	up	no	12:21716207..21727779:+	ENSOARG00000012333
oar_circ_0002102	0	0	0	0	0	3	-1.41089	0.355038	NA	down	no	12:2173454..2177524:-	ENSOARG00000003443
oar_circ_0002103	4	0	0	0	0	0	1.53554	0.319703	NA	up	no	12:21749553..21756745:+	ENSOARG00000012333
oar_circ_0002104	0	2	0	0	2	0	-0.165198	0.91643	NA	down	no	12:21752361..21754155:+	ENSOARG00000012333
oar_circ_0002105	31	58	48	36	20	44	0.408541	0.40181	0.999913	up	no	12:21752361..21756745:+	ENSOARG00000012333
oar_circ_0002107	4	0	0	0	0	0	1.53554	0.319703	NA	up	no	12:21793030..21795637:-	ENSOARG00000012654
oar_circ_0002108	0	0	0	0	0	3	-1.41089	0.355038	NA	down	no	12:21793030..21803611:-	ENSOARG00000012654
oar_circ_0002109	0	10	3	3	8	0	-0.00517842	0.996788	0.999913	down	no	12:21793030..21805492:-	ENSOARG00000012654
oar_circ_0002110	0	4	0	0	0	0	1.45045	0.343636	NA	up	no	12:21793030..21816545:-	ENSOARG00000012654
oar_circ_0002111	2	3	0	0	0	2	0.675746	0.669725	NA	up	no	12:21801784..21803611:-	ENSOARG00000012654
oar_circ_0002113	0	3	0	0	0	0	1.35454	0.372475	NA	up	no	12:21801784..21813965:-	ENSOARG00000012654
oar_circ_0002114	0	5	0	0	0	0	1.59058	0.304969	NA	up	no	12:21807111..21816545:-	ENSOARG00000012654
oar_circ_0002115	0	2	0	0	0	0	1.21286	0.417173	NA	up	no	12:21816446..21824581:-	ENSOARG00000012654
oar_circ_0002116	15	24	5	11	11	13	0.158085	0.829314	0.999913	up	no	12:22224621..22249433:+	ENSOARG00000012956
oar_circ_0002117	0	0	0	0	0	4	-1.51425	0.325061	NA	down	no	12:22224621..22257417:+	ENSOARG00000012956
oar_circ_0002118	18	9	12	13	15	39	-0.73367	0.278495	0.999913	down	no	12:22239817..22249433:+	ENSOARG00000012956
oar_circ_0002120	0	2	0	0	0	0	1.21286	0.417173	NA	up	no	12:22372186..22373858:+	ENSOARG00000013134
oar_circ_0002121	2	2	0	0	3	0	0.0795641	0.959757	NA	up	no	12:22372186..22384763:+	Null
oar_circ_0002123	11	9	4	4	4	4	0.79572	0.410977	0.999913	up	no	12:2246931..2249840:-	ENSOARG00000003554
oar_circ_0002124	0	2	0	0	0	0	1.21286	0.417173	NA	up	no	12:23315441..23315812:-	ENSOARG00000013213
oar_circ_0002125	4	0	0	0	0	0	1.53554	0.319703	NA	up	no	12:24169375..24178280:-	ENSOARG00000013426
oar_circ_0002126	0	3	0	0	0	0	1.35454	0.372475	NA	up	no	12:24211297..24241712:+	ENSOARG00000013601
oar_circ_0002127	0	2	0	0	0	0	1.21286	0.417173	NA	up	no	12:24238973..24247984:+	ENSOARG00000013601
oar_circ_0002128	0	2	0	0	0	0	1.21286	0.417173	NA	up	no	12:24241622..24248811:+	ENSOARG00000013601
oar_circ_0002129	0	0	0	0	0	2	-1.27018	0.398252	NA	down	no	12:24241864..24248811:+	ENSOARG00000013601
oar_circ_0002130	0	0	0	2	0	0	-1.31153	0.385304	NA	down	no	12:24257709..24297165:-	Null
oar_circ_0002131	26	15	12	22	18	41	-0.628561	0.294019	0.999913	down	no	12:24260254..24297165:-	ENSOARG00000013880
oar_circ_0002132	0	0	0	0	0	3	-1.41089	0.355038	NA	down	no	12:24262361..24289030:-	ENSOARG00000013880
oar_circ_0002133	75	88	55	0	47	124	0.273103	0.831312	0.999913	up	no	12:24262361..24297165:-	ENSOARG00000013880
oar_circ_0002134	300	266	163	208	190	325	-0.0567292	0.842129	0.999913	down	no	12:24282247..24297165:-	ENSOARG00000013880
oar_circ_0002137	3	3	0	0	0	3	0.56036	0.718556	NA	up	no	12:24561277..24609457:+	ENSOARG00000014169
oar_circ_0002138	0	0	3	0	0	0	1.49765	0.330158	NA	up	no	12:24590210..24607062:+	ENSOARG00000014169
oar_circ_0002139	3	0	0	0	0	3	0.0176641	0.991172	NA	up	no	12:24597926..24609457:+	ENSOARG00000014169
oar_circ_0002140	0	2	0	0	0	0	1.21286	0.417173	NA	up	no	12:24605527..24607062:+	ENSOARG00000014169
oar_circ_0002141	28	50	35	39	23	42	0.0563053	0.907237	0.999913	up	no	12:24605527..24609457:+	ENSOARG00000014169
oar_circ_0002142	0	0	0	2	0	0	-1.31153	0.385304	NA	down	no	12:24605527..24652459:+	Null
oar_circ_0002143	3	8	7	6	4	3	0.35679	0.725599	0.999913	up	no	12:24819700..24824251:-	ENSOARG00000014309
oar_circ_0002144	5	2	5	0	2	0	1.865	0.181652	NA	up	no	12:24819700..24845464:-	ENSOARG00000014309
oar_circ_0002145	0	2	0	0	0	2	-0.0765536	0.960947	NA	down	no	12:25223791..25227382:+	ENSOARG00000015097
oar_circ_0002146	0	0	0	7	0	0	-2.38578	0.13507	NA	down	no	12:25272974..25283153:-	ENSOARG00000015629
oar_circ_0002148	7	8	6	0	3	10	0.603748	0.576408	0.999913	up	no	12:25468045..25468787:+	ENSOARG00000015855
oar_circ_0002149	22	19	5	3	6	0	1.92775	0.0469367	0.999913	up	yes	12:25521972..25539415:-	ENSOARG00000016018
oar_circ_0002150	2	0	0	0	0	0	1.26525	0.400366	NA	up	no	12:25521972..25540370:-	ENSOARG00000016018
oar_circ_0002155	4	2	3	0	3	3	0.455827	0.729125	NA	up	no	12:25552846..25568783:-	ENSOARG00000016018
oar_circ_0002156	0	3	0	0	3	0	-0.199662	0.900476	NA	down	no	12:25552846..25573148:-	ENSOARG00000016018
oar_circ_0002158	3	0	3	0	0	0	2.42261	0.129094	NA	up	no	12:25559690..25573148:-	ENSOARG00000016018
oar_circ_0002159	0	0	0	0	5	0	-1.97084	0.213617	NA	down	no	12:25566748..25568783:-	ENSOARG00000016018
oar_circ_0002160	0	3	3	7	0	0	-0.202565	0.890799	NA	down	no	12:25566748..25573148:-	ENSOARG00000016018
oar_circ_0002161	0	0	0	0	0	4	-1.51425	0.325061	NA	down	no	12:25659114..25668728:-	ENSOARG00000016377
oar_circ_0002162	0	0	0	0	0	3	-1.41089	0.355038	NA	down	no	12:25659114..25675627:-	ENSOARG00000016377
oar_circ_0002163	0	2	0	0	3	4	-1.25957	0.415782	NA	down	no	12:25662540..25675627:-	ENSOARG00000016377
oar_circ_0002164	2	0	0	0	0	0	1.26525	0.400366	NA	up	no	12:26601570..26607208:-	ENSOARG00000017157
oar_circ_0002165	4	0	0	0	0	0	1.53554	0.319703	NA	up	no	12:26611104..26620594:-	ENSOARG00000017157
oar_circ_0002167	0	2	0	4	0	0	-0.679363	0.670445	NA	down	no	12:26700112..26715722:-	ENSOARG00000017329
oar_circ_0002168	0	0	0	2	0	0	-1.31153	0.385304	NA	down	no	12:26700112..26731325:-	ENSOARG00000017329
oar_circ_0002169	2	0	3	0	0	0	2.20803	0.166358	NA	up	no	12:26705931..26715722:-	ENSOARG00000017329
oar_circ_0002170	0	5	6	4	3	5	-0.0920017	0.938124	0.999913	down	no	12:26708819..26715722:-	ENSOARG00000017329
oar_circ_0002172	0	5	7	0	5	7	0.0539844	0.965869	0.999913	up	no	12:26731241..26766292:-	ENSOARG00000017329
oar_circ_0002173	0	0	0	2	0	0	-1.31153	0.385304	NA	down	no	12:26731241..26840885:-	Null
oar_circ_0002174	17	7	10	6	24	18	-0.499487	0.507729	0.999913	down	no	12:26757011..26766292:-	ENSOARG00000017329
oar_circ_0002176	55	53	24	48	55	41	-0.245523	0.581383	0.999913	down	no	12:27018735..27021453:+	ENSOARG00000017468
oar_circ_0002177	4	4	4	7	0	0	0.535482	0.68511	0.999913	up	no	12:27018735..27031261:+	ENSOARG00000017468
oar_circ_0002178	0	4	0	0	0	0	1.45045	0.343636	NA	up	no	12:27055676..27057285:-	ENSOARG00000017582
oar_circ_0002181	0	0	0	0	0	2	-1.27018	0.398252	NA	down	no	12:27334459..27336887:-	ENSOARG00000000040
oar_circ_0002182	3	0	0	0	0	0	1.40768	0.35635	NA	up	no	12:27336705..27342325:-	ENSOARG00000000040
oar_circ_0002183	3	25	13	8	14	11	0.187193	0.814927	0.999913	up	no	12:27336705..27345330:-	ENSOARG00000000040
oar_circ_0002187	0	0	0	0	2	0	-1.31779	0.383363	NA	down	no	12:27443740..27449552:-	ENSOARG00000000220
oar_circ_0002189	35	56	32	55	40	58	-0.395248	0.354275	0.999913	down	no	12:2778304..2786354:-	ENSOARG00000004262
oar_circ_0002190	0	0	0	0	0	3	-1.41089	0.355038	NA	down	no	12:28132476..28149824:-	ENSOARG00000002215
oar_circ_0002192	8	6	3	11	5	11	-0.688693	0.444436	0.999913	down	no	12:28143293..28149824:-	ENSOARG00000002215
oar_circ_0002193	2	0	0	0	0	0	1.26525	0.400366	NA	up	no	12:28143293..28164121:-	ENSOARG00000002215
oar_circ_0002194	2	0	0	0	0	2	0.0143163	0.992743	NA	up	no	12:28143293..28194912:-	ENSOARG00000002215
oar_circ_0002195	2	0	0	0	0	0	1.26525	0.400366	NA	up	no	12:28151669..28152262:-	ENSOARG00000002215
oar_circ_0002197	0	2	0	0	0	0	1.21286	0.417173	NA	up	no	12:28164016..28267902:-	ENSOARG00000002215
oar_circ_0002198	0	2	0	0	0	2	-0.0765536	0.960947	NA	down	no	12:28190303..28198240:-	ENSOARG00000002215
oar_circ_0002199	0	0	0	0	2	0	-1.31779	0.383363	NA	down	no	12:28190303..28230636:-	ENSOARG00000002215
oar_circ_0002200	0	0	0	3	0	0	-1.45236	0.342774	NA	down	no	12:28190303..28267902:-	ENSOARG00000002215
oar_circ_0002202	0	9	0	0	7	2	-0.260489	0.856083	0.999913	down	no	12:28198116..28267902:-	ENSOARG00000002215
oar_circ_0002203	5	2	0	0	0	0	2.39231	0.134002	NA	up	no	12:28198116..28305145:-	ENSOARG00000002215
oar_circ_0002205	0	0	0	2	2	4	-2.92629	0.0638074	NA	down	no	12:28198116..28375958:-	ENSOARG00000002215
oar_circ_0002206	0	0	4	0	0	0	1.82963	0.245653	NA	up	no	12:28210956..28230143:-	ENSOARG00000002215
oar_circ_0002207	0	0	0	2	0	0	-1.31153	0.385304	NA	down	no	12:28210956..28230636:-	ENSOARG00000002215
oar_circ_0002208	6	8	9	6	0	8	0.648362	0.532095	0.999913	up	no	12:28210956..28267902:-	ENSOARG00000002215
oar_circ_0002210	11	14	3	15	5	17	-0.496628	0.542574	0.999913	down	no	12:28230033..28267902:-	ENSOARG00000002215
oar_circ_0002211	8	15	11	11	8	10	0.150298	0.844364	0.999913	up	no	12:28251646..28267902:-	ENSOARG00000002215
oar_circ_0002212	7	2	3	3	0	2	0.981996	0.447662	0.999913	up	no	12:28251646..28270484:-	ENSOARG00000002215
oar_circ_0002213	0	0	0	0	2	0	-1.31779	0.383363	NA	down	no	12:28251646..28283459:-	ENSOARG00000002215
oar_circ_0002214	0	0	2	0	0	0	1.3422	0.376272	NA	up	no	12:28251646..28330214:-	ENSOARG00000002215
oar_circ_0002215	0	0	0	0	2	0	-1.31779	0.383363	NA	down	no	12:28251646..28375958:-	ENSOARG00000002215
oar_circ_0002216	72	101	50	76	27	93	0.103749	0.811725	0.999913	up	no	12:28263773..28267902:-	ENSOARG00000002215
oar_circ_0002217	11	19	10	8	15	15	-0.0210538	0.976387	0.999913	down	no	12:28263773..28270484:-	ENSOARG00000002215
oar_circ_0002218	0	4	4	0	0	0	2.72662	0.0862927	NA	up	no	12:28263773..28305145:-	ENSOARG00000002215
oar_circ_0002219	2	0	2	0	0	0	1.89484	0.231366	NA	up	no	12:28263773..28375958:-	ENSOARG00000002215
oar_circ_0002220	0	2	0	0	0	0	1.21286	0.417173	NA	up	no	12:28267019..28270484:-	ENSOARG00000002215
oar_circ_0002221	0	0	0	2	0	0	-1.31153	0.385304	NA	down	no	12:28283366..28330214:-	ENSOARG00000002215
oar_circ_0002222	3	3	4	0	0	3	1.33001	0.347304	NA	up	no	12:28283366..28375958:-	ENSOARG00000002215
oar_circ_0002223	0	0	0	2	0	0	-1.31153	0.385304	NA	down	no	12:28304997..28330214:-	ENSOARG00000002215
oar_circ_0002224	5	16	7	10	11	12	-0.332463	0.674856	0.999913	down	no	12:28304997..28375958:-	ENSOARG00000002215
oar_circ_0002225	2	0	0	0	0	0	1.26525	0.400366	NA	up	no	12:28304997..28387708:-	ENSOARG00000002215
oar_circ_0002227	2	2	2	0	8	0	-0.394504	0.780019	NA	down	no	12:28597925..28604819:+	ENSOARG00000003217
oar_circ_0002228	0	0	0	4	0	0	-1.67232	0.283637	NA	down	no	12:28597925..28609510:+	ENSOARG00000003217
oar_circ_0002229	6	14	2	4	3	6	0.516855	0.611269	0.999913	up	no	12:28597925..28617855:+	ENSOARG00000003217
oar_circ_0002233	0	3	2	0	0	2	0.779781	0.621048	NA	up	no	12:28597925..28650892:+	ENSOARG00000003217
oar_circ_0002234	0	0	0	3	0	0	-1.45236	0.342774	NA	down	no	12:28601125..28617855:+	ENSOARG00000003217
oar_circ_0002236	5	2	4	0	2	6	0.423886	0.736562	0.999913	up	no	12:28609303..28617855:+	ENSOARG00000003217
oar_circ_0002237	2	0	2	0	0	4	0.124156	0.936491	NA	up	no	12:28614090..28617855:+	ENSOARG00000003217
oar_circ_0002239	3	0	0	4	0	2	-0.679747	0.659371	NA	down	no	12:28647564..28650892:+	ENSOARG00000003217
oar_circ_0002241	4	0	0	0	0	0	1.53554	0.319703	NA	up	no	12:28764201..28771712:-	ENSOARG00000003802
oar_circ_0002245	0	0	0	0	0	4	-1.51425	0.325061	NA	down	no	12:28919193..28923361:-	ENSOARG00000003967
oar_circ_0002246	3	0	0	6	0	9	-1.71064	0.225089	0.999913	down	no	12:28922933..28923361:-	ENSOARG00000003967
oar_circ_0002247	0	0	0	4	0	0	-1.67232	0.283637	NA	down	no	12:28962740..28965469:+	ENSOARG00000004242
oar_circ_0002248	2	0	0	0	0	0	1.26525	0.400366	NA	up	no	12:28962740..28971922:+	ENSOARG00000004242
oar_circ_0002250	9	13	2	6	8	20	-0.58085	0.50101	0.999913	down	no	12:29161151..29186339:+	ENSOARG00000004388
oar_circ_0002251	11	10	0	9	7	7	-0.296654	0.765633	0.999913	down	no	12:29182775..29186339:+	ENSOARG00000004388
oar_circ_0002252	0	4	0	0	0	0	1.45045	0.343636	NA	up	no	12:29420957..29422102:+	Null
oar_circ_0002253	0	4	0	0	0	0	1.45045	0.343636	NA	up	no	12:29583332..29594607:+	ENSOARG00000004482
oar_circ_0002254	0	0	0	0	0	2	-1.27018	0.398252	NA	down	no	12:29636293..29640903:+	ENSOARG00000004482
oar_circ_0002255	3	0	0	0	0	0	1.40768	0.35635	NA	up	no	12:30574689..30587638:+	Null
oar_circ_0002257	11	10	6	5	6	4	0.678166	0.452844	0.999913	up	no	12:30584801..30587638:+	Null
oar_circ_0002258	5	4	2	0	0	0	3.27829	0.0350183	NA	up	yes	12:30584801..30589206:+	Null
oar_circ_0002260	0	0	0	0	0	2	-1.27018	0.398252	NA	down	no	12:30935759..30951975:+	ENSOARG00000005565
oar_circ_0002261	2	0	0	0	0	0	1.26525	0.400366	NA	up	no	12:30935759..30953445:+	Null
oar_circ_0002262	0	3	0	0	0	2	0.170575	0.914319	NA	up	no	12:31520221..31588248:+	ENSOARG00000006076
oar_circ_0002263	6	5	4	2	4	2	0.70268	0.530167	0.999913	up	no	12:31520221..31644255:+	ENSOARG00000006076
oar_circ_0002264	4	5	11	4	0	7	0.833848	0.450193	0.999913	up	no	12:31520221..31656681:+	ENSOARG00000006076
oar_circ_0002265	87	114	73	74	68	133	-0.0621934	0.860015	0.999913	down	no	12:31520221..31679355:+	ENSOARG00000006076
oar_circ_0002266	41	108	72	53	43	86	0.223485	0.602666	0.999913	up	no	12:31520221..31694793:+	ENSOARG00000006076
oar_circ_0002267	64	66	57	67	61	76	-0.176079	0.634754	0.999913	down	no	12:31520221..31703451:+	ENSOARG00000006076
oar_circ_0002268	0	2	0	0	0	0	1.21286	0.417173	NA	up	no	12:31567768..31679355:+	ENSOARG00000006076
oar_circ_0002269	13	18	18	10	9	11	0.638067	0.362819	0.999913	up	no	12:31585836..31588248:+	Null
oar_circ_0002271	0	0	0	5	2	3	-3.2801	0.0350983	NA	down	yes	12:31588071..31673594:+	ENSOARG00000006076
oar_circ_0002272	172	153	125	142	138	170	-0.0574739	0.843428	0.999913	down	no	12:31644130..31679355:+	ENSOARG00000006076
oar_circ_0002273	18	24	15	19	23	20	-0.206099	0.724728	0.999913	down	no	12:31644130..31694793:+	ENSOARG00000006076
oar_circ_0002274	70	68	74	43	67	82	0.12067	0.76209	0.999913	up	no	12:31644130..31703451:+	ENSOARG00000006076
oar_circ_0002276	12	10	3	3	11	5	0.218939	0.814843	0.999913	up	no	12:31644130..31734914:+	ENSOARG00000006076
oar_circ_0002277	4	0	0	4	0	6	-0.944654	0.518932	NA	down	no	12:31644130..31745537:+	ENSOARG00000006076
oar_circ_0002278	20	24	19	29	21	27	-0.342872	0.53234	0.999913	down	no	12:31644130..31752829:+	ENSOARG00000006076
oar_circ_0002279	2	0	0	0	0	2	0.0143163	0.992743	NA	up	no	12:31673483..31679355:+	ENSOARG00000006076
oar_circ_0002280	0	0	0	3	0	4	-2.52999	0.112726	NA	down	no	12:31673483..31694793:+	ENSOARG00000006076
oar_circ_0002281	23	27	0	33	28	23	-0.867441	0.41181	0.999913	down	no	12:31673483..31703451:+	ENSOARG00000006076
oar_circ_0002282	0	0	0	0	0	3	-1.41089	0.355038	NA	down	no	12:31673483..31727324:+	ENSOARG00000006076
oar_circ_0002283	0	0	4	0	2	0	0.624548	0.69474	NA	up	no	12:31673483..31734914:+	ENSOARG00000006076
oar_circ_0002284	0	3	2	0	0	0	2.03661	0.200377	NA	up	no	12:31673483..31745537:+	ENSOARG00000006076
oar_circ_0002285	0	0	0	0	3	0	-1.45859	0.340951	NA	down	no	12:31673483..31752829:+	ENSOARG00000006076
oar_circ_0002286	22	26	11	23	38	32	-0.751959	0.172523	0.999913	down	no	12:31694662..31703451:+	ENSOARG00000006076
oar_circ_0002287	2	0	7	0	3	0	1.1602	0.431528	NA	up	no	12:31694662..31734914:+	ENSOARG00000006076
oar_circ_0002288	0	0	3	5	3	4	-1.37385	0.313788	0.999913	down	no	12:31694662..31745537:+	ENSOARG00000006076
oar_circ_0002289	5	3	3	0	0	0	3.33512	0.0314967	NA	up	yes	12:31694662..31752829:+	ENSOARG00000006076
oar_circ_0002290	16	9	15	6	12	10	0.474647	0.534077	0.999913	up	no	12:31702856..31752829:+	ENSOARG00000006076
oar_circ_0002291	0	0	0	3	3	0	-2.43003	0.12794	NA	down	no	12:31727202..31734914:+	ENSOARG00000006076
oar_circ_0002292	6	6	0	0	2	5	0.489356	0.715908	0.999913	up	no	12:31727202..31745537:+	ENSOARG00000006076
oar_circ_0002293	58	61	43	44	49	53	0.0743608	0.852604	0.999913	up	no	12:31727202..31752829:+	ENSOARG00000006076
oar_circ_0002295	0	4	2	4	0	0	0.272097	0.85857	NA	up	no	12:31827294..31867835:-	ENSOARG00000006316
oar_circ_0002296	28	66	30	35	50	76	-0.461951	0.316464	0.999913	down	no	12:31855553..31867835:-	ENSOARG00000006316
oar_circ_0002297	7	12	6	18	7	16	-0.757052	0.328044	0.999913	down	no	12:31855553..31874163:-	ENSOARG00000006316
oar_circ_0002298	0	2	0	0	0	0	1.21286	0.417173	NA	up	no	12:31855553..31874214:-	ENSOARG00000006316
oar_circ_0002299	30	78	59	48	54	57	0.00878175	0.984167	0.999913	up	no	12:31855553..31901986:-	ENSOARG00000006316
oar_circ_0002300	0	0	0	2	0	0	-1.31153	0.385304	NA	down	no	12:31855553..31904901:-	ENSOARG00000006316
oar_circ_0002302	0	0	0	0	0	4	-1.51425	0.325061	NA	down	no	12:31855553..31949528:-	ENSOARG00000006316
oar_circ_0002303	0	0	0	2	0	0	-1.31153	0.385304	NA	down	no	12:31855553..31962064:-	ENSOARG00000006316
oar_circ_0002305	0	0	0	0	2	0	-1.31779	0.383363	NA	down	no	12:31865515..31874163:-	ENSOARG00000006316
oar_circ_0002306	9	18	10	7	8	13	0.304616	0.690678	0.999913	up	no	12:31865515..31901986:-	ENSOARG00000006316
oar_circ_0002308	0	0	0	0	0	2	-1.27018	0.398252	NA	down	no	12:31943930..31962064:-	Null
oar_circ_0002310	0	3	2	0	0	0	2.03661	0.200377	NA	up	no	12:31946418..31962064:-	ENSOARG00000006316
oar_circ_0002311	0	3	0	0	2	4	-0.764988	0.622166	NA	down	no	12:31946418..31971950:-	ENSOARG00000006316
oar_circ_0002312	0	2	0	0	6	3	-1.59578	0.291046	NA	down	no	12:31946418..31997327:-	ENSOARG00000006316
oar_circ_0002313	0	0	2	0	0	0	1.3422	0.376272	NA	up	no	12:31946418..32003474:-	ENSOARG00000006316
oar_circ_0002314	0	0	0	2	0	0	-1.31153	0.385304	NA	down	no	12:31960724..31987914:-	ENSOARG00000006316
oar_circ_0002315	5	8	0	7	14	4	-1.05201	0.314765	0.999913	down	no	12:31960724..31997327:-	ENSOARG00000006316
oar_circ_0002316	2	6	5	8	0	3	0.153729	0.89756	0.999913	up	no	12:31960724..32003474:-	ENSOARG00000006316
oar_circ_0002317	0	0	3	0	0	2	0.464748	0.770959	NA	up	no	12:31960724..32014717:-	ENSOARG00000006316
oar_circ_0002318	3	3	2	4	0	0	0.623536	0.66466	NA	up	no	12:31968987..31997327:-	ENSOARG00000006316
oar_circ_0002320	23	21	17	31	15	17	-0.118747	0.843385	0.999913	down	no	12:31971812..31997327:-	ENSOARG00000006316
oar_circ_0002321	13	12	18	10	0	8	1.16972	0.194436	0.999913	up	no	12:31971812..32003474:-	ENSOARG00000006316
oar_circ_0002322	0	4	0	0	0	0	1.45045	0.343636	NA	up	no	12:31971812..32019143:-	ENSOARG00000006316
oar_circ_0002324	44	32	25	28	35	34	-0.0127575	0.979161	0.999913	down	no	12:31984425..31997327:-	ENSOARG00000006316
oar_circ_0002325	42	22	22	35	8	29	0.209473	0.73235	0.999913	up	no	12:31984425..32003474:-	ENSOARG00000006316
oar_circ_0002326	8	16	5	5	15	15	-0.377463	0.638502	0.999913	down	no	12:31984425..32019143:-	ENSOARG00000006316
oar_circ_0002327	2	0	0	0	0	0	1.26525	0.400366	NA	up	no	12:31997187..32003474:-	ENSOARG00000006316
oar_circ_0002328	0	0	0	0	0	5	-1.77413	0.258465	NA	down	no	12:31997187..32019143:-	ENSOARG00000006316
oar_circ_0002329	0	0	0	4	6	5	-3.88794	0.00984314	NA	down	yes	12:32003352..32019143:-	ENSOARG00000006316
oar_circ_0002330	0	5	2	4	4	0	-0.297027	0.830333	NA	down	no	12:32014604..32019143:-	ENSOARG00000006316
oar_circ_0002331	2	0	0	4	0	0	-0.583227	0.714776	NA	down	no	12:32069057..32101607:+	ENSOARG00000006697
oar_circ_0002333	4	0	0	0	0	4	0.020105	0.989897	NA	up	no	12:32099476..32134983:+	ENSOARG00000006697
oar_circ_0002334	2	0	0	3	0	0	-0.346726	0.8279	NA	down	no	12:32101473..32110390:+	ENSOARG00000006697
oar_circ_0002335	3	0	0	0	0	2	0.284041	0.858382	NA	up	no	12:32109914..32134983:+	ENSOARG00000006697
oar_circ_0002336	2	7	4	3	0	2	1.03627	0.417831	0.999913	up	no	12:32109914..32142542:+	ENSOARG00000006697
oar_circ_0002338	4	0	2	3	6	9	-1.29291	0.274294	0.999913	down	no	12:32127951..32134983:+	ENSOARG00000006697
oar_circ_0002339	0	0	0	0	0	2	-1.27018	0.398252	NA	down	no	12:32127951..32142542:+	ENSOARG00000006697
oar_circ_0002343	0	4	0	0	0	0	1.45045	0.343636	NA	up	no	12:33436643..33444249:+	ENSOARG00000008730
oar_circ_0002344	6	11	7	10	7	11	-0.276201	0.737604	0.999913	down	no	12:33439963..33444249:+	ENSOARG00000008730
oar_circ_0002345	6	15	10	14	13	23	-0.709067	0.318405	0.999913	down	no	12:33439963..33447333:+	ENSOARG00000008730
oar_circ_0002346	7	6	5	5	9	8	-0.322531	0.722995	0.999913	down	no	12:33439963..33449067:+	ENSOARG00000008730
oar_circ_0002348	0	5	0	0	0	0	1.59058	0.304969	NA	up	no	12:33776938..33916085:+	ENSOARG00000008881
oar_circ_0002350	4	3	0	0	3	3	0.0429395	0.976018	NA	up	no	12:33803341..33832037:+	ENSOARG00000008881
oar_circ_0002351	7	15	6	0	0	18	0.463957	0.746313	0.999913	up	no	12:33819021..33832037:+	ENSOARG00000008881
oar_circ_0002352	0	2	0	0	0	5	-0.763221	0.632436	NA	down	no	12:33819021..33916085:+	ENSOARG00000008881
oar_circ_0002353	0	0	0	0	0	3	-1.41089	0.355038	NA	down	no	12:33831941..33833418:+	ENSOARG00000008881
oar_circ_0002355	5	4	6	2	4	3	0.623417	0.569655	0.999913	up	no	12:33916035..33966152:+	ENSOARG00000008881
oar_circ_0002356	0	0	2	5	0	2	-1.0177	0.506843	NA	down	no	12:33916035..33995776:+	ENSOARG00000008881
oar_circ_0002357	7	5	6	4	3	4	0.600931	0.557315	0.999913	up	no	12:33949844..33966152:+	ENSOARG00000008881
oar_circ_0002360	0	0	0	3	3	3	-3.13816	0.0450669	NA	down	yes	12:33995702..34017934:+	ENSOARG00000008881
oar_circ_0002361	4	2	0	0	4	0	0.21968	0.885799	NA	up	no	12:3448917..3449822:+	ENSOARG00000005343
oar_circ_0002362	12	9	4	5	3	2	1.05803	0.290413	0.999913	up	no	12:3448917..3462494:+	ENSOARG00000005343
oar_circ_0002364	2	0	0	0	0	2	0.0143163	0.992743	NA	up	no	12:35067019..35082378:-	ENSOARG00000009486
oar_circ_0002365	3	2	5	6	0	0	0.554503	0.68447	0.999913	up	no	12:35067019..35107519:-	ENSOARG00000009486
oar_circ_0002367	5	5	9	12	4	13	-0.528316	0.551114	0.999913	down	no	12:35067019..35126116:-	ENSOARG00000009486
oar_circ_0002368	7	8	3	8	12	10	-0.794645	0.356236	0.999913	down	no	12:35067019..35137053:-	ENSOARG00000009486
oar_circ_0002370	0	3	0	2	5	0	-1.02296	0.502708	NA	down	no	12:35078426..35082378:-	ENSOARG00000009486
oar_circ_0002371	5	0	0	0	0	0	1.79465	0.253826	NA	up	no	12:35078426..35126116:-	ENSOARG00000009486
oar_circ_0002372	5	0	3	0	2	2	0.758715	0.59717	NA	up	no	12:35078426..35137053:-	ENSOARG00000009486
oar_circ_0002374	31	29	16	13	18	28	0.279942	0.628187	0.999913	up	no	12:35112955..35126116:-	ENSOARG00000009486
oar_circ_0002375	6	14	9	11	20	12	-0.628882	0.39899	0.999913	down	no	12:35112955..35137053:-	ENSOARG00000009486
oar_circ_0002376	9	11	2	0	6	12	0.153889	0.885314	0.999913	up	no	12:35120423..35126116:-	ENSOARG00000009486
oar_circ_0002378	3	6	4	4	0	3	0.68287	0.579085	0.999913	up	no	12:35132840..35137053:-	ENSOARG00000009486
oar_circ_0002379	0	0	0	0	2	0	-1.31779	0.383363	NA	down	no	12:35132910..35137053:-	ENSOARG00000009486
oar_circ_0002380	0	4	0	0	0	0	1.45045	0.343636	NA	up	no	12:35193089..35193528:+	ENSOARG00000009636
oar_circ_0002381	0	0	3	0	6	3	-0.948879	0.521261	NA	down	no	12:35193089..35200512:+	ENSOARG00000009636
oar_circ_0002382	0	0	3	0	0	0	1.49765	0.330158	NA	up	no	12:35198079..35200512:+	ENSOARG00000009636
oar_circ_0002383	3	5	0	0	0	0	2.5069	0.11608	NA	up	no	12:35212806..35214536:-	ENSOARG00000009768
oar_circ_0002384	0	0	0	0	2	0	-1.31779	0.383363	NA	down	no	12:35212806..35219872:-	ENSOARG00000009768
oar_circ_0002385	71	119	70	95	85	170	-0.487235	0.16778	0.999913	down	no	12:35212806..35227968:-	ENSOARG00000009768
oar_circ_0002387	159	253	172	200	153	299	-0.210541	0.482055	0.999913	down	no	12:35219726..35227968:-	ENSOARG00000009768
oar_circ_0002388	0	0	0	0	0	4	-1.51425	0.325061	NA	down	no	12:35224114..35224821:-	ENSOARG00000009768
oar_circ_0002389	4	23	6	8	10	11	0.0151226	0.985491	0.999913	up	no	12:35224114..35227968:-	ENSOARG00000009768
oar_circ_0002391	2	0	0	0	0	0	1.26525	0.400366	NA	up	no	12:35655266..35661097:-	Null
oar_circ_0002394	4	0	0	4	6	5	-1.56583	0.230898	0.999913	down	no	12:35684326..35694115:-	ENSOARG00000011451
oar_circ_0002397	0	3	0	0	2	0	0.0837013	0.958026	NA	up	no	12:35749602..35811814:-	ENSOARG00000011666
oar_circ_0002398	0	0	0	2	0	2	-1.80484	0.252014	NA	down	no	12:35749602..35827930:-	ENSOARG00000011666
oar_circ_0002399	36	49	18	40	36	25	-0.117486	0.815736	0.999913	down	no	12:35759580..35811814:-	ENSOARG00000011666
oar_circ_0002400	0	0	2	0	3	0	-0.216724	0.892022	NA	down	no	12:35759580..35818889:-	ENSOARG00000011666
oar_circ_0002401	13	9	11	9	18	21	-0.532289	0.453744	0.999913	down	no	12:35759580..35827930:-	ENSOARG00000011666
oar_circ_0002403	0	3	0	0	0	0	1.35454	0.372475	NA	up	no	12:35770845..35787383:-	ENSOARG00000011666
oar_circ_0002404	0	0	0	0	0	2	-1.27018	0.398252	NA	down	no	12:35770845..35811810:-	ENSOARG00000011666
oar_circ_0002405	24	40	30	23	38	34	-0.0815822	0.871537	0.999913	down	no	12:35770845..35811814:-	ENSOARG00000011666
oar_circ_0002406	2	0	0	3	6	3	-1.96604	0.159424	NA	down	no	12:35770845..35818889:-	ENSOARG00000011666
oar_circ_0002407	13	21	10	11	20	20	-0.303385	0.644956	0.999913	down	no	12:35770845..35827930:-	ENSOARG00000011666
oar_circ_0002408	0	0	0	0	0	2	-1.27018	0.398252	NA	down	no	12:35772620..35811814:-	ENSOARG00000011666
oar_circ_0002409	0	0	4	0	0	0	1.82963	0.245653	NA	up	no	12:35772620..35827930:-	ENSOARG00000011666
oar_circ_0002410	388	492	313	303	280	346	0.279062	0.232219	0.999913	up	no	12:35772684..35824492:-	ENSOARG00000011666
oar_circ_0002411	0	0	2	0	0	0	1.3422	0.376272	NA	up	no	12:35776576..35811814:-	ENSOARG00000011666
oar_circ_0002412	0	0	2	0	0	0	1.3422	0.376272	NA	up	no	12:35776576..35827930:-	ENSOARG00000011666
oar_circ_0002413	2	0	0	0	0	0	1.26525	0.400366	NA	up	no	12:35777929..35787383:-	ENSOARG00000011666
oar_circ_0002414	2	6	0	4	2	0	0.0709389	0.960181	NA	up	no	12:35777929..35811814:-	ENSOARG00000011666
oar_circ_0002415	5	7	10	6	7	11	-0.101204	0.907906	0.999913	down	no	12:35777929..35827930:-	ENSOARG00000011666
oar_circ_0002417	4	2	3	0	0	3	1.1915	0.407661	NA	up	no	12:35787283..35818889:-	ENSOARG00000011666
oar_circ_0002418	0	0	3	2	0	2	-0.0921477	0.953036	NA	down	no	12:35787283..35826436:-	ENSOARG00000011666
oar_circ_0002419	0	2	0	0	0	4	-0.567755	0.722012	NA	down	no	12:35787283..35827930:-	ENSOARG00000011666
[truncated: 25,534 more rows]
