# Supplementary material for: Comparative Transcriptomics Identify Key Pituitary Circular RNAs That Participate in Sheep (Ovis aries) Reproduction
Source: Animals (Basel). 2023 Aug 25;13(17):2711. doi: 10.3390/ani13172711 (PMC10486758; doi:10.3390/ani13172711)
Supplement: Supplementary file 1 [file animals-13-02711-s001.zip › animals-2528678-supplementary/Table S6 CircRNAs coding ability prediction.xlsx]

## Sheet: PF_MF
Table S6 CircRNAs coding ability prediction
DE circRNAs	IRES	CPC	PLEK	CNCI	CPAT
oar_circ_0000008	0.635055	noncoding	Non-coding	coding	#N/A
oar_circ_0000140	0.248109	noncoding	Non-coding	noncoding	0.605236
oar_circ_0000259	#N/A	#N/A	#N/A	#N/A	#N/A
oar_circ_0000385	0.362074	noncoding	Non-coding	coding	0.983511
oar_circ_0000555	0.576632	coding	Coding	coding	0.764586
oar_circ_0000582	0.690911	noncoding	Coding	coding	0.79103
oar_circ_0000923	#N/A	#N/A	#N/A	#N/A	#N/A
oar_circ_0001052	0.629237	noncoding	Non-coding	noncoding	0.573522
oar_circ_0001316	0.612312	coding	Coding	coding	0.864169
oar_circ_0001376	0.584128	noncoding	Non-coding	coding	0.881149
oar_circ_0001542	0.422235	noncoding	Non-coding	noncoding	0.99706
oar_circ_0001944	0.454382	noncoding	Coding	coding	0.874898
oar_circ_0002067	0.674559	noncoding	Non-coding	noncoding	0.544609
oar_circ_0002072	0.22594	noncoding	Non-coding	coding	0.799398
oar_circ_0002134	0.730593	noncoding	Non-coding	coding	#N/A
oar_circ_0002513	0.547743	noncoding	#N/A	noncoding	0.958577
oar_circ_0002550	0.334182	noncoding	Coding	coding	0.943818
oar_circ_0002764	0.711194	noncoding	Non-coding	noncoding	0.92618
oar_circ_0002928	0.687349	noncoding	Non-coding	coding	0.848756
oar_circ_0003112	0.616723	noncoding	Non-coding	coding	0.910487
oar_circ_0003209	#N/A	#N/A	#N/A	#N/A	#N/A
oar_circ_0003359	#N/A	#N/A	#N/A	#N/A	#N/A
oar_circ_0003384	#N/A	#N/A	#N/A	#N/A	#N/A
oar_circ_0003498	0.587764	noncoding	Non-coding	noncoding	0.890084
oar_circ_0003735	0.552923	noncoding	Non-coding	noncoding	0.874756
oar_circ_0003963	0.840663	noncoding	Non-coding	coding	0.635619
oar_circ_0003967	0.492222	noncoding	Non-coding	coding	0.231453
oar_circ_0004218	#N/A	#N/A	#N/A	#N/A	#N/A
oar_circ_0004303	0.220099	noncoding	Non-coding	noncoding	0.28702
oar_circ_0004433	#N/A	#N/A	#N/A	#N/A	#N/A
oar_circ_0004869	0.572925	coding	Coding	coding	0.815974
oar_circ_0004915	#N/A	#N/A	#N/A	#N/A	#N/A
oar_circ_0004960	0.12108	noncoding	Non-coding	coding	0.994698
oar_circ_0004973	0.505514	coding	Coding	coding	0.973299
oar_circ_0005171	0.746591	noncoding	Non-coding	noncoding	0.654369
oar_circ_0005244	0.404473	noncoding	Coding	coding	0.967106
oar_circ_0005405	0.654095	noncoding	Non-coding	coding	0.951104
oar_circ_0005508	0.731469	noncoding	Non-coding	noncoding	0.642866
oar_circ_0005613	0.585923	noncoding	Non-coding	coding	0.824192
oar_circ_0005627	0.567894	noncoding	Non-coding	noncoding	0.741355
oar_circ_0005637	0.676369	noncoding	Non-coding	coding	0.859733
oar_circ_0005796	0.44213	noncoding	Non-coding	coding	0.870158
oar_circ_0005955	#N/A	#N/A	#N/A	#N/A	#N/A
oar_circ_0006237	#N/A	#N/A	#N/A	#N/A	#N/A
oar_circ_0006307	0.756842	noncoding	Non-coding	coding	0.897385
oar_circ_0006484	0.777017	noncoding	Non-coding	coding	0.888776
oar_circ_0006491	0.673479	noncoding	Non-coding	coding	0.783875
oar_circ_0006492	0.737047	noncoding	Non-coding	coding	0.81622
oar_circ_0006736	0.66745	noncoding	Non-coding	coding	0.890682
oar_circ_0006756	0.607619	coding	Non-coding	coding	0.921304
oar_circ_0006773	0.814156	noncoding	Non-coding	noncoding	0.818274
oar_circ_0006810	0.648159	coding	Coding	coding	0.875799
oar_circ_0006859	0.139798	noncoding	Non-coding	coding	0.990678
oar_circ_0006975	0.84751	noncoding	Non-coding	noncoding	0.8244
oar_circ_0006986	0.744268	noncoding	Non-coding	coding	0.856092
oar_circ_0007006	0.459639	coding	Coding	coding	0.864578
oar_circ_0007390	0.28118	noncoding	Non-coding	coding	0.9662
oar_circ_0007487	0.414045	noncoding	Non-coding	coding	0.928665
oar_circ_0007551	0.417491	noncoding	Non-coding	coding	0.868084
oar_circ_0007567	0.704922	noncoding	Non-coding	coding	0.848575
oar_circ_0007568	0.677729	coding	Coding	coding	0.822575
oar_circ_0007594	0.631546	coding	Coding	coding	0.869449
oar_circ_0007719	#N/A	#N/A	#N/A	#N/A	#N/A
oar_circ_0008012	0.240544	noncoding	Non-coding	noncoding	0.992368
oar_circ_0008028	0.689836	noncoding	Non-coding	coding	0.864091
oar_circ_0008256	0.786047	noncoding	Non-coding	noncoding	0.448207
oar_circ_0008266	0.529451	coding	Coding	coding	0.81202
oar_circ_0008334	0.712535	coding	Coding	coding	0.746461
oar_circ_0008500	0.683843	coding	Coding	coding	0.831276
oar_circ_0008564	#N/A	#N/A	#N/A	#N/A	#N/A
oar_circ_0008644	#N/A	#N/A	#N/A	#N/A	#N/A
oar_circ_0008668	0.36118	noncoding	Non-coding	noncoding	0.73308
oar_circ_0008723	0.460044	noncoding	Non-coding	coding	0.946588
oar_circ_0008754	0.698338	noncoding	Coding	coding	0.725409
oar_circ_0008844	0.539283	coding	Coding	coding	0.927942
oar_circ_0009102	0.373921	noncoding	Non-coding	coding	0.305014
oar_circ_0009163	0.569264	noncoding	Non-coding	noncoding	0.9663
oar_circ_0009488	0.285336	noncoding	Non-coding	coding	0.945597
oar_circ_0009718	0.428656	noncoding	Non-coding	noncoding	#N/A
oar_circ_0009757	0.663353	coding	Coding	coding	0.810367
oar_circ_0009879	0.429306	noncoding	Non-coding	coding	0.925779
oar_circ_0009915	0.421791	coding	Coding	coding	0.944632
oar_circ_0009936	0.574563	noncoding	Non-coding	coding	0.942095
oar_circ_0010239	0.358201	noncoding	Non-coding	coding	0.99499
oar_circ_0010258	0.506219	noncoding	Non-coding	noncoding	0.922722
oar_circ_0010396	0.663063	noncoding	Non-coding	noncoding	0.839604
oar_circ_0010423	#N/A	#N/A	#N/A	#N/A	#N/A
oar_circ_0010426	0.439576	noncoding	Non-coding	coding	0.772101
oar_circ_0010682	#N/A	#N/A	#N/A	#N/A	#N/A
oar_circ_0010719	0.729756	coding	Coding	coding	0.72691
oar_circ_0010721	0.733804	coding	Coding	coding	0.792884
oar_circ_0010772	#N/A	#N/A	#N/A	#N/A	#N/A
oar_circ_0010844	0.395284	noncoding	Coding	coding	0.966979
oar_circ_0010923	0.730262	noncoding	Non-coding	noncoding	0.672357
oar_circ_0010927	0.652385	noncoding	Non-coding	noncoding	0.676415
oar_circ_0011033	0.683332	noncoding	Non-coding	coding	0.751036
oar_circ_0011120	0.764259	coding	Coding	coding	0.906363
oar_circ_0011169	#N/A	#N/A	#N/A	#N/A	#N/A
oar_circ_0011183	0.742693	noncoding	Non-coding	noncoding	0.774317
oar_circ_0011185	0.655107	noncoding	Non-coding	coding	0.768488
oar_circ_0011329	0.453444	noncoding	Non-coding	coding	0.956931
oar_circ_0011472	0.555728	noncoding	Non-coding	noncoding	0.760948
oar_circ_0011713	0.827266	noncoding	Non-coding	noncoding	0.672535
oar_circ_0011776	#N/A	#N/A	#N/A	#N/A	#N/A
oar_circ_0012190	#N/A	#N/A	#N/A	#N/A	#N/A
oar_circ_0012222	0.687035	coding	Coding	coding	0.826005
oar_circ_0012308	0.662313	coding	Coding	coding	0.88612
oar_circ_0012552	#N/A	#N/A	#N/A	#N/A	#N/A
oar_circ_0012570	#N/A	#N/A	#N/A	#N/A	#N/A
oar_circ_0012895	0.669693	coding	Coding	coding	0.712591
oar_circ_0013122	0.366325	noncoding	Non-coding	coding	0.871554
oar_circ_0013154	0.627708	coding	Coding	coding	0.60889
oar_circ_0013263	0.641244	coding	Non-coding	coding	0.786453
oar_circ_0013269	0.416519	noncoding	Non-coding	noncoding	0.69769
oar_circ_0013299	#N/A	#N/A	#N/A	#N/A	#N/A
oar_circ_0013316	0.700823	noncoding	Non-coding	noncoding	0.795794
oar_circ_0013351	#N/A	#N/A	#N/A	#N/A	#N/A
oar_circ_0013416	0.472278	noncoding	Non-coding	coding	0.964773
oar_circ_0013436	#N/A	#N/A	#N/A	#N/A	#N/A
oar_circ_0013542	0.590894	noncoding	Non-coding	coding	0.968633
oar_circ_0013567	#N/A	#N/A	#N/A	#N/A	#N/A
oar_circ_0013617	0.441932	noncoding	Non-coding	coding	0.93465
oar_circ_0013835	0.572266	coding	Coding	coding	0.856756
oar_circ_0014235	#N/A	#N/A	#N/A	#N/A	#N/A
oar_circ_0014490	0.291585	noncoding	Non-coding	coding	0.958294
oar_circ_0014519	#N/A	#N/A	#N/A	#N/A	#N/A
oar_circ_0014547	0.25845	noncoding	Non-coding	coding	0.993454
oar_circ_0014556	0.578067	coding	Coding	coding	0.918542
oar_circ_0015021	0.718434	noncoding	Non-coding	coding	0.90943
oar_circ_0015111	0.619312	noncoding	Non-coding	coding	0.902982
oar_circ_0015196	0.658672	coding	Coding	coding	0.888919
oar_circ_0015316	#N/A	#N/A	#N/A	#N/A	#N/A
oar_circ_0015340	0.347235	noncoding	Coding	coding	0.951845
oar_circ_0015404	0.540422	noncoding	Non-coding	noncoding	0.724279
oar_circ_0015406	#N/A	#N/A	#N/A	#N/A	#N/A
oar_circ_0015887	0.716228	noncoding	Non-coding	noncoding	#N/A
oar_circ_0015915	0.482569	noncoding	Non-coding	coding	0.798495
oar_circ_0016054	0.523701	noncoding	Non-coding	coding	0.865913
oar_circ_0016134	0.566223	noncoding	Non-coding	coding	0.495459
oar_circ_0016172	0.427992	noncoding	Non-coding	coding	0.978548
oar_circ_0016316	#N/A	#N/A	#N/A	#N/A	#N/A
oar_circ_0016584	#N/A	#N/A	#N/A	#N/A	#N/A
oar_circ_0016584	#N/A	#N/A	#N/A	#N/A	#N/A
oar_circ_0016700	#N/A	#N/A	#N/A	#N/A	#N/A
oar_circ_0016853	#N/A	#N/A	#N/A	#N/A	#N/A
oar_circ_0016919	0.400851	noncoding	Non-coding	coding	0.867959
oar_circ_0017134	0.689995	noncoding	Non-coding	noncoding	0.788088
oar_circ_0017344	0.683863	noncoding	Non-coding	noncoding	0.531857
oar_circ_0017345	0.654739	noncoding	Non-coding	noncoding	0.532538
oar_circ_0017628	0.716587	noncoding	Non-coding	coding	0.896472
oar_circ_0017659	#N/A	#N/A	#N/A	#N/A	#N/A
oar_circ_0017703	0.628865	noncoding	Non-coding	coding	0.946116
oar_circ_0017737	0.65728	noncoding	Non-coding	coding	0.848158
oar_circ_0017806	0.57304	noncoding	Non-coding	coding	0.969372
oar_circ_0018065	#N/A	#N/A	#N/A	#N/A	#N/A
oar_circ_0018088	0.729169	noncoding	Non-coding	noncoding	0.589884
oar_circ_0018143	0.575087	coding	Coding	coding	0.937684
oar_circ_0018152	#N/A	#N/A	#N/A	#N/A	#N/A
oar_circ_0018292	0.612339	noncoding	Non-coding	noncoding	0.525606
oar_circ_0018391	#N/A	#N/A	#N/A	#N/A	#N/A
oar_circ_0018551	0.555409	coding	Coding	coding	0.784153
oar_circ_0018588	0.837173	noncoding	Non-coding	coding	0.739702
oar_circ_0018710	#N/A	#N/A	#N/A	#N/A	#N/A
oar_circ_0018992	0.643617	coding	Coding	coding	0.88436
oar_circ_0019056	0.392985	noncoding	Non-coding	coding	0.79995
oar_circ_0019104	0.54016	noncoding	Non-coding	noncoding	0.660579
oar_circ_0019234	0.478057	noncoding	#N/A	noncoding	0.603044
oar_circ_0019305	0.487616	noncoding	Non-coding	coding	0.892605
oar_circ_0019330	#N/A	#N/A	#N/A	#N/A	#N/A
oar_circ_0019439	0.579851	noncoding	Non-coding	coding	0.901929
oar_circ_0019704	0.632149	noncoding	Non-coding	coding	0.981146
oar_circ_0019705	0.481519	noncoding	Non-coding	coding	0.938866
oar_circ_0019729	#N/A	#N/A	#N/A	#N/A	#N/A
oar_circ_0019895	#N/A	#N/A	#N/A	#N/A	#N/A
oar_circ_0020094	#N/A	#N/A	#N/A	#N/A	#N/A
oar_circ_0020130	0.560473	coding	Coding	coding	0.800221
oar_circ_0020238	#N/A	#N/A	#N/A	#N/A	#N/A
oar_circ_0020311	#N/A	#N/A	#N/A	#N/A	#N/A
oar_circ_0020350	#N/A	#N/A	#N/A	#N/A	#N/A
oar_circ_0020640	#N/A	#N/A	#N/A	#N/A	#N/A
oar_circ_0020742	0.595098	noncoding	Non-coding	noncoding	0.885305
oar_circ_0020953	0.587786	coding	Coding	coding	0.90072
oar_circ_0021351	0.804288	noncoding	Non-coding	coding	0.92959
oar_circ_0021646	0.541783	noncoding	Non-coding	coding	0.843875
oar_circ_0021679	0.563904	noncoding	Non-coding	coding	0.618279
oar_circ_0021829	0.504212	noncoding	Non-coding	coding	0.944757
oar_circ_0021864	0.769112	noncoding	Non-coding	coding	0.97188
oar_circ_0021936	0.73565	noncoding	Non-coding	noncoding	0.764173
oar_circ_0021959	#N/A	#N/A	#N/A	#N/A	#N/A
oar_circ_0022002	#N/A	#N/A	#N/A	#N/A	#N/A
oar_circ_0022266	0.675489	noncoding	Non-coding	coding	0.785451
oar_circ_0022268	0.536874	noncoding	Non-coding	coding	0.805583
oar_circ_0022486	0.689703	noncoding	Non-coding	coding	0.82182
oar_circ_0022776	0.445496	noncoding	Non-coding	coding	0.947912
oar_circ_0023027	0.315339	noncoding	Non-coding	coding	0.992128
oar_circ_0023409	0.615954	coding	Coding	coding	0.830376
oar_circ_0023462	#N/A	#N/A	#N/A	#N/A	#N/A
oar_circ_0023766	#N/A	#N/A	#N/A	#N/A	#N/A
oar_circ_0023766	#N/A	#N/A	#N/A	#N/A	#N/A
oar_circ_0023768	#N/A	#N/A	#N/A	#N/A	#N/A
oar_circ_0023831	0.57599	noncoding	Non-coding	coding	#N/A
oar_circ_0023861	0.407093	noncoding	Non-coding	noncoding	0.8795
oar_circ_0023967	0.438376	noncoding	Non-coding	coding	0.799602
oar_circ_0024036	0.688491	noncoding	Non-coding	coding	0.841244
oar_circ_0024145	#N/A	#N/A	#N/A	#N/A	#N/A
oar_circ_0024317	0.742036	coding	Coding	coding	0.879578
oar_circ_0024482	0.388478	noncoding	Non-coding	coding	0.956009
oar_circ_0024507	#N/A	#N/A	#N/A	#N/A	#N/A
oar_circ_0024923	0.558061	noncoding	Non-coding	noncoding	#N/A
oar_circ_0024925	0.383361	noncoding	Coding	coding	0.986787
oar_circ_0025070	#N/A	#N/A	#N/A	#N/A	#N/A
oar_circ_0025204	#N/A	#N/A	#N/A	#N/A	#N/A
oar_circ_0025205	#N/A	#N/A	#N/A	#N/A	#N/A
oar_circ_0025253	#N/A	#N/A	#N/A	#N/A	#N/A
oar_circ_0025347	#N/A	#N/A	#N/A	#N/A	#N/A
oar_circ_0025617	#N/A	#N/A	#N/A	#N/A	#N/A
oar_circ_0025627	0.658131	coding	Coding	coding	0.756647
oar_circ_0026004	#N/A	#N/A	#N/A	#N/A	#N/A
oar_circ_0026071	0.517299	noncoding	Non-coding	coding	0.886377
oar_circ_0026172	0.602388	noncoding	Non-coding	noncoding	0.734688
oar_circ_0026665	0.381454	noncoding	Non-coding	coding	0.835989
oar_circ_0026685	#N/A	#N/A	#N/A	#N/A	#N/A
oar_circ_0026785	0.311489	noncoding	Non-coding	noncoding	0.19465
oar_circ_0026971	0.800799	coding	Coding	coding	0.872784
oar_circ_0027066	0.497473	noncoding	Non-coding	coding	0.815703
oar_circ_0027357	0.674846	noncoding	Non-coding	noncoding	0.630287
oar_circ_0027418	#N/A	#N/A	#N/A	#N/A	#N/A
oar_circ_0027448	0.763817	noncoding	Non-coding	coding	0.801122
oar_circ_0027462	0.624334	noncoding	Non-coding	coding	0.943275
oar_circ_0027698	#N/A	#N/A	#N/A	#N/A	#N/A
oar_circ_0027865	0.852941	noncoding	Coding	noncoding	0.952978
oar_circ_0027892	#N/A	#N/A	#N/A	#N/A	#N/A
oar_circ_0027927	0.842107	noncoding	Non-coding	coding	0.880669
oar_circ_0028092	#N/A	#N/A	#N/A	#N/A	#N/A
oar_circ_0028095	0.790947	noncoding	Non-coding	noncoding	0.541638
oar_circ_0028380	0.37215	noncoding	Non-coding	coding	0.995993
oar_circ_0028531	0.663887	coding	Coding	coding	0.856491
oar_circ_0028674	0.542624	noncoding	Non-coding	coding	0.910916
oar_circ_0028784	#N/A	#N/A	#N/A	#N/A	#N/A
oar_circ_0028834	#N/A	#N/A	#N/A	#N/A	#N/A
oar_circ_0028863	0.546206	noncoding	Non-coding	noncoding	0.327925
oar_circ_0028910	#N/A	#N/A	#N/A	#N/A	#N/A
oar_circ_0028911	0.883624	noncoding	Non-coding	noncoding	0.625465
oar_circ_0028993	#N/A	#N/A	#N/A	#N/A	#N/A
oar_circ_0029000	0.80009	noncoding	Non-coding	noncoding	0.876801
oar_circ_0029130	0.740354	noncoding	Non-coding	noncoding	0.531683
oar_circ_0029132	0.754318	noncoding	Coding	coding	0.538213
oar_circ_0029222	0.799975	noncoding	Non-coding	noncoding	0.719477
oar_circ_0029402	#N/A	#N/A	#N/A	#N/A	#N/A
oar_circ_0029607	0.841693	noncoding	Non-coding	coding	0.835849
oar_circ_0029719	0.63875	noncoding	Non-coding	coding	0.835067
oar_circ_0029762	0.515819	noncoding	Non-coding	coding	0.897339
oar_circ_0029789	0.577112	coding	Coding	coding	0.882123
oar_circ_0030012	0.575097	noncoding	Non-coding	noncoding	0.777137
oar_circ_0030155	#N/A	#N/A	#N/A	#N/A	#N/A
oar_circ_0030196	0.39809	noncoding	Non-coding	coding	0.89906
oar_circ_0030212	0.305403	noncoding	Coding	coding	0.985132
oar_circ_0030517	0.205976	noncoding	Non-coding	coding	0.99502
oar_circ_0030718	0.537382	noncoding	Non-coding	coding	0.937715
oar_circ_0030745	0.550878	noncoding	Non-coding	noncoding	0.930027
oar_circ_0030752	0.536912	coding	Coding	coding	0.888016
oar_circ_0031024	0.41537	noncoding	Non-coding	coding	0.906084
oar_circ_0031110	0.831108	noncoding	Non-coding	noncoding	0.682898
oar_circ_0031301	0.445603	noncoding	#N/A	noncoding	0.654771
oar_circ_0031304	0.54627	noncoding	Non-coding	noncoding	0.658297
oar_circ_0031313	0.517848	noncoding	Non-coding	noncoding	0.530242
oar_circ_0031338	0.738671	noncoding	Coding	coding	0.813487
oar_circ_0031429	0.416636	noncoding	Coding	coding	0.972718
oar_circ_0031511	0.651431	noncoding	Non-coding	coding	0.905363
oar_circ_0031829	0.704871	noncoding	Non-coding	coding	0.866253
oar_circ_0031882	0.433006	coding	Coding	coding	0.935285
oar_circ_0032033	#N/A	#N/A	#N/A	#N/A	#N/A
oar_circ_0032036	0.609565	noncoding	Non-coding	coding	0.939411
oar_circ_0032060	#N/A	#N/A	#N/A	#N/A	#N/A
oar_circ_0032122	0.447486	coding	Non-coding	coding	0.873184
oar_circ_0032282	0.38585	noncoding	Non-coding	coding	0.797528
oar_circ_0032490	#N/A	#N/A	#N/A	#N/A	#N/A
oar_circ_0032533	#N/A	#N/A	#N/A	#N/A	#N/A
oar_circ_0032702	#N/A	#N/A	#N/A	#N/A	#N/A
oar_circ_0033028	#N/A	#N/A	#N/A	#N/A	#N/A
oar_circ_0033043	#N/A	#N/A	#N/A	#N/A	#N/A
oar_circ_0033140	0.437748	coding	Coding	coding	0.957427
oar_circ_0033208	0.69059	noncoding	Non-coding	coding	0.873173
oar_circ_0033347	#N/A	#N/A	#N/A	#N/A	#N/A
oar_circ_0033644	0.665518	noncoding	Non-coding	coding	0.877103
oar_circ_0033645	#N/A	#N/A	#N/A	#N/A	#N/A
oar_circ_0033738	#N/A	#N/A	#N/A	#N/A	#N/A
oar_circ_0033799	0.666222	noncoding	Coding	coding	#N/A
oar_circ_0033908	#N/A	#N/A	#N/A	#N/A	#N/A
oar_circ_0033997	#N/A	#N/A	#N/A	#N/A	#N/A
oar_circ_0034046	#N/A	#N/A	#N/A	#N/A	#N/A
oar_circ_0034085	0.491466	noncoding	Non-coding	coding	0.886965
oar_circ_0034092	#N/A	#N/A	#N/A	#N/A	#N/A
oar_circ_0034197	#N/A	#N/A	#N/A	#N/A	#N/A
oar_circ_0034203	#N/A	#N/A	#N/A	#N/A	#N/A
oar_circ_0034267	0.598159	noncoding	Non-coding	coding	0.940977
oar_circ_0034294	0.68922	noncoding	Non-coding	coding	0.889779
oar_circ_0034304	0.702203	noncoding	Non-coding	coding	0.886881
oar_circ_0034627	0.536771	noncoding	Non-coding	noncoding	0.741305
oar_circ_0034826	#N/A	#N/A	#N/A	#N/A	#N/A

## Sheet: PL_ML
DE circRNAs	IRES	CPC	PLEK	CNCI	CPAT
oar_circ_0000069	#N/A	#N/A	#N/A	#N/A	#N/A
oar_circ_0000102	0.629682	coding	Coding	coding	0.915207
oar_circ_0000444	0.700346	coding	Coding	coding	0.836067
oar_circ_0000683	#N/A	#N/A	#N/A	#N/A	#N/A
oar_circ_0000696	0.73523	noncoding	Non-coding	coding	0.768575
oar_circ_0000838	0.742827	noncoding	Non-coding	coding	0.792891
oar_circ_0001114	0.708364	noncoding	Non-coding	coding	0.745897
oar_circ_0001382	0.157547	noncoding	Non-coding	coding	0.995797
oar_circ_0001802	0.536082	noncoding	#N/A	noncoding	0.96105
oar_circ_0001819	0.239927	noncoding	#N/A	noncoding	0.518962
oar_circ_0001938	0.558551	noncoding	Non-coding	noncoding	0.935385
oar_circ_0002061	0.638811	noncoding	Non-coding	noncoding	0.550028
oar_circ_0002149	0.707811	noncoding	Non-coding	coding	0.691252
oar_circ_0002271	#N/A	#N/A	#N/A	#N/A	#N/A
oar_circ_0002289	0.626753	noncoding	Non-coding	coding	0.883319
oar_circ_0002329	0.483747	noncoding	Non-coding	noncoding	0.853775
oar_circ_0002360	0.539051	noncoding	Coding	coding	0.805671
oar_circ_0002426	0.854052	noncoding	Non-coding	noncoding	0.721951
oar_circ_0002797	0.489302	noncoding	Non-coding	coding	0.981931
oar_circ_0002838	0.63562	coding	Coding	coding	0.723844
oar_circ_0002990	#N/A	#N/A	#N/A	#N/A	#N/A
oar_circ_0002993	0.675215	noncoding	Non-coding	coding	0.958734
oar_circ_0003113	0.540817	noncoding	Coding	coding	0.904453
oar_circ_0003133	0.445134	noncoding	Non-coding	coding	0.971193
oar_circ_0003238	0.866863	noncoding	Non-coding	noncoding	0.296083
oar_circ_0003590	0.358722	noncoding	Non-coding	coding	0.794858
oar_circ_0003721	0.36495	noncoding	Non-coding	coding	0.705379
oar_circ_0003731	0.626863	noncoding	Non-coding	noncoding	0.886462
oar_circ_0003940	#N/A	#N/A	#N/A	#N/A	#N/A
oar_circ_0003941	#N/A	#N/A	#N/A	#N/A	#N/A
oar_circ_0003996	0.328414	noncoding	Non-coding	coding	0.952089
oar_circ_0004130	#N/A	#N/A	#N/A	#N/A	#N/A
oar_circ_0004166	0.662885	noncoding	Non-coding	coding	0.765172
oar_circ_0004270	#N/A	#N/A	#N/A	#N/A	#N/A
oar_circ_0004335	#N/A	#N/A	#N/A	#N/A	#N/A
oar_circ_0004421	0.563765	noncoding	Non-coding	coding	0.900977
oar_circ_0004504	0.276843	noncoding	Non-coding	coding	0.90791
oar_circ_0004557	0.200803	noncoding	Non-coding	coding	0.209998
oar_circ_0004619	#N/A	#N/A	#N/A	#N/A	#N/A
oar_circ_0005008	0.679049	noncoding	Non-coding	noncoding	0.78795
oar_circ_0005079	0.605745	coding	Coding	coding	0.942441
oar_circ_0005243	0.296468	noncoding	Non-coding	coding	0.966046
oar_circ_0005335	0.170811	noncoding	Non-coding	coding	0.993735
oar_circ_0005358	0.682034	noncoding	Coding	coding	0.904875
oar_circ_0005399	0.779247	noncoding	Non-coding	coding	0.67003
oar_circ_0005768	#N/A	#N/A	#N/A	#N/A	#N/A
oar_circ_0005799	0.585289	coding	Coding	coding	0.842391
oar_circ_0005801	0.782356	noncoding	Non-coding	noncoding	0.682388
oar_circ_0005894	0.633527	noncoding	Non-coding	noncoding	0.748586
oar_circ_0005981	0.580237	noncoding	Non-coding	coding	0.736329
oar_circ_0006250	0.538114	coding	Coding	coding	0.909795
oar_circ_0006595	0.183231	noncoding	Non-coding	coding	0.980584
oar_circ_0006599	#N/A	#N/A	#N/A	#N/A	#N/A
oar_circ_0006650	0.77038	noncoding	Non-coding	noncoding	0.890294
oar_circ_0006675	0.650165	coding	Coding	coding	0.88403
oar_circ_0006718	0.427074	noncoding	Non-coding	coding	0.981307
oar_circ_0006747	0.701092	noncoding	Non-coding	noncoding	0.511021
oar_circ_0006877	0.615549	noncoding	Non-coding	coding	0.494586
oar_circ_0006906	#N/A	#N/A	#N/A	#N/A	#N/A
oar_circ_0006942	0.548071	coding	Coding	coding	0.707359
oar_circ_0007000	0.460579	coding	Coding	coding	0.870921
oar_circ_0007024	0.576895	noncoding	Non-coding	coding	0.81574
oar_circ_0007191	0.0997916	noncoding	Non-coding	noncoding	0.997103
oar_circ_0007242	#N/A	#N/A	#N/A	#N/A	#N/A
oar_circ_0007309	0.40513	noncoding	Non-coding	coding	0.991005
oar_circ_0007329	0.741416	noncoding	Non-coding	coding	0.883583
oar_circ_0007462	0.351832	noncoding	Non-coding	noncoding	0.942151
oar_circ_0007473	0.566714	noncoding	Coding	coding	0.860129
oar_circ_0007619	0.671542	noncoding	Non-coding	coding	0.925638
oar_circ_0007742	0.679479	noncoding	Non-coding	coding	0.963002
oar_circ_0007885	0.331644	noncoding	Non-coding	noncoding	0.644093
oar_circ_0008229	0.775133	coding	Non-coding	coding	0.763692
oar_circ_0008469	0.586054	coding	Coding	coding	0.93407
oar_circ_0008552	0.477443	coding	Coding	coding	0.837485
oar_circ_0008554	#N/A	#N/A	#N/A	#N/A	#N/A
oar_circ_0008667	#N/A	#N/A	#N/A	#N/A	#N/A
oar_circ_0008675	0.633381	noncoding	Non-coding	noncoding	0.793955
oar_circ_0008722	0.520369	noncoding	Non-coding	coding	0.956912
oar_circ_0008793	0.573158	noncoding	Coding	coding	0.928881
oar_circ_0009003	0.410848	coding	Coding	coding	0.984189
oar_circ_0009207	#N/A	#N/A	#N/A	#N/A	#N/A
oar_circ_0009329	0.623298	noncoding	Non-coding	coding	0.944818
oar_circ_0009444	0.287861	noncoding	Non-coding	noncoding	0.972133
oar_circ_0009496	0.515607	noncoding	Non-coding	noncoding	0.704482
oar_circ_0009587	0.445375	noncoding	Coding	coding	0.954134
oar_circ_0009665	0.718264	noncoding	Non-coding	noncoding	0.502402
oar_circ_0009859	0.638183	noncoding	Non-coding	noncoding	0.760125
oar_circ_0009944	0.658194	noncoding	Coding	noncoding	0.762415
oar_circ_0010164	0.724227	noncoding	Non-coding	noncoding	#N/A
oar_circ_0010201	0.557297	coding	Coding	coding	0.879541
oar_circ_0010339	0.58554	noncoding	Non-coding	coding	0.882126
oar_circ_0010395	0.576422	noncoding	Non-coding	noncoding	#N/A
oar_circ_0010426	0.439576	noncoding	Non-coding	coding	0.772101
oar_circ_0011163	0.784677	noncoding	Non-coding	noncoding	0.269078
oar_circ_0011172	0.684603	coding	Coding	coding	0.905902
oar_circ_0011205	0.781734	noncoding	Non-coding	coding	0.766377
oar_circ_0011415	#N/A	#N/A	#N/A	#N/A	#N/A
oar_circ_0011561	0.627608	noncoding	Coding	coding	0.781398
oar_circ_0011671	0.761216	coding	Coding	coding	0.739767
oar_circ_0011829	0.340514	noncoding	Non-coding	noncoding	0.959331
oar_circ_0011870	0.715527	noncoding	Non-coding	coding	0.283741
oar_circ_0012029	0.645427	noncoding	Non-coding	coding	0.880399
oar_circ_0012184	0.678868	coding	Non-coding	coding	0.808192
oar_circ_0012395	0.598972	noncoding	Non-coding	coding	0.787193
oar_circ_0012686	#N/A	#N/A	#N/A	#N/A	#N/A
oar_circ_0012819	0.238818	noncoding	Non-coding	coding	0.975513
oar_circ_0012961	0.585434	noncoding	Coding	coding	0.883917
oar_circ_0013310	0.576759	noncoding	Non-coding	coding	0.361013
oar_circ_0013387	0.479799	noncoding	Non-coding	coding	0.94821
oar_circ_0013396	0.510448	noncoding	Non-coding	coding	0.981806
oar_circ_0013454	0.627638	noncoding	Non-coding	coding	0.717967
oar_circ_0013678	#N/A	#N/A	#N/A	#N/A	#N/A
oar_circ_0013886	0.631723	noncoding	Non-coding	coding	0.964549
oar_circ_0013891	0.430782	noncoding	Coding	coding	0.927693
oar_circ_0014046	0.533014	coding	Coding	coding	0.905411
oar_circ_0014082	0.467927	noncoding	Non-coding	noncoding	0.979521
oar_circ_0014373	0.283744	noncoding	Non-coding	coding	0.632975
oar_circ_0014445	0.443587	noncoding	Non-coding	coding	0.980642
oar_circ_0014547	0.25845	noncoding	Non-coding	coding	0.993454
oar_circ_0014684	0.661234	noncoding	Non-coding	noncoding	0.470495
oar_circ_0015185	#N/A	#N/A	#N/A	#N/A	#N/A
oar_circ_0015212	0.454479	noncoding	Non-coding	coding	0.847724
oar_circ_0015215	0.673457	noncoding	Non-coding	coding	0.851281
oar_circ_0015253	0.490898	coding	Coding	coding	0.935026
oar_circ_0015299	0.20189	noncoding	#N/A	noncoding	0.999379
oar_circ_0015334	0.457114	coding	Coding	coding	0.9667
oar_circ_0015339	0.447176	noncoding	Non-coding	noncoding	0.928039
oar_circ_0015340	0.347235	noncoding	Coding	coding	0.951845
oar_circ_0015394	0.655348	noncoding	Coding	coding	0.902926
oar_circ_0015408	#N/A	#N/A	#N/A	#N/A	#N/A
oar_circ_0015476	0.704518	noncoding	Non-coding	coding	0.758215
oar_circ_0015502	0.537319	noncoding	Non-coding	noncoding	0.820743
oar_circ_0015869	0.209442	noncoding	Non-coding	coding	0.956227
oar_circ_0015925	0.537014	coding	Coding	coding	0.894145
oar_circ_0016184	0.514615	noncoding	Non-coding	coding	0.960183
oar_circ_0016361	0.702059	noncoding	Non-coding	coding	0.826244
oar_circ_0016715	0.752625	noncoding	Non-coding	coding	0.9294
oar_circ_0016760	0.734657	noncoding	Non-coding	noncoding	0.588485
oar_circ_0016992	0.461511	noncoding	Coding	coding	0.976955
oar_circ_0017080	0.276019	noncoding	Non-coding	coding	0.98161
oar_circ_0017256	0.583877	noncoding	Non-coding	noncoding	0.61949
oar_circ_0017339	0.699502	noncoding	Non-coding	noncoding	0.668393
oar_circ_0017512	0.724615	noncoding	Non-coding	coding	0.898668
oar_circ_0017550	0.549032	noncoding	Non-coding	noncoding	0.841136
oar_circ_0017641	0.597878	coding	Coding	coding	0.906935
oar_circ_0017886	0.179643	noncoding	Coding	coding	0.848217
oar_circ_0017998	#N/A	#N/A	#N/A	#N/A	#N/A
oar_circ_0018034	0.681905	coding	Coding	coding	0.875943
oar_circ_0018201	0.634735	noncoding	Non-coding	coding	0.845529
oar_circ_0018300	0.508574	noncoding	Non-coding	coding	0.630773
oar_circ_0018470	#N/A	#N/A	#N/A	#N/A	#N/A
oar_circ_0018599	0.706548	noncoding	Non-coding	coding	0.828336
oar_circ_0018627	#N/A	#N/A	#N/A	#N/A	#N/A
oar_circ_0018774	0.59454	noncoding	Non-coding	coding	0.779225
oar_circ_0018847	0.059611	noncoding	Non-coding	coding	0.99238
oar_circ_0018891	0.4694	coding	Coding	coding	0.971336
oar_circ_0018898	0.430751	noncoding	Non-coding	noncoding	#N/A
oar_circ_0018923	0.546514	noncoding	Non-coding	coding	0.949337
oar_circ_0018932	0.354204	noncoding	#N/A	noncoding	#N/A
oar_circ_0019011	0.509111	noncoding	Non-coding	noncoding	0.411875
oar_circ_0019192	0.75985	noncoding	Coding	coding	0.851259
oar_circ_0019560	0.575178	noncoding	Non-coding	coding	0.836757
oar_circ_0019820	0.378704	coding	Coding	coding	0.936626
oar_circ_0019827	0.521179	coding	Non-coding	coding	0.888361
oar_circ_0019920	#N/A	#N/A	#N/A	#N/A	#N/A
oar_circ_0020033	0.677847	noncoding	Coding	coding	0.86342
oar_circ_0020481	#N/A	#N/A	#N/A	#N/A	#N/A
oar_circ_0020650	0.566435	noncoding	Non-coding	noncoding	0.701155
oar_circ_0020730	0.418382	coding	Coding	coding	0.816728
oar_circ_0020808	0.606682	coding	Coding	coding	0.926026
oar_circ_0020974	0.582313	coding	Coding	coding	0.85551
oar_circ_0021124	0.703315	coding	Non-coding	coding	0.873492
oar_circ_0021170	0.755182	noncoding	Non-coding	coding	0.784421
oar_circ_0021375	0.583844	noncoding	Non-coding	coding	0.860451
oar_circ_0021597	0.408296	noncoding	Non-coding	coding	0.842133
oar_circ_0021617	#N/A	#N/A	#N/A	#N/A	#N/A
oar_circ_0022261	0.711186	noncoding	Non-coding	noncoding	0.830242
oar_circ_0022379	0.582602	coding	Coding	coding	0.811747
oar_circ_0022420	0.764696	noncoding	Non-coding	noncoding	0.810067
oar_circ_0022448	0.812554	coding	Coding	noncoding	0.696411
oar_circ_0022538	0.67735	coding	Coding	coding	0.851
oar_circ_0022559	0.679288	noncoding	Non-coding	coding	0.820108
oar_circ_0022920	0.550552	noncoding	Coding	coding	0.826882
oar_circ_0022979	#N/A	#N/A	#N/A	#N/A	#N/A
oar_circ_0022988	0.662129	noncoding	Non-coding	noncoding	0.879052
oar_circ_0023159	0.408049	noncoding	Non-coding	coding	0.95333
oar_circ_0023210	0.603535	coding	Coding	coding	0.894052
oar_circ_0023309	0.536044	coding	Coding	coding	0.934452
oar_circ_0023393	0.169106	noncoding	Coding	coding	0.989239
oar_circ_0023458	#N/A	#N/A	#N/A	#N/A	#N/A
oar_circ_0023755	0.403064	noncoding	Non-coding	coding	0.937279
oar_circ_0023814	0.148759	noncoding	Non-coding	coding	0.97485
oar_circ_0023942	0.694785	noncoding	Non-coding	noncoding	0.878133
oar_circ_0024130	0.536738	noncoding	Coding	coding	0.953506
oar_circ_0024234	0.929655	noncoding	Non-coding	noncoding	0.791658
oar_circ_0024414	0.39031	noncoding	Coding	coding	0.847081
oar_circ_0024650	0.730478	coding	Non-coding	coding	0.724346
oar_circ_0024734	0.328437	noncoding	Non-coding	coding	0.837672
oar_circ_0024861	0.451126	coding	Non-coding	coding	0.883903
oar_circ_0025118	0.521573	coding	Coding	coding	0.968499
oar_circ_0025189	0.272056	noncoding	Non-coding	coding	0.935664
oar_circ_0025197	0.294838	coding	Coding	coding	0.948481
oar_circ_0025282	0.681353	coding	Coding	coding	0.813339
oar_circ_0025464	#N/A	#N/A	#N/A	#N/A	#N/A
oar_circ_0025636	0.555243	noncoding	Non-coding	noncoding	0.591801
oar_circ_0025679	0.471783	coding	Non-coding	coding	0.876869
oar_circ_0025748	0.596731	noncoding	Non-coding	coding	0.789369
oar_circ_0025787	0.686722	noncoding	Non-coding	noncoding	0.411929
oar_circ_0025862	0.763106	noncoding	Coding	coding	0.886086
oar_circ_0025998	0.63945	noncoding	Non-coding	coding	0.901636
oar_circ_0026120	0.512097	noncoding	Coding	coding	0.925974
oar_circ_0026168	#N/A	#N/A	#N/A	#N/A	#N/A
oar_circ_0026307	0.41349	noncoding	Non-coding	noncoding	0.882791
oar_circ_0026340	0.31279	noncoding	Non-coding	coding	0.0719977
oar_circ_0026465	0.630544	coding	Coding	coding	0.898072
oar_circ_0026651	0.211089	noncoding	Coding	coding	0.996851
oar_circ_0026993	0.603969	coding	Non-coding	coding	0.881298
oar_circ_0027017	0.593985	coding	Coding	coding	0.77803
oar_circ_0027046	0.424503	noncoding	Non-coding	noncoding	0.927022
oar_circ_0027096	0.521965	noncoding	Coding	coding	0.967501
oar_circ_0027441	0.620145	noncoding	Non-coding	coding	0.593973
oar_circ_0027568	0.557799	noncoding	Non-coding	noncoding	0.823525
oar_circ_0027698	#N/A	#N/A	#N/A	#N/A	#N/A
oar_circ_0027700	#N/A	#N/A	#N/A	#N/A	#N/A
oar_circ_0027804	0.808064	noncoding	Non-coding	noncoding	#N/A
oar_circ_0027863	0.665809	coding	Non-coding	coding	0.82987
oar_circ_0027924	0.820311	noncoding	Non-coding	coding	0.893622
oar_circ_0027956	0.672911	noncoding	Non-coding	coding	0.918952
oar_circ_0028032	0.476108	noncoding	Non-coding	coding	0.878071
oar_circ_0028141	0.551023	coding	Coding	coding	0.920934
oar_circ_0028199	0.816096	noncoding	Non-coding	coding	0.763028
oar_circ_0028230	0.485854	noncoding	Non-coding	coding	0.928456
oar_circ_0028574	0.622466	noncoding	Non-coding	coding	0.625009
oar_circ_0029128	0.340223	noncoding	Non-coding	noncoding	0.241107
oar_circ_0029750	0.578651	noncoding	Coding	coding	0.94803
oar_circ_0029839	#N/A	#N/A	#N/A	#N/A	#N/A
oar_circ_0030022	0.613164	noncoding	Non-coding	noncoding	0.564147
oar_circ_0030023	0.63414	noncoding	Non-coding	coding	0.650271
oar_circ_0030127	0.765106	noncoding	Non-coding	noncoding	0.748135
oar_circ_0030212	0.305403	noncoding	Coding	coding	0.985132
oar_circ_0030296	0.745835	coding	Coding	coding	0.890882
oar_circ_0030427	0.620467	noncoding	Non-coding	coding	0.678169
oar_circ_0030521	0.742282	noncoding	Non-coding	noncoding	0.842521
oar_circ_0030663	0.800258	noncoding	Non-coding	coding	0.391407
oar_circ_0031184	0.819268	noncoding	Non-coding	noncoding	0.794336
oar_circ_0031245	0.564432	noncoding	Non-coding	coding	0.737265
oar_circ_0031548	0.381039	noncoding	Non-coding	coding	0.921608
oar_circ_0031685	#N/A	#N/A	#N/A	#N/A	#N/A
oar_circ_0031724	0.768945	noncoding	Non-coding	noncoding	0.934953
oar_circ_0031910	#N/A	#N/A	#N/A	#N/A	#N/A
oar_circ_0031961	0.757449	coding	Coding	coding	0.792312
oar_circ_0032035	0.330207	noncoding	Non-coding	coding	0.977033
oar_circ_0032062	0.472242	noncoding	Non-coding	coding	0.860183
oar_circ_0032102	0.510324	coding	Non-coding	coding	0.934848
oar_circ_0032170	0.717235	noncoding	Non-coding	coding	0.901139
oar_circ_0032189	0.80877	noncoding	Coding	coding	0.824724
oar_circ_0032284	0.708807	noncoding	Non-coding	noncoding	0.586058
oar_circ_0032298	0.124824	noncoding	Non-coding	coding	0.961795
oar_circ_0032550	0.746186	noncoding	Non-coding	noncoding	0.815689
oar_circ_0032566	#N/A	#N/A	#N/A	#N/A	#N/A
oar_circ_0032575	0.588357	coding	Non-coding	coding	0.736649
oar_circ_0032588	#N/A	#N/A	#N/A	#N/A	#N/A
oar_circ_0032620	0.693121	noncoding	Non-coding	coding	0.932785
oar_circ_0032653	#N/A	#N/A	#N/A	#N/A	#N/A
oar_circ_0032780	0.405611	coding	Coding	coding	0.961274
oar_circ_0032857	0.363505	noncoding	Non-coding	noncoding	0.570988
oar_circ_0032960	#N/A	#N/A	#N/A	#N/A	#N/A
oar_circ_0033084	#N/A	#N/A	#N/A	#N/A	#N/A
oar_circ_0033206	0.675618	noncoding	Non-coding	coding	0.954904
oar_circ_0033207	0.735465	noncoding	Non-coding	coding	0.898077
oar_circ_0033332	#N/A	#N/A	#N/A	#N/A	#N/A
oar_circ_0033376	0.571628	noncoding	Non-coding	coding	0.877893
oar_circ_0033385	0.616648	noncoding	Non-coding	coding	0.921199
oar_circ_0033510	0.898289	coding	Non-coding	noncoding	0.85205
oar_circ_0033557	0.805157	coding	Coding	coding	0.854563
oar_circ_0033567	0.618105	noncoding	Non-coding	noncoding	0.496892
oar_circ_0033829	#N/A	#N/A	#N/A	#N/A	#N/A
oar_circ_0033991	0.490657	coding	Coding	coding	0.910614
oar_circ_0034044	0.671396	noncoding	Non-coding	coding	0.861051
oar_circ_0034184	0.858786	noncoding	Non-coding	noncoding	0.61233
oar_circ_0034490	#N/A	#N/A	#N/A	#N/A	#N/A
oar_circ_0034583	0.599121	coding	Coding	coding	0.912653
oar_circ_0034742	0.622372	noncoding	Non-coding	noncoding	0.206273
