# Supplementary material for: Comparative Transcriptomics Identify Key Pituitary Circular RNAs That Participate in Sheep (Ovis aries) Reproduction
Source: Animals (Basel). 2023 Aug 25;13(17):2711. doi: 10.3390/ani13172711 (PMC10486758; doi:10.3390/ani13172711)
Supplement: Supplementary file 1 [file animals-13-02711-s001.zip › animals-2528678-supplementary/Table S7 DAVID-based enrichment analysis of source genes of DE circRNAs.xlsx]

## Sheet: PF_MF
Table S7 DAVID-based enrichment analysis of source genes of DE circRNAs
Category	Term	Count	%	PValue	Genes	List Total	Pop Hits	Pop Total	Fold Enrichment	Bonferroni	Benjamini	FDR
GOTERM_CC_DIRECT	GO:0005829~cytosol	36	15.5172	0.000760893	ENSOARG00000021154, ENSOARG00000000995, ENSOARG00000006938, ENSOARG00000020445, ENSOARG00000015091, ENSOARG00000017158, ENSOARG00000015793, ENSOARG00000020426, ENSOARG00000016422, ENSOARG00000014266, ENSOARG00000020988, ENSOARG00000017335, ENSOARG00000014514, ENSOARG00000015104, ENSOARG00000013602, ENSOARG00000004565, ENSOARG00000002046, ENSOARG00000014617, ENSOARG00000020271, ENSOARG00000005053,…	172	2171	18403	1.7742	0.141868	0.15294	0.15294
GOTERM_MF_DIRECT	GO:0019904~protein domain specific binding	7	3.01724	0.00210491	ENSOARG00000001844, ENSOARG00000007436, ENSOARG00000020889, ENSOARG00000011207, ENSOARG00000005053, ENSOARG00000006450, ENSOARG00000021010	167	136	17136	5.28144	0.384081	0.4751	0.4751
GOTERM_BP_DIRECT	GO:0006511~ubiquitin-dependent protein catabolic process	8	3.44828	0.00232485	ENSOARG00000017636, ENSOARG00000004565, ENSOARG00000020889, ENSOARG00000020988, ENSOARG00000014266, ENSOARG00000002046, ENSOARG00000005399, ENSOARG00000013032	168	156	14354	4.38156	0.8062	1	1
KEGG_PATHWAY	oas04810:Regulation of actin cytoskeleton	8	3.44828	0.00326391	ENSOARG00000000995, ENSOARG00000018811, ENSOARG00000010027, ENSOARG00000016751, ENSOARG00000007578, ENSOARG00000005960, ENSOARG00000010829, ENSOARG00000017222	79	218	8715	4.04831	0.444821	0.43391	0.43391
KEGG_PATHWAY	oas03013:Nucleocytoplasmic transport	6	2.58621	0.00479458	ENSOARG00000003427, ENSOARG00000003688, ENSOARG00000020139, ENSOARG00000005038, ENSOARG00000002200, ENSOARG00000007056	79	123	8715	5.38129	0.578991	0.43391	0.43391
GOTERM_CC_DIRECT	GO:0005654~nucleoplasm	29	12.5	0.00529888	ENSOARG00000018142, ENSOARG00000020442, ENSOARG00000004898, ENSOARG00000002597, ENSOARG00000004533, ENSOARG00000003303, ENSOARG00000003688, ENSOARG00000017158, ENSOARG00000015793, ENSOARG00000015497, ENSOARG00000020426, ENSOARG00000014266, ENSOARG00000016665, ENSOARG00000019311, ENSOARG00000013032, ENSOARG00000017605, ENSOARG00000013602, ENSOARG00000011207, ENSOARG00000019909, ENSOARG00000020137,…	172	1820	18403	1.70485	0.656273	0.532538	0.532538
GOTERM_BP_DIRECT	GO:0016579~protein deubiquitination	5	2.15517	0.00727748	ENSOARG00000017636, ENSOARG00000004565, ENSOARG00000020988, ENSOARG00000002046, ENSOARG00000013032	168	66	14354	6.47276	0.994197	1	1
KEGG_PATHWAY	oas04144:Endocytosis	8	3.44828	0.0076281	ENSOARG00000000995, ENSOARG00000004073, ENSOARG00000018768, ENSOARG00000020889, ENSOARG00000020988, ENSOARG00000005960, ENSOARG00000005399, ENSOARG00000005053	79	255	8715	3.46091	0.747999	0.460228	0.460228
GOTERM_MF_DIRECT	GO:0005524~ATP binding	25	10.7759	0.0083435	ENSOARG00000001844, ENSOARG00000003665, ENSOARG00000002597, ENSOARG00000004533, ENSOARG00000002212, ENSOARG00000005700, ENSOARG00000015497, ENSOARG00000020746, ENSOARG00000020329, ENSOARG00000014514, ENSOARG00000017605, ENSOARG00000018617, ENSOARG00000015028, ENSOARG00000014853, ENSOARG00000012732, ENSOARG00000006407, ENSOARG00000012298, ENSOARG00000014098, ENSOARG00000014844, ENSOARG00000010589,…	167	1477	17136	1.73681	0.854424	0.4751	0.4751
GOTERM_CC_DIRECT	GO:0005874~microtubule	7	3.01724	0.00918923	ENSOARG00000014514, ENSOARG00000014844, ENSOARG00000002647, ENSOARG00000003665, ENSOARG00000015028, ENSOARG00000009198, ENSOARG00000013362	172	192	18403	3.90083	0.843637	0.615679	0.615679
GOTERM_MF_DIRECT	GO:0031267~small GTPase binding	7	3.01724	0.0105729	ENSOARG00000003427, ENSOARG00000015979, ENSOARG00000016751, ENSOARG00000001460, ENSOARG00000005038, ENSOARG00000016422, ENSOARG00000013032	167	190	17136	3.7804	0.913249	0.4751	0.4751
KEGG_PATHWAY	oas04120:Ubiquitin mediated proteolysis	6	2.58621	0.0108989	ENSOARG00000001259, ENSOARG00000018393, ENSOARG00000004533, ENSOARG00000020775, ENSOARG00000020889, ENSOARG00000005399	79	150	8715	4.41266	0.860902	0.493177	0.493177
GOTERM_MF_DIRECT	GO:0008569~ATP-dependent microtubule motor activity, minus-end-directed	3	1.2931	0.0128903	ENSOARG00000014514, ENSOARG00000003665, ENSOARG00000015028	167	18	17136	17.1018	0.949412	0.4751	0.4751
GOTERM_CC_DIRECT	GO:0005737~cytoplasm	31	13.3621	0.0142778	ENSOARG00000003427, ENSOARG00000003665, ENSOARG00000004513, ENSOARG00000015531, ENSOARG00000014266, ENSOARG00000020329, ENSOARG00000015988, ENSOARG00000018811, ENSOARG00000015028, ENSOARG00000005038, ENSOARG00000004565, ENSOARG00000011428, ENSOARG00000009195, ENSOARG00000000401, ENSOARG00000002647, ENSOARG00000005734, ENSOARG00000001874, ENSOARG00000020139, ENSOARG00000009914, ENSOARG00000016297,…	172	2144	18403	1.54702	0.944453	0.71746	0.71746
GOTERM_MF_DIRECT	GO:0005085~guanyl-nucleotide exchange factor activity	7	3.01724	0.0145292	ENSOARG00000015988, ENSOARG00000012455, ENSOARG00000017737, ENSOARG00000004073, ENSOARG00000018811, ENSOARG00000000675, ENSOARG00000001460	167	204	17136	3.52096	0.965481	0.4751	0.4751
GOTERM_MF_DIRECT	GO:0017056~structural constituent of nuclear pore	3	1.2931	0.0158065	ENSOARG00000003688, ENSOARG00000002200, ENSOARG00000007056	167	20	17136	15.3916	0.974384	0.4751	0.4751
GOTERM_MF_DIRECT	GO:0004843~thiol-dependent ubiquitin-specific protease activity	5	2.15517	0.0173315	ENSOARG00000017636, ENSOARG00000004565, ENSOARG00000020988, ENSOARG00000002046, ENSOARG00000013032	167	102	17136	5.02994	0.982068	0.4751	0.4751
GOTERM_MF_DIRECT	GO:0004674~protein serine/threonine kinase activity	6	2.58621	0.0180009	ENSOARG00000012048, ENSOARG00000001844, ENSOARG00000014853, ENSOARG00000012732, ENSOARG00000019835, ENSOARG00000013919	167	156	17136	3.94657	0.98467	0.4751	0.4751
GOTERM_BP_DIRECT	GO:0003341~cilium movement	3	1.2931	0.0182183	ENSOARG00000014514, ENSOARG00000007590, ENSOARG00000015028	168	18	14354	14.2401	0.999998	1	1
GOTERM_MF_DIRECT	GO:0008270~zinc ion binding	15	6.46552	0.0185909	ENSOARG00000018393, ENSOARG00000019470, ENSOARG00000003714, ENSOARG00000008849, ENSOARG00000020445, ENSOARG00000001874, ENSOARG00000020579, ENSOARG00000014111, ENSOARG00000016153, ENSOARG00000013032, ENSOARG00000013136, ENSOARG00000014615, ENSOARG00000013702, ENSOARG00000007353, ENSOARG00000005494	167	775	17136	1.98602	0.986649	0.4751	0.4751
GOTERM_MF_DIRECT	GO:0004842~ubiquitin-protein transferase activity	5	2.15517	0.0242182	ENSOARG00000001259, ENSOARG00000020775, ENSOARG00000020889, ENSOARG00000014266, ENSOARG00000005399	167	113	17136	4.5403	0.996443	0.557018	0.557018
GOTERM_BP_DIRECT	GO:0043087~regulation of GTPase activity	4	1.72414	0.0261016	ENSOARG00000015988, ENSOARG00000018811, ENSOARG00000016422, ENSOARG00000009682	168	55	14354	6.21385	1	1	1
GOTERM_BP_DIRECT	GO:0007179~transforming growth factor beta receptor signaling pathway	4	1.72414	0.0286287	ENSOARG00000010027, ENSOARG00000004565, ENSOARG00000002046, ENSOARG00000005053	168	57	14354	5.99582	1	1	1
GOTERM_BP_DIRECT	GO:0030900~forebrain development	3	1.2931	0.0364296	ENSOARG00000018617, ENSOARG00000003665, ENSOARG00000010829	168	26	14354	9.85852	1	1	1
GOTERM_CC_DIRECT	GO:0098978~glutamatergic synapse	6	2.58621	0.037075	ENSOARG00000007130, ENSOARG00000017291, ENSOARG00000019835, ENSOARG00000020139, ENSOARG00000020889, ENSOARG00000014098	172	197	18403	3.25871	0.999496	1	1
GOTERM_MF_DIRECT	GO:0019871~sodium channel inhibitor activity	2	0.862069	0.0381927	ENSOARG00000020137, ENSOARG00000020889	167	4	17136	51.3054	0.999871	0.775878	0.775878
GOTERM_MF_DIRECT	GO:0070615~nucleosome-dependent ATPase activity	3	1.2931	0.0404806	ENSOARG00000018617, ENSOARG00000010589, ENSOARG00000002597	167	33	17136	9.32825	0.999925	0.775878	0.775878
GOTERM_CC_DIRECT	GO:0031965~nuclear membrane	5	2.15517	0.0427303	ENSOARG00000015104, ENSOARG00000002200, ENSOARG00000017335, ENSOARG00000019311, ENSOARG00000006067	172	141	18403	3.79412	0.999846	1	1
GOTERM_BP_DIRECT	GO:0060271~cilium assembly	5	2.15517	0.0440717	ENSOARG00000007590, ENSOARG00000007346, ENSOARG00000008971, ENSOARG00000016297, ENSOARG00000013362	168	114	14354	3.74739	1	1	1
GOTERM_BP_DIRECT	GO:0032374~regulation of cholesterol transport	2	0.862069	0.0457364	ENSOARG00000014111, ENSOARG00000017335	168	4	14354	42.7202	1	1	1
GOTERM_CC_DIRECT	GO:0005929~cilium	4	1.72414	0.0474158	ENSOARG00000020442, ENSOARG00000003665, ENSOARG00000015028, ENSOARG00000008971	172	87	18403	4.91927	0.999943	1	1
KEGG_PATHWAY	oas05224:Breast cancer	5	2.15517	0.0479659	ENSOARG00000020442, ENSOARG00000019835, ENSOARG00000015354, ENSOARG00000017222, ENSOARG00000021010	79	153	8715	3.60511	0.999856	1	1
GOTERM_BP_DIRECT	GO:0035264~multicellular organism growth	4	1.72414	0.0497761	ENSOARG00000018617, ENSOARG00000020442, ENSOARG00000020233, ENSOARG00000011207	168	71	14354	4.81355	1	1	1
GOTERM_MF_DIRECT	GO:0004672~protein kinase activity	6	2.58621	0.0502691	ENSOARG00000001844, ENSOARG00000002212, ENSOARG00000014853, ENSOARG00000015497, ENSOARG00000012298, ENSOARG00000009441	167	206	17136	2.98866	0.999993	0.889376	0.889376
GOTERM_BP_DIRECT	GO:0051726~regulation of cell cycle	5	2.15517	0.0540939	ENSOARG00000020442, ENSOARG00000009195, ENSOARG00000007056, ENSOARG00000006450, ENSOARG00000017222	168	122	14354	3.50166	1	1	1
KEGG_PATHWAY	oas04934:Cushing syndrome	5	2.15517	0.0548794	ENSOARG00000019835, ENSOARG00000020988, ENSOARG00000009195, ENSOARG00000017022, ENSOARG00000019909	79	160	8715	3.44739	0.999961	1	1
GOTERM_BP_DIRECT	GO:0032436~positive regulation of proteasomal ubiquitin-dependent protein catabolic process	3	1.2931	0.0561575	ENSOARG00000018393, ENSOARG00000019835, ENSOARG00000014362	168	33	14354	7.76732	1	1	1
GOTERM_BP_DIRECT	GO:0060022~hard palate development	2	0.862069	0.0568417	ENSOARG00000010027, ENSOARG00000009242	168	5	14354	34.1762	1	1	1
GOTERM_BP_DIRECT	GO:2000601~positive regulation of Arp2/3 complex-mediated actin nucleation	2	0.862069	0.0568417	ENSOARG00000000995, ENSOARG00000016751	168	5	14354	34.1762	1	1	1
KEGG_PATHWAY	oas05014:Amyotrophic lateral sclerosis	8	3.44828	0.0580167	ENSOARG00000014514, ENSOARG00000015028, ENSOARG00000003688, ENSOARG00000018675, ENSOARG00000010418, ENSOARG00000002200, ENSOARG00000010185, ENSOARG00000007056	79	388	8715	2.27457	0.999979	1	1
GOTERM_MF_DIRECT	GO:0005096~GTPase activator activity	5	2.15517	0.0593446	ENSOARG00000015801, ENSOARG00000016422, ENSOARG00000012380, ENSOARG00000009195, ENSOARG00000010829	167	151	17136	3.39771	0.999999	0.963027	0.963027
GOTERM_CC_DIRECT	GO:0045211~postsynaptic membrane	4	1.72414	0.0617458	ENSOARG00000007130, ENSOARG00000001874, ENSOARG00000009242, ENSOARG00000014098	172	97	18403	4.41213	0.999997	1	1
GOTERM_MF_DIRECT	GO:0061630~ubiquitin protein ligase activity	5	2.15517	0.0628061	ENSOARG00000020445, ENSOARG00000020579, ENSOARG00000020889, ENSOARG00000005399, ENSOARG00000014362	167	154	17136	3.33152	1	0.963027	0.963027
GOTERM_BP_DIRECT	GO:0016926~protein desumoylation	2	0.862069	0.0678186	ENSOARG00000006569, ENSOARG00000019311	168	6	14354	28.4802	1	1	1
GOTERM_CC_DIRECT	GO:0005794~Golgi apparatus	10	4.31034	0.070314	ENSOARG00000003665, ENSOARG00000005734, ENSOARG00000003303, ENSOARG00000003595, ENSOARG00000013063, ENSOARG00000010418, ENSOARG00000020889, ENSOARG00000018397, ENSOARG00000016153, ENSOARG00000013032	172	548	18403	1.95245	1	1	1
KEGG_PATHWAY	oas05022:Pathways of neurodegeneration - multiple diseases	9	3.87931	0.0707338	ENSOARG00000014514, ENSOARG00000015028, ENSOARG00000019835, ENSOARG00000015354, ENSOARG00000018675, ENSOARG00000010418, ENSOARG00000009195, ENSOARG00000010185, ENSOARG00000019909	79	490	8715	2.02622	0.999998	1	1
GOTERM_MF_DIRECT	GO:0005509~calcium ion binding	12	5.17241	0.0730544	ENSOARG00000014514, ENSOARG00000007130, ENSOARG00000020442, ENSOARG00000002779, ENSOARG00000020233, ENSOARG00000009556, ENSOARG00000017636, ENSOARG00000005103, ENSOARG00000007578, ENSOARG00000012380, ENSOARG00000009195, ENSOARG00000013320	167	691	17136	1.78195	1	1	1
GOTERM_BP_DIRECT	GO:0003351~epithelial cilium movement	2	0.862069	0.0786685	ENSOARG00000020356, ENSOARG00000008971	168	7	14354	24.4116	1	1	1
GOTERM_CC_DIRECT	GO:0036064~ciliary basal body	4	1.72414	0.0812633	ENSOARG00000007590, ENSOARG00000010829, ENSOARG00000016297, ENSOARG00000009198	172	109	18403	3.92639	1	1	1
GOTERM_MF_DIRECT	GO:0005543~phospholipid binding	3	1.2931	0.0816357	ENSOARG00000021154, ENSOARG00000004073, ENSOARG00000010829	167	49	17136	6.28229	1	1	1
KEGG_PATHWAY	oas05132:Salmonella infection	6	2.58621	0.0819574	ENSOARG00000000995, ENSOARG00000003665, ENSOARG00000018768, ENSOARG00000020139, ENSOARG00000016751, ENSOARG00000005960	79	259	8715	2.55559	1	1	1
GOTERM_MF_DIRECT	GO:0005049~nuclear export signal receptor activity	2	0.862069	0.0839007	ENSOARG00000003427, ENSOARG00000007056	167	9	17136	22.8024	1	1	1
GOTERM_MF_DIRECT	GO:0003779~actin binding	6	2.58621	0.0843216	ENSOARG00000000995, ENSOARG00000021154, ENSOARG00000000401, ENSOARG00000013876, ENSOARG00000001874, ENSOARG00000002052	167	240	17136	2.56527	1	1	1
GOTERM_BP_DIRECT	GO:0016925~protein sumoylation	2	0.862069	0.0893929	ENSOARG00000004533, ENSOARG00000004513	168	8	14354	21.3601	1	1	1
GOTERM_CC_DIRECT	GO:0005813~centrosome	7	3.01724	0.0908836	ENSOARG00000001992, ENSOARG00000019835, ENSOARG00000015497, ENSOARG00000007346, ENSOARG00000016665, ENSOARG00000013032, ENSOARG00000013362	172	333	18403	2.24913	1	1	1
KEGG_PATHWAY	oas04340:Hedgehog signaling pathway	3	1.2931	0.0921163	ENSOARG00000014844, ENSOARG00000019835, ENSOARG00000020746	79	57	8715	5.80613	1	1	1
KEGG_PATHWAY	oas04935:Growth hormone synthesis, secretion and action	4	1.72414	0.0958422	ENSOARG00000019835, ENSOARG00000009195, ENSOARG00000019909, ENSOARG00000021010	79	122	8715	3.61693	1	1	1
GOTERM_CC_DIRECT	GO:0000123~histone acetyltransferase complex	2	0.862069	0.0976181	ENSOARG00000015104, ENSOARG00000019155	172	11	18403	19.4535	1	1	1

## Sheet: PL_ML
Category	Term	Count	%	PValue	Genes	List Total	Pop Hits	Pop Total	Fold Enrichment	Bonferroni	Benjamini	FDR
GOTERM_CC_DIRECT	GO:0005813~centrosome	14	5.22388	0.000101428	ENSOARG00000015181, ENSOARG00000000745, ENSOARG00000006316, ENSOARG00000008190, ENSOARG00000020739, ENSOARG00000011883, ENSOARG00000015713, ENSOARG00000014967, ENSOARG00000017949, ENSOARG00000016777, ENSOARG00000015898, ENSOARG00000011666, ENSOARG00000008459, ENSOARG00000010759	207	333	18403	3.73768	0.0222666	0.0225171	0.0224157
GOTERM_CC_DIRECT	GO:0005654~nucleoplasm	36	13.4328	0.00103549	ENSOARG00000005989, ENSOARG00000006933, ENSOARG00000001883, ENSOARG00000005347, ENSOARG00000006712, ENSOARG00000017554, ENSOARG00000020108, ENSOARG00000019214, ENSOARG00000017159, ENSOARG00000004816, ENSOARG00000019609, ENSOARG00000007250, ENSOARG00000013648, ENSOARG00000016777, ENSOARG00000016018, ENSOARG00000010733, ENSOARG00000014676, ENSOARG00000012759, ENSOARG00000001034, ENSOARG00000006004,…	207	1820	18403	1.75853	0.205464	0.114939	0.114421
GOTERM_MF_DIRECT	GO:0005524~ATP binding	31	11.5672	0.00121785	ENSOARG00000002998, ENSOARG00000002993, ENSOARG00000005700, ENSOARG00000014042, ENSOARG00000017375, ENSOARG00000014514, ENSOARG00000003390, ENSOARG00000015028, ENSOARG00000016018, ENSOARG00000009414, ENSOARG00000011127, ENSOARG00000007733, ENSOARG00000008640, ENSOARG00000015181, ENSOARG00000000106, ENSOARG00000003418, ENSOARG00000015762, ENSOARG00000016176, ENSOARG00000013137, ENSOARG00000011950,…	195	1477	17136	1.8444	0.282997	0.292277	0.292277
GOTERM_CC_DIRECT	GO:0005829~cytosol	40	14.9254	0.00185762	ENSOARG00000020362, ENSOARG00000000995, ENSOARG00000005989, ENSOARG00000020787, ENSOARG00000017554, ENSOARG00000020108, ENSOARG00000003926, ENSOARG00000017792, ENSOARG00000017375, ENSOARG00000019609, ENSOARG00000014514, ENSOARG00000013446, ENSOARG00000013840, ENSOARG00000008062, ENSOARG00000015569, ENSOARG00000005455, ENSOARG00000010759, ENSOARG00000007798, ENSOARG00000004840, ENSOARG00000001034,…	207	2171	18403	1.63802	0.338189	0.137464	0.136845
GOTERM_MF_DIRECT	GO:0045296~cadherin binding	4	1.49254	0.00214122	ENSOARG00000020362, ENSOARG00000009565, ENSOARG00000007733, ENSOARG00000016676	195	23	17136	15.2829	0.442994	0.292277	0.292277
GOTERM_MF_DIRECT	GO:0047485~protein N-terminus binding	5	1.86567	0.00473797	ENSOARG00000000357, ENSOARG00000021101, ENSOARG00000002010, ENSOARG00000003267, ENSOARG00000021131	195	60	17136	7.32308	0.726523	0.431155	0.431155
GOTERM_CC_DIRECT	GO:0005737~cytoplasm	38	14.1791	0.0048311	ENSOARG00000005969, ENSOARG00000001883, ENSOARG00000006316, ENSOARG00000006712, ENSOARG00000007701, ENSOARG00000016002, ENSOARG00000015136, ENSOARG00000003926, ENSOARG00000018341, ENSOARG00000004819, ENSOARG00000016142, ENSOARG00000011883, ENSOARG00000007250, ENSOARG00000009633, ENSOARG00000008062, ENSOARG00000016777, ENSOARG00000015028, ENSOARG00000010733, ENSOARG00000004167, ENSOARG00000005455,…	207	2144	18403	1.57571	0.658738	0.268126	0.266918
KEGG_PATHWAY	oas04022:cGMP-PKG signaling pathway	7	2.61194	0.00536262	ENSOARG00000008132, ENSOARG00000011276, ENSOARG00000006517, ENSOARG00000015898, ENSOARG00000009195, ENSOARG00000006076, ENSOARG00000000194	86	165	8715	4.29915	0.676702	0.553348	0.553348
KEGG_PATHWAY	oas04935:Growth hormone synthesis, secretion and action	6	2.23881	0.00666144	ENSOARG00000008132, ENSOARG00000003418, ENSOARG00000013903, ENSOARG00000009195, ENSOARG00000006076, ENSOARG00000000194	86	122	8715	4.9838	0.754285	0.553348	0.553348
GOTERM_CC_DIRECT	GO:0036064~ciliary basal body	6	2.23881	0.00764495	ENSOARG00000015713, ENSOARG00000014967, ENSOARG00000011953, ENSOARG00000006316, ENSOARG00000011666, ENSOARG00000012759	207	109	18403	4.89376	0.817991	0.339436	0.337907
KEGG_PATHWAY	oas04728:Dopaminergic synapse	6	2.23881	0.00786751	ENSOARG00000008132, ENSOARG00000008030, ENSOARG00000010759, ENSOARG00000009195, ENSOARG00000006076, ENSOARG00000000194	86	127	8715	4.78758	0.809616	0.553348	0.553348
GOTERM_BP_DIRECT	GO:0051091~positive regulation of sequence-specific DNA binding transcription factor activity	5	1.86567	0.00834023	ENSOARG00000011953, ENSOARG00000015354, ENSOARG00000003344, ENSOARG00000016142, ENSOARG00000000194	199	58	14354	6.21816	0.998391	1	1
GOTERM_CC_DIRECT	GO:0005925~focal adhesion	6	2.23881	0.0113081	ENSOARG00000014316, ENSOARG00000003418, ENSOARG00000012425, ENSOARG00000013227, ENSOARG00000015569, ENSOARG00000001949	207	120	18403	4.44517	0.919918	0.418399	0.416515
GOTERM_MF_DIRECT	GO:0051015~actin filament binding	6	2.23881	0.0143398	ENSOARG00000020362, ENSOARG00000012882, ENSOARG00000014042, ENSOARG00000016676, ENSOARG00000003142	195	126	17136	4.18462	0.980612	0.817875	0.817875
KEGG_PATHWAY	oas04070:Phosphatidylinositol signaling system	5	1.86567	0.0146968	ENSOARG00000008132, ENSOARG00000018505, ENSOARG00000009195, ENSOARG00000004372, ENSOARG00000005890	86	97	8715	5.22357	0.955365	0.576576	0.576576
KEGG_PATHWAY	oas04261:Adrenergic signaling in cardiomyocytes	6	2.23881	0.0153977	ENSOARG00000012882, ENSOARG00000008030, ENSOARG00000010759, ENSOARG00000009195, ENSOARG00000006076, ENSOARG00000000194	86	150	8715	4.05349	0.961561	0.576576	0.576576
KEGG_PATHWAY	oas05205:Proteoglycans in cancer	7	2.61194	0.0171723	ENSOARG00000008132, ENSOARG00000009565, ENSOARG00000003418, ENSOARG00000015898, ENSOARG00000003344, ENSOARG00000006076, ENSOARG00000017222	86	212	8715	3.34604	0.973682	0.576576	0.576576
GOTERM_MF_DIRECT	GO:0008017~microtubule binding	7	2.61194	0.0175896	ENSOARG00000011950, ENSOARG00000017949, ENSOARG00000013840, ENSOARG00000016382, ENSOARG00000011127, ENSOARG00000017143, ENSOARG00000015739	195	182	17136	3.37988	0.99213	0.817875	0.817875
GOTERM_BP_DIRECT	GO:0090050~positive regulation of cell migration involved in sprouting angiogenesis	3	1.1194	0.0176649	ENSOARG00000004372, ENSOARG00000006076, ENSOARG00000017222	199	15	14354	14.4261	0.999999	1	1
GOTERM_MF_DIRECT	GO:0005543~phospholipid binding	4	1.49254	0.0179753	ENSOARG00000017838, ENSOARG00000007858, ENSOARG00000001949, ENSOARG00000000934	195	49	17136	7.17363	0.99293	0.817875	0.817875
KEGG_PATHWAY	oas04922:Glucagon signaling pathway	5	1.86567	0.0191281	ENSOARG00000008132, ENSOARG00000006517, ENSOARG00000009195, ENSOARG00000006076, ENSOARG00000000194	86	105	8715	4.82558	0.982679	0.576576	0.576576
GOTERM_CC_DIRECT	GO:0005789~endoplasmic reticulum membrane	11	4.10448	0.0217092	ENSOARG00000008132, ENSOARG00000009003, ENSOARG00000012433, ENSOARG00000005537, ENSOARG00000015547, ENSOARG00000008459, ENSOARG00000007436, ENSOARG00000005981, ENSOARG00000017143, ENSOARG00000014271, ENSOARG00000015285	207	425	18403	2.30103	0.992346	0.688492	0.685391
GOTERM_MF_DIRECT	GO:0035091~phosphatidylinositol binding	5	1.86567	0.0228281	ENSOARG00000008132, ENSOARG00000011950, ENSOARG00000009409, ENSOARG00000004372, ENSOARG00000005185	195	95	17136	4.6251	0.998172	0.890295	0.890295
GOTERM_BP_DIRECT	GO:0003341~cilium movement	3	1.1194	0.0250544	ENSOARG00000014514, ENSOARG00000015028, ENSOARG00000020899	199	18	14354	12.0218	1	1	1
GOTERM_CC_DIRECT	GO:0005802~trans-Golgi network	5	1.86567	0.0268492	ENSOARG00000019083, ENSOARG00000009414, ENSOARG00000018349, ENSOARG00000010627, ENSOARG00000004372	207	101	18403	4.40116	0.997623	0.699476	0.696325
GOTERM_MF_DIRECT	GO:0005096~GTPase activator activity	6	2.23881	0.0287617	ENSOARG00000019132, ENSOARG00000007858, ENSOARG00000007701, ENSOARG00000002594, ENSOARG00000001949, ENSOARG00000009195	195	151	17136	3.4918	0.999653	0.981493	0.981493
GOTERM_CC_DIRECT	GO:0032991~macromolecular complex	8	2.98507	0.0292837	ENSOARG00000009565, ENSOARG00000002377, ENSOARG00000017554, ENSOARG00000009759, ENSOARG00000006004, ENSOARG00000005036, ENSOARG00000002293, ENSOARG00000005053	207	264	18403	2.69404	0.998637	0.699476	0.696325
KEGG_PATHWAY	oas04071:Sphingolipid signaling pathway	5	1.86567	0.0294781	ENSOARG00000008030, ENSOARG00000015898, ENSOARG00000010759, ENSOARG00000009195, ENSOARG00000006076	86	120	8715	4.22238	0.998133	0.740799	0.740799
KEGG_PATHWAY	oas04360:Axon guidance	6	2.23881	0.0315981	ENSOARG00000009565, ENSOARG00000016739, ENSOARG00000003418, ENSOARG00000015898, ENSOARG00000016559, ENSOARG00000007798	86	181	8715	3.35924	0.998821	0.740799	0.740799
GOTERM_MF_DIRECT	GO:0019901~protein kinase binding	8	2.98507	0.0332872	ENSOARG00000007250, ENSOARG00000001874, ENSOARG00000000488, ENSOARG00000005455, ENSOARG00000010627, ENSOARG00000003344, ENSOARG00000020739, ENSOARG00000000194	195	268	17136	2.62319	0.999903	1	1
GOTERM_CC_DIRECT	GO:0016604~nuclear body	7	2.61194	0.0342905	ENSOARG00000000357, ENSOARG00000020787, ENSOARG00000015762, ENSOARG00000002293, ENSOARG00000000637, ENSOARG00000020739, ENSOARG00000015473	207	215	18403	2.89453	0.999568	0.699476	0.696325
GOTERM_BP_DIRECT	GO:0015031~protein transport	8	2.98507	0.0343551	ENSOARG00000021101, ENSOARG00000001883, ENSOARG00000012249, ENSOARG00000015547, ENSOARG00000020758, ENSOARG00000004366, ENSOARG00000016340, ENSOARG00000012790	199	222	14354	2.5993	1	1	1
GOTERM_MF_DIRECT	GO:0008013~beta-catenin binding	4	1.49254	0.0374063	ENSOARG00000020362, ENSOARG00000013859, ENSOARG00000003344, ENSOARG00000016676	195	65	17136	5.40781	0.99997	1	1
GOTERM_CC_DIRECT	GO:0010008~endosome membrane	4	1.49254	0.0378095	ENSOARG00000012433, ENSOARG00000014042, ENSOARG00000020758, ENSOARG00000014175	207	66	18403	5.38808	0.999808	0.699476	0.696325
GOTERM_CC_DIRECT	GO:0000922~spindle pole	4	1.49254	0.0378095	ENSOARG00000015181, ENSOARG00000000745, ENSOARG00000003766, ENSOARG00000012759	207	66	18403	5.38808	0.999808	0.699476	0.696325
KEGG_PATHWAY	oas05100:Bacterial invasion of epithelial cells	4	1.49254	0.0390882	ENSOARG00000000995, ENSOARG00000003418, ENSOARG00000016676, ENSOARG00000014705	86	77	8715	5.26427	0.999769	0.824761	0.824761
GOTERM_BP_DIRECT	GO:0007015~actin filament organization	4	1.49254	0.0401817	ENSOARG00000000995, ENSOARG00000020362, ENSOARG00000014042, ENSOARG00000016676	199	55	14354	5.24587	1	1	1
KEGG_PATHWAY	oas04915:Estrogen signaling pathway	5	1.86567	0.0435821	ENSOARG00000008132, ENSOARG00000003344, ENSOARG00000009195, ENSOARG00000006076, ENSOARG00000000194	86	136	8715	3.72563	0.999914	0.835984	0.835984
GOTERM_MF_DIRECT	GO:0044877~macromolecular complex binding	5	1.86567	0.0440177	ENSOARG00000016777, ENSOARG00000000488, ENSOARG00000002010, ENSOARG00000003926, ENSOARG00000004816	195	117	17136	3.75542	0.999995	1	1
GOTERM_BP_DIRECT	GO:0016525~negative regulation of angiogenesis	4	1.49254	0.0458798	ENSOARG00000006517, ENSOARG00000015898, ENSOARG00000013903, ENSOARG00000000194	199	58	14354	4.97453	1	1	1
GOTERM_CC_DIRECT	GO:0005912~adherens junction	4	1.49254	0.0469661	ENSOARG00000020362, ENSOARG00000014967, ENSOARG00000010733, ENSOARG00000016676	207	72	18403	4.93908	0.999977	0.802037	0.798424
GOTERM_MF_DIRECT	GO:0003676~nucleic acid binding	9	3.35821	0.0492606	ENSOARG00000002998, ENSOARG00000006041, ENSOARG00000010788, ENSOARG00000016987, ENSOARG00000014348, ENSOARG00000006343, ENSOARG00000011440, ENSOARG00000008640, ENSOARG00000004816	195	355	17136	2.22787	0.999999	1	1
KEGG_PATHWAY	oas04140:Autophagy - animal	5	1.86567	0.0518404	ENSOARG00000008132, ENSOARG00000000488, ENSOARG00000006076, ENSOARG00000005890, ENSOARG00000012790	86	144	8715	3.51865	0.999986	0.911527	0.911527
GOTERM_CC_DIRECT	GO:0005675~holo TFIIH complex	2	0.746269	0.0547359	ENSOARG00000005496, ENSOARG00000021131	207	5	18403	35.5614	0.999996	0.867955	0.864045
GOTERM_MF_DIRECT	GO:0003779~actin binding	7	2.61194	0.0557366	ENSOARG00000005969, ENSOARG00000000995, ENSOARG00000013840, ENSOARG00000001874, ENSOARG00000016002, ENSOARG00000014042, ENSOARG00000002052	195	240	17136	2.56308	1	1	1
KEGG_PATHWAY	oas05135:Yersinia infection	5	1.86567	0.0562702	ENSOARG00000000995, ENSOARG00000003418, ENSOARG00000015898, ENSOARG00000004819, ENSOARG00000006076	86	148	8715	3.42355	0.999995	0.913308	0.913308
GOTERM_MF_DIRECT	GO:0060090~binding, bridging	3	1.1194	0.0564674	ENSOARG00000006757, ENSOARG00000010733, ENSOARG00000006712	195	34	17136	7.75385	1	1	1
GOTERM_BP_DIRECT	GO:0042981~regulation of apoptotic process	5	1.86567	0.0590057	ENSOARG00000013137, ENSOARG00000018010, ENSOARG00000014501, ENSOARG00000015354, ENSOARG00000003344	199	106	14354	3.40239	1	1	1
GOTERM_MF_DIRECT	GO:0031267~small GTPase binding	6	2.23881	0.0651495	ENSOARG00000015979, ENSOARG00000013840, ENSOARG00000015898, ENSOARG00000008190, ENSOARG00000002594, ENSOARG00000000934	195	190	17136	2.77506	1	1	1
GOTERM_BP_DIRECT	GO:0060042~retina morphogenesis in camera-type eye	2	0.746269	0.0671027	ENSOARG00000015354, ENSOARG00000018880	199	5	14354	28.8523	1	1	1
GOTERM_MF_DIRECT	GO:0003824~catalytic activity	4	1.49254	0.0680518	ENSOARG00000009633, ENSOARG00000005455, ENSOARG00000016993, ENSOARG00000007187	195	83	17136	4.23503	1	1	1
KEGG_PATHWAY	oas04151:PI3K-Akt signaling pathway	8	2.98507	0.073526	ENSOARG00000003418, ENSOARG00000008030, ENSOARG00000010733, ENSOARG00000000488, ENSOARG00000010759, ENSOARG00000006076, ENSOARG00000017222, ENSOARG00000000194	86	376	8715	2.15611	1	0.977503	0.977503
KEGG_PATHWAY	oas05417:Lipid and atherosclerosis	6	2.23881	0.0758151	ENSOARG00000008132, ENSOARG00000013137, ENSOARG00000003418, ENSOARG00000015898, ENSOARG00000009195, ENSOARG00000006076	86	232	8715	2.62079	1	0.977503	0.977503
GOTERM_BP_DIRECT	GO:1902412~regulation of mitotic cytokinesis	2	0.746269	0.0799756	ENSOARG00000016382, ENSOARG00000015739	199	6	14354	24.0436	1	1	1
GOTERM_BP_DIRECT	GO:0042138~meiotic DNA double-strand break formation	2	0.746269	0.0799756	ENSOARG00000006775	199	6	14354	24.0436	1	1	1
KEGG_PATHWAY	oas04625:C-type lectin receptor signaling pathway	4	1.49254	0.0809387	ENSOARG00000008132, ENSOARG00000009565, ENSOARG00000013903, ENSOARG00000006076	86	104	8715	3.89758	1	0.977503	0.977503
KEGG_PATHWAY	oas05200:Pathways in cancer	10	3.73134	0.0821548	ENSOARG00000013137, ENSOARG00000003418, ENSOARG00000015898, ENSOARG00000015354, ENSOARG00000013903, ENSOARG00000003344, ENSOARG00000009195, ENSOARG00000016676, ENSOARG00000006076, ENSOARG00000017222	86	544	8715	1.86282	1	0.977503	0.977503
GOTERM_CC_DIRECT	GO:0005634~nucleus	40	14.9254	0.0840811	ENSOARG00000000995, ENSOARG00000001883, ENSOARG00000003766, ENSOARG00000020787, ENSOARG00000007701, ENSOARG00000018341, ENSOARG00000004816, ENSOARG00000015473, ENSOARG00000013446, ENSOARG00000013648, ENSOARG00000015569, ENSOARG00000005455, ENSOARG00000013903, ENSOARG00000001034, ENSOARG00000013407, ENSOARG00000005036, ENSOARG00000009195, ENSOARG00000005055, ENSOARG00000006343, ENSOARG00000003418,…	207	2800	18403	1.27005	1	1	1
GOTERM_CC_DIRECT	GO:0005730~nucleolus	11	4.10448	0.0842865	ENSOARG00000008132, ENSOARG00000010733, ENSOARG00000001883, ENSOARG00000016018, ENSOARG00000013337, ENSOARG00000002010, ENSOARG00000013903, ENSOARG00000001034, ENSOARG00000004816, ENSOARG00000007187, ENSOARG00000015473	207	543	18403	1.80099	1	1	1
KEGG_PATHWAY	oas04928:Parathyroid hormone synthesis, secretion and action	4	1.49254	0.0864454	ENSOARG00000008132, ENSOARG00000015354, ENSOARG00000009195, ENSOARG00000000194	86	107	8715	3.78831	1	0.977503	0.977503
GOTERM_CC_DIRECT	GO:0005814~centriole	4	1.49254	0.0864935	ENSOARG00000011883, ENSOARG00000017949, ENSOARG00000006316, ENSOARG00000012759	207	93	18403	3.8238	1	1	1
GOTERM_BP_DIRECT	GO:0030036~actin cytoskeleton organization	4	1.49254	0.0876333	ENSOARG00000015898, ENSOARG00000015569, ENSOARG00000001949, ENSOARG00000009441	199	76	14354	3.79635	1	1	1
GOTERM_BP_DIRECT	GO:0006886~intracellular protein transport	6	2.23881	0.0898832	ENSOARG00000002594, ENSOARG00000007436, ENSOARG00000016444, ENSOARG00000009409, ENSOARG00000020979, ENSOARG00000000934	199	172	14354	2.51619	1	1	1
GOTERM_BP_DIRECT	GO:0031293~membrane protein intracellular domain proteolysis	2	0.746269	0.0926718	ENSOARG00000016142, ENSOARG00000001816	199	7	14354	20.6088	1	1	1
KEGG_PATHWAY	oas05163:Human cytomegalovirus infection	6	2.23881	0.0931135	ENSOARG00000008132, ENSOARG00000003418, ENSOARG00000015898, ENSOARG00000009195, ENSOARG00000006076, ENSOARG00000000194	86	247	8715	2.46163	1	0.977503	0.977503
GOTERM_BP_DIRECT	GO:0032456~endocytic recycling	3	1.1194	0.0963822	ENSOARG00000000316, ENSOARG00000012249, ENSOARG00000012195	199	38	14354	5.69453	1	1	1
GOTERM_MF_DIRECT	GO:0000339~RNA cap binding	2	0.746269	0.0974182	ENSOARG00000008710	195	9	17136	19.5282	1	1	1
