# Supplementary material for: Comparative Transcriptomics Identify Key Pituitary Circular RNAs That Participate in Sheep (Ovis aries) Reproduction
Source: Animals (Basel). 2023 Aug 25;13(17):2711. doi: 10.3390/ani13172711 (PMC10486758; doi:10.3390/ani13172711)
Supplement: Supplementary file 1 [file animals-13-02711-s001.zip › animals-2528678-supplementary/Table S8 KOBAS-based enrichment analysis of source genes of DE circRNAs.xlsx]

## Sheet: PF_MF
Table S8 KOBAS-based enrichment analysis of source genes of DE circRNAs
#Term	Database	ID	Input number	Background number	P-Value	Corrected P-Value	Input	Hyperlink
Ubiquitin mediated proteolysis	KEGG PATHWAY	oas04120	6	109	0.00826554	0.754031	ENSOARG00000004533|ENSOARG00000018393|ENSOARG00000020775|ENSOARG00000001259|ENSOARG00000005399|ENSOARG00000020889	http://www.genome.jp/kegg-bin/show_pathway?oas04120/oas:101122748%09red/oas:101110595%09red/oas:101112668%09red/oas:101104493%09red/oas:101101924%09red/oas:101121425%09red
Regulation of actin cytoskeleton	KEGG PATHWAY	oas04810	7	159	0.0136235	0.754031	ENSOARG00000010829|ENSOARG00000010027|ENSOARG00000000995|ENSOARG00000007578|ENSOARG00000018811|ENSOARG00000016751|ENSOARG00000017222	http://www.genome.jp/kegg-bin/show_pathway?oas04810/oas:101107517%09red/oas:101120709%09red/oas:101122674%09red/oas:101117354%09red/oas:101106932%09red/oas:101123369%09red/oas:443306%09red
Breast cancer	KEGG PATHWAY	oas05224	5	100	0.0221097	0.754031	ENSOARG00000015354|ENSOARG00000017222|ENSOARG00000021010|ENSOARG00000020442|ENSOARG00000019835	http://www.genome.jp/kegg-bin/show_pathway?oas05224/oas:101110241%09red/oas:101113714%09red/oas:101112098%09red/oas:443306%09red/oas:100169938%09red
Cushing syndrome	KEGG PATHWAY	oas04934	5	107	0.0282397	0.754031	ENSOARG00000009195|ENSOARG00000019909|ENSOARG00000017022|ENSOARG00000020988|ENSOARG00000019835	http://www.genome.jp/kegg-bin/show_pathway?oas04934/oas:101113317%09red/oas:101107286%09red/oas:101106943%09red/oas:101103585%09red/oas:100169938%09red
Hedgehog signaling pathway	KEGG PATHWAY	oas04340	3	41	0.0291679	0.754031	ENSOARG00000014844|ENSOARG00000020746|ENSOARG00000019835	http://www.genome.jp/kegg-bin/show_pathway?oas04340/oas:101109276%09red/oas:101122522%09red/oas:100169938%09red
Endocytosis	KEGG PATHWAY	oas04144	7	190	0.0312628	0.754031	ENSOARG00000005399|ENSOARG00000020988|ENSOARG00000000995|ENSOARG00000020889|ENSOARG00000004073|ENSOARG00000018768|ENSOARG00000005053	http://www.genome.jp/kegg-bin/show_pathway?oas04144/oas:101122748%09red/oas:101106943%09red/oas:101102782%09red/oas:101114400%09red/oas:101122039%09red/oas:101106932%09red/oas:101121425%09red
Cortisol synthesis and secretion	KEGG PATHWAY	oas04927	3	49	0.0445918	0.754031	ENSOARG00000019909|ENSOARG00000017022|ENSOARG00000009195	http://www.genome.jp/kegg-bin/show_pathway?oas04927/oas:101113317%09red/oas:101107286%09red/oas:101103585%09red
Chemokine signaling pathway	KEGG PATHWAY	oas04062	5	134	0.0613406	0.754031	ENSOARG00000018811|ENSOARG00000021010|ENSOARG00000009195|ENSOARG00000000995|ENSOARG00000019835	http://www.genome.jp/kegg-bin/show_pathway?oas04062/oas:101110241%09red/oas:101103585%09red/oas:100169938%09red/oas:101120709%09red/oas:101106932%09red
Gastric cancer	KEGG PATHWAY	oas05226	4	98	0.0702804	0.754031	ENSOARG00000017222|ENSOARG00000021010|ENSOARG00000015354|ENSOARG00000019835	http://www.genome.jp/kegg-bin/show_pathway?oas05226/oas:101110241%09red/oas:101113714%09red/oas:443306%09red/oas:100169938%09red
Yersinia infection	KEGG PATHWAY	oas05135	4	98	0.0702804	0.754031	ENSOARG00000018811|ENSOARG00000005960|ENSOARG00000000995|ENSOARG00000019835	http://www.genome.jp/kegg-bin/show_pathway?oas05135/oas:100169938%09red/oas:101120709%09red/oas:101105653%09red/oas:101106932%09red
Huntington disease	KEGG PATHWAY	oas05016	5	141	0.0724447	0.754031	ENSOARG00000018675|ENSOARG00000014514|ENSOARG00000004898|ENSOARG00000015028|ENSOARG00000009195	http://www.genome.jp/kegg-bin/show_pathway?oas05016/oas:101103585%09red/oas:101122393%09red/oas:101121973%09red/oas:101114286%09red/oas:101119280%09red
Retrograde endocannabinoid signaling	KEGG PATHWAY	oas04723	4	105	0.084956	0.754031	ENSOARG00000018675|ENSOARG00000009242|ENSOARG00000019909|ENSOARG00000009195	http://www.genome.jp/kegg-bin/show_pathway?oas04723/oas:101113317%09red/oas:101103585%09red/oas:101122393%09red/oas:101114905%09red
Inositol phosphate metabolism	KEGG PATHWAY	oas00562	3	66	0.0879422	0.754031	ENSOARG00000010185|ENSOARG00000020982|ENSOARG00000009195	http://www.genome.jp/kegg-bin/show_pathway?oas00562/oas:101113245%09red/oas:101103585%09red/oas:101115244%09red
EGFR tyrosine kinase inhibitor resistance	KEGG PATHWAY	oas01521	3	66	0.0879422	0.754031	ENSOARG00000017222|ENSOARG00000021010|ENSOARG00000019835	http://www.genome.jp/kegg-bin/show_pathway?oas01521/oas:101110241%09red/oas:443306%09red/oas:100169938%09red
Morphine addiction	KEGG PATHWAY	oas05032	3	68	0.093895	0.754031	ENSOARG00000009242|ENSOARG00000004847|ENSOARG00000017022	http://www.genome.jp/kegg-bin/show_pathway?oas05032/oas:101107286%09red/oas:101114905%09red/oas:101114027%09red
Fc gamma R-mediated phagocytosis	KEGG PATHWAY	oas04666	3	71	0.103125	0.754031	ENSOARG00000007578|ENSOARG00000018811|ENSOARG00000000995	http://www.genome.jp/kegg-bin/show_pathway?oas04666/oas:101120709%09red/oas:101123369%09red/oas:101106932%09red
Vasopressin-regulated water reabsorption	KEGG PATHWAY	oas04962	2	35	0.10869	0.754031	ENSOARG00000003665|ENSOARG00000018768	http://www.genome.jp/kegg-bin/show_pathway?oas04962/oas:101118215%09red/oas:101122039%09red
Focal adhesion	KEGG PATHWAY	oas04510	5	163	0.113906	0.754031	ENSOARG00000010829|ENSOARG00000018811|ENSOARG00000021010|ENSOARG00000010027|ENSOARG00000019835	http://www.genome.jp/kegg-bin/show_pathway?oas04510/oas:101107517%09red/oas:101110241%09red/oas:101120709%09red/oas:101117354%09red/oas:100169938%09red
Phagosome	KEGG PATHWAY	oas04145	4	122	0.126134	0.754031	ENSOARG00000003303|ENSOARG00000003665|ENSOARG00000007436|ENSOARG00000018768	http://www.genome.jp/kegg-bin/show_pathway?oas04145/oas:101122039%09red/oas:101112461%09red/oas:101118215%09red/oas:101103647%09red
Serotonergic synapse	KEGG PATHWAY	oas04726	3	80	0.132801	0.754031	ENSOARG00000009242|ENSOARG00000019909|ENSOARG00000009195	http://www.genome.jp/kegg-bin/show_pathway?oas04726/oas:101113317%09red/oas:101103585%09red/oas:101114905%09red
Parathyroid hormone synthesis, secretion and action	KEGG PATHWAY	oas04928	3	81	0.136267	0.754031	ENSOARG00000015354|ENSOARG00000019909|ENSOARG00000009195	http://www.genome.jp/kegg-bin/show_pathway?oas04928/oas:101113317%09red/oas:101103585%09red/oas:101113714%09red
Glutamatergic synapse	KEGG PATHWAY	oas04724	3	81	0.136267	0.754031	ENSOARG00000019909|ENSOARG00000009195|ENSOARG00000019508	http://www.genome.jp/kegg-bin/show_pathway?oas04724/oas:101113317%09red/oas:101103585%09red/oas:101112470%09red
Alzheimer disease	KEGG PATHWAY	oas05010	4	126	0.136861	0.754031	ENSOARG00000018675|ENSOARG00000019909|ENSOARG00000009195|ENSOARG00000019835	http://www.genome.jp/kegg-bin/show_pathway?oas05010/oas:101113317%09red/oas:101103585%09red/oas:101122393%09red/oas:100169938%09red
Phosphatidylinositol signaling system	KEGG PATHWAY	oas04070	3	82	0.139763	0.754031	ENSOARG00000019909|ENSOARG00000020982|ENSOARG00000009195	http://www.genome.jp/kegg-bin/show_pathway?oas04070/oas:101113317%09red/oas:101103585%09red/oas:101115244%09red
Valine, leucine and isoleucine degradation	KEGG PATHWAY	oas00280	2	44	0.154923	0.754031	ENSOARG00000012068|ENSOARG00000011512	http://www.genome.jp/kegg-bin/show_pathway?oas00280/oas:101109411%09red/oas:101122731%09red
Tight junction	KEGG PATHWAY	oas04530	4	133	0.156477	0.754031	ENSOARG00000005399|ENSOARG00000020889|ENSOARG00000000995|ENSOARG00000005960	http://www.genome.jp/kegg-bin/show_pathway?oas04530/oas:101122748%09red/oas:101121425%09red/oas:101105653%09red/oas:101106932%09red
Glycerolipid metabolism	KEGG PATHWAY	oas00561	2	48	0.176514	0.754031	ENSOARG00000010969|ENSOARG00000011512	http://www.genome.jp/kegg-bin/show_pathway?oas00561/oas:101109411%09red/oas:101120972%09red
Long-term depression	KEGG PATHWAY	oas04730	2	49	0.181985	0.754031	ENSOARG00000019909|ENSOARG00000009195	http://www.genome.jp/kegg-bin/show_pathway?oas04730/oas:101113317%09red/oas:101103585%09red
Lysine degradation	KEGG PATHWAY	oas00310	2	50	0.187481	0.754031	ENSOARG00000000401|ENSOARG00000011512	http://www.genome.jp/kegg-bin/show_pathway?oas00310/oas:101109411%09red/oas:101122556%09red
Dopaminergic synapse	KEGG PATHWAY	oas04728	3	96	0.191546	0.754031	ENSOARG00000019909|ENSOARG00000009195|ENSOARG00000019835	http://www.genome.jp/kegg-bin/show_pathway?oas04728/oas:101113317%09red/oas:101103585%09red/oas:100169938%09red
Long-term potentiation	KEGG PATHWAY	oas04720	2	52	0.198539	0.754031	ENSOARG00000019909|ENSOARG00000009195	http://www.genome.jp/kegg-bin/show_pathway?oas04720/oas:101113317%09red/oas:101103585%09red
Platelet activation	KEGG PATHWAY	oas04611	3	98	0.199309	0.754031	ENSOARG00000019909|ENSOARG00000009195|ENSOARG00000010829	http://www.genome.jp/kegg-bin/show_pathway?oas04611/oas:101113317%09red/oas:101103585%09red/oas:101117354%09red
Thyroid hormone signaling pathway	KEGG PATHWAY	oas04919	3	98	0.199309	0.754031	ENSOARG00000009195|ENSOARG00000020442|ENSOARG00000019835	http://www.genome.jp/kegg-bin/show_pathway?oas04919/oas:101103585%09red/oas:101112098%09red/oas:100169938%09red
Mitophagy - animal	KEGG PATHWAY	oas04137	2	53	0.204098	0.754031	ENSOARG00000004565|ENSOARG00000020988	http://www.genome.jp/kegg-bin/show_pathway?oas04137/oas:101106943%09red/oas:101113139%09red
Renin secretion	KEGG PATHWAY	oas04924	2	54	0.209674	0.754031	ENSOARG00000019909|ENSOARG00000009195	http://www.genome.jp/kegg-bin/show_pathway?oas04924/oas:101113317%09red/oas:101103585%09red
Cell cycle	KEGG PATHWAY	oas04110	3	102	0.215054	0.754031	ENSOARG00000019835|ENSOARG00000006450|ENSOARG00000016665	http://www.genome.jp/kegg-bin/show_pathway?oas04110/oas:101105870%09red/oas:101106146%09red/oas:100169938%09red
Gastric acid secretion	KEGG PATHWAY	oas04971	2	57	0.226487	0.754031	ENSOARG00000019909|ENSOARG00000009195	http://www.genome.jp/kegg-bin/show_pathway?oas04971/oas:101113317%09red/oas:101103585%09red
Bacterial invasion of epithelial cells	KEGG PATHWAY	oas05100	2	57	0.226487	0.754031	ENSOARG00000000995|ENSOARG00000021010	http://www.genome.jp/kegg-bin/show_pathway?oas05100/oas:101110241%09red/oas:101106932%09red
Wnt signaling pathway	KEGG PATHWAY	oas04310	3	105	0.227031	0.754031	ENSOARG00000015354|ENSOARG00000009195|ENSOARG00000019835	http://www.genome.jp/kegg-bin/show_pathway?oas04310/oas:101103585%09red/oas:101113714%09red/oas:100169938%09red
Histidine metabolism	KEGG PATHWAY	oas00340	1	16	0.229686	0.754031	ENSOARG00000011512	http://www.genome.jp/kegg-bin/show_pathway?oas00340/oas:101109411%09red
B cell receptor signaling pathway	KEGG PATHWAY	oas04662	2	58	0.232114	0.754031	ENSOARG00000018811|ENSOARG00000019835	http://www.genome.jp/kegg-bin/show_pathway?oas04662/oas:101120709%09red/oas:100169938%09red
mTOR signaling pathway	KEGG PATHWAY	oas04150	3	108	0.239133	0.754031	ENSOARG00000009682|ENSOARG00000015354|ENSOARG00000019835	http://www.genome.jp/kegg-bin/show_pathway?oas04150/oas:101105528%09red/oas:101113714%09red/oas:100169938%09red
Estrogen signaling pathway	KEGG PATHWAY	oas04915	3	108	0.239133	0.754031	ENSOARG00000019909|ENSOARG00000009195|ENSOARG00000021010	http://www.genome.jp/kegg-bin/show_pathway?oas04915/oas:101113317%09red/oas:101110241%09red/oas:101103585%09red
Cell adhesion molecules (CAMs)	KEGG PATHWAY	oas04514	3	108	0.239133	0.754031	ENSOARG00000012200|ENSOARG00000001539|ENSOARG00000010027	http://www.genome.jp/kegg-bin/show_pathway?oas04514/oas:101107517%09red/oas:101115479%09red/oas:101115590%09red
Thyroid hormone synthesis	KEGG PATHWAY	oas04918	2	60	0.243393	0.754031	ENSOARG00000019909|ENSOARG00000009195	http://www.genome.jp/kegg-bin/show_pathway?oas04918/oas:101113317%09red/oas:101103585%09red
Proteoglycans in cancer	KEGG PATHWAY	oas05205	4	161	0.243537	0.754031	ENSOARG00000012525|ENSOARG00000018811|ENSOARG00000019909|ENSOARG00000017222	http://www.genome.jp/kegg-bin/show_pathway?oas05205/oas:101113317%09red/oas:101115827%09red/oas:101120709%09red/oas:443306%09red
Ascorbate and aldarate metabolism	KEGG PATHWAY	oas00053	1	18	0.252991	0.754031	ENSOARG00000011512	http://www.genome.jp/kegg-bin/show_pathway?oas00053/oas:101109411%09red
Vitamin digestion and absorption	KEGG PATHWAY	oas04977	1	18	0.252991	0.754031	ENSOARG00000011965	http://www.genome.jp/kegg-bin/show_pathway?oas04977/oas:101108924%09red
Prolactin signaling pathway	KEGG PATHWAY	oas04917	2	63	0.260351	0.754031	ENSOARG00000021010|ENSOARG00000019835	http://www.genome.jp/kegg-bin/show_pathway?oas04917/oas:101110241%09red/oas:100169938%09red
Salivary secretion	KEGG PATHWAY	oas04970	2	65	0.271665	0.754031	ENSOARG00000019909|ENSOARG00000009195	http://www.genome.jp/kegg-bin/show_pathway?oas04970/oas:101113317%09red/oas:101103585%09red
Gap junction	KEGG PATHWAY	oas04540	2	65	0.271665	0.754031	ENSOARG00000019909|ENSOARG00000009195	http://www.genome.jp/kegg-bin/show_pathway?oas04540/oas:101113317%09red/oas:101103585%09red
Salmonella infection	KEGG PATHWAY	oas05132	2	65	0.271665	0.754031	ENSOARG00000003665|ENSOARG00000000995	http://www.genome.jp/kegg-bin/show_pathway?oas05132/oas:101118215%09red/oas:101106932%09red
Ras signaling pathway	KEGG PATHWAY	oas04014	4	171	0.27698	0.754031	ENSOARG00000021010|ENSOARG00000018768|ENSOARG00000015801|ENSOARG00000017222	http://www.genome.jp/kegg-bin/show_pathway?oas04014/oas:101110241%09red/oas:443306%09red/oas:101119216%09red/oas:101122039%09red
ErbB signaling pathway	KEGG PATHWAY	oas04012	2	67	0.282973	0.754031	ENSOARG00000021010|ENSOARG00000019835	http://www.genome.jp/kegg-bin/show_pathway?oas04012/oas:101110241%09red/oas:100169938%09red
RNA degradation	KEGG PATHWAY	oas03018	2	68	0.288623	0.754031	ENSOARG00000017158|ENSOARG00000012298	http://www.genome.jp/kegg-bin/show_pathway?oas03018/oas:101113862%09red/oas:101109091%09red
Insulin secretion	KEGG PATHWAY	oas04911	2	69	0.294267	0.754031	ENSOARG00000015979|ENSOARG00000009195	http://www.genome.jp/kegg-bin/show_pathway?oas04911/oas:101103585%09red/oas:101121431%09red
GABAergic synapse	KEGG PATHWAY	oas04727	2	69	0.294267	0.754031	ENSOARG00000009242|ENSOARG00000019508	http://www.genome.jp/kegg-bin/show_pathway?oas04727/oas:101112470%09red/oas:101114905%09red
Renin-angiotensin system	KEGG PATHWAY	oas04614	1	23	0.308231	0.754031	ENSOARG00000003714	http://www.genome.jp/kegg-bin/show_pathway?oas04614/oas:101117763%09red
Melanogenesis	KEGG PATHWAY	oas04916	2	72	0.311159	0.754031	ENSOARG00000009195|ENSOARG00000019835	http://www.genome.jp/kegg-bin/show_pathway?oas04916/oas:101103585%09red/oas:100169938%09red
Hepatocellular carcinoma	KEGG PATHWAY	oas05225	3	126	0.313419	0.754031	ENSOARG00000021010|ENSOARG00000015354|ENSOARG00000019835	http://www.genome.jp/kegg-bin/show_pathway?oas05225/oas:101110241%09red/oas:101113714%09red/oas:100169938%09red
mRNA surveillance pathway	KEGG PATHWAY	oas03015	2	74	0.322374	0.754031	ENSOARG00000017271|ENSOARG00000007088	http://www.genome.jp/kegg-bin/show_pathway?oas03015/oas:101110724%09red/oas:101123147%09red
Aldosterone synthesis and secretion	KEGG PATHWAY	oas04925	2	74	0.322374	0.754031	ENSOARG00000019909|ENSOARG00000009195	http://www.genome.jp/kegg-bin/show_pathway?oas04925/oas:101113317%09red/oas:101103585%09red
Cholinergic synapse	KEGG PATHWAY	oas04725	2	75	0.327966	0.754031	ENSOARG00000019909|ENSOARG00000009195	http://www.genome.jp/kegg-bin/show_pathway?oas04725/oas:101113317%09red/oas:101103585%09red
Mucin type O-glycan biosynthesis	KEGG PATHWAY	oas00512	1	25	0.32917	0.754031	ENSOARG00000005627	http://www.genome.jp/kegg-bin/show_pathway?oas00512/oas:101109846%09red
NOD-like receptor signaling pathway	KEGG PATHWAY	oas04621	3	130	0.330106	0.754031	ENSOARG00000006823|ENSOARG00000019909|ENSOARG00000009195	http://www.genome.jp/kegg-bin/show_pathway?oas04621/oas:101113317%09red/oas:101103585%09red/oas:101122608%09red
Amoebiasis	KEGG PATHWAY	oas05146	2	76	0.333545	0.754031	ENSOARG00000009195|ENSOARG00000018768	http://www.genome.jp/kegg-bin/show_pathway?oas05146/oas:101103585%09red/oas:101122039%09red
Endocrine resistance	KEGG PATHWAY	oas01522	2	76	0.333545	0.754031	ENSOARG00000020442|ENSOARG00000021010	http://www.genome.jp/kegg-bin/show_pathway?oas01522/oas:101110241%09red/oas:101112098%09red
Natural killer cell mediated cytotoxicity	KEGG PATHWAY	oas04650	2	77	0.339111	0.754031	ENSOARG00000018811|ENSOARG00000021010	http://www.genome.jp/kegg-bin/show_pathway?oas04650/oas:101110241%09red/oas:101120709%09red
Aldosterone-regulated sodium reabsorption	KEGG PATHWAY	oas04960	1	26	0.339403	0.754031	ENSOARG00000005399	http://www.genome.jp/kegg-bin/show_pathway?oas04960/oas:101122748%09red
Kaposi sarcoma-associated herpesvirus infection	KEGG PATHWAY	oas05167	3	133	0.342617	0.754031	ENSOARG00000019909|ENSOARG00000017222|ENSOARG00000019835	http://www.genome.jp/kegg-bin/show_pathway?oas05167/oas:101113317%09red/oas:443306%09red/oas:100169938%09red
GnRH signaling pathway	KEGG PATHWAY	oas04912	2	78	0.344662	0.754031	ENSOARG00000019909|ENSOARG00000009195	http://www.genome.jp/kegg-bin/show_pathway?oas04912/oas:101113317%09red/oas:101103585%09red
Protein processing in endoplasmic reticulum	KEGG PATHWAY	oas04141	3	134	0.346785	0.754031	ENSOARG00000002779|ENSOARG00000014111|ENSOARG00000005734	http://www.genome.jp/kegg-bin/show_pathway?oas04141/oas:101117293%09red/oas:101107978%09red/oas:101118786%09red
Glyoxylate and dicarboxylate metabolism	KEGG PATHWAY	oas00630	1	27	0.349479	0.754031	ENSOARG00000012068	http://www.genome.jp/kegg-bin/show_pathway?oas00630/oas:101122731%09red
SNARE interactions in vesicular transport	KEGG PATHWAY	oas04130	1	27	0.349479	0.754031	ENSOARG00000007436	http://www.genome.jp/kegg-bin/show_pathway?oas04130/oas:101103647%09red
RNA transport	KEGG PATHWAY	oas03013	3	136	0.355112	0.754031	ENSOARG00000007056|ENSOARG00000002200|ENSOARG00000003688	http://www.genome.jp/kegg-bin/show_pathway?oas03013/oas:101107032%09red/oas:101117360%09red/oas:101114502%09red
beta-Alanine metabolism	KEGG PATHWAY	oas00410	1	28	0.359403	0.754031	ENSOARG00000011512	http://www.genome.jp/kegg-bin/show_pathway?oas00410/oas:101109411%09red
Pancreatic secretion	KEGG PATHWAY	oas04972	2	81	0.361224	0.754031	ENSOARG00000019909|ENSOARG00000009195	http://www.genome.jp/kegg-bin/show_pathway?oas04972/oas:101113317%09red/oas:101103585%09red
Axon guidance	KEGG PATHWAY	oas04360	3	139	0.367577	0.754031	ENSOARG00000006407|ENSOARG00000015801|ENSOARG00000019835	http://www.genome.jp/kegg-bin/show_pathway?oas04360/oas:101119989%09red/oas:101119216%09red/oas:100169938%09red
Propanoate metabolism	KEGG PATHWAY	oas00640	1	31	0.388279	0.754031	ENSOARG00000012068	http://www.genome.jp/kegg-bin/show_pathway?oas00640/oas:101122731%09red
Leukocyte transendothelial migration	KEGG PATHWAY	oas04670	2	86	0.388469	0.754031	ENSOARG00000018811|ENSOARG00000010829	http://www.genome.jp/kegg-bin/show_pathway?oas04670/oas:101120709%09red/oas:101117354%09red
T cell receptor signaling pathway	KEGG PATHWAY	oas04660	2	86	0.388469	0.754031	ENSOARG00000018811|ENSOARG00000019835	http://www.genome.jp/kegg-bin/show_pathway?oas04660/oas:101120709%09red/oas:100169938%09red
Inflammatory mediator regulation of TRP channels	KEGG PATHWAY	oas04750	2	87	0.393858	0.754031	ENSOARG00000019909|ENSOARG00000009195	http://www.genome.jp/kegg-bin/show_pathway?oas04750/oas:101113317%09red/oas:101103585%09red
African trypanosomiasis	KEGG PATHWAY	oas05143	1	32	0.397614	0.754031	ENSOARG00000009195	http://www.genome.jp/kegg-bin/show_pathway?oas05143/oas:101103585%09red
Notch signaling pathway	KEGG PATHWAY	oas04330	1	33	0.406807	0.754031	ENSOARG00000020442	http://www.genome.jp/kegg-bin/show_pathway?oas04330/oas:101112098%09red
Nicotine addiction	KEGG PATHWAY	oas05033	1	33	0.406807	0.754031	ENSOARG00000009242	http://www.genome.jp/kegg-bin/show_pathway?oas05033/oas:101114905%09red
Neurotrophin signaling pathway	KEGG PATHWAY	oas04722	2	90	0.409894	0.754031	ENSOARG00000021010|ENSOARG00000019835	http://www.genome.jp/kegg-bin/show_pathway?oas04722/oas:101110241%09red/oas:100169938%09red
Glucagon signaling pathway	KEGG PATHWAY	oas04922	2	90	0.409894	0.754031	ENSOARG00000019909|ENSOARG00000009195	http://www.genome.jp/kegg-bin/show_pathway?oas04922/oas:101113317%09red/oas:101103585%09red
Rap1 signaling pathway	KEGG PATHWAY	oas04015	3	150	0.412851	0.754031	ENSOARG00000018811|ENSOARG00000009195|ENSOARG00000017222	http://www.genome.jp/kegg-bin/show_pathway?oas04015/oas:101103585%09red/oas:101120709%09red/oas:443306%09red
Nucleotide excision repair	KEGG PATHWAY	oas03420	1	34	0.41586	0.754031	ENSOARG00000011207	http://www.genome.jp/kegg-bin/show_pathway?oas03420/oas:101103949%09red
Pyruvate metabolism	KEGG PATHWAY	oas00620	1	34	0.41586	0.754031	ENSOARG00000011512	http://www.genome.jp/kegg-bin/show_pathway?oas00620/oas:101109411%09red
Sphingolipid signaling pathway	KEGG PATHWAY	oas04071	2	93	0.425722	0.754391	ENSOARG00000007870|ENSOARG00000009195	http://www.genome.jp/kegg-bin/show_pathway?oas04071/oas:101103585%09red/oas:101105721%09red
Arginine and proline metabolism	KEGG PATHWAY	oas00330	1	36	0.433555	0.754391	ENSOARG00000011512	http://www.genome.jp/kegg-bin/show_pathway?oas00330/oas:101109411%09red
Fatty acid degradation	KEGG PATHWAY	oas00071	1	36	0.433555	0.754391	ENSOARG00000011512	http://www.genome.jp/kegg-bin/show_pathway?oas00071/oas:101109411%09red
Signaling pathways regulating pluripotency of stem cells	KEGG PATHWAY	oas04550	2	96	0.441327	0.754391	ENSOARG00000017222|ENSOARG00000019835	http://www.genome.jp/kegg-bin/show_pathway?oas04550/oas:443306%09red/oas:100169938%09red
Tryptophan metabolism	KEGG PATHWAY	oas00380	1	38	0.450718	0.754391	ENSOARG00000011512	http://www.genome.jp/kegg-bin/show_pathway?oas00380/oas:101109411%09red
Type I diabetes mellitus	KEGG PATHWAY	oas04940	1	38	0.450718	0.754391	ENSOARG00000016153	http://www.genome.jp/kegg-bin/show_pathway?oas04940/oas:443028%09red
Aminoacyl-tRNA biosynthesis	KEGG PATHWAY	oas00970	1	38	0.450718	0.754391	ENSOARG00000020329	http://www.genome.jp/kegg-bin/show_pathway?oas00970/oas:101119961%09red
Sphingolipid metabolism	KEGG PATHWAY	oas00600	1	39	0.459104	0.754391	ENSOARG00000007870	http://www.genome.jp/kegg-bin/show_pathway?oas00600/oas:101105721%09red
Human cytomegalovirus infection	KEGG PATHWAY	oas05163	3	163	0.464979	0.754391	ENSOARG00000019909|ENSOARG00000009195|ENSOARG00000019835	http://www.genome.jp/kegg-bin/show_pathway?oas05163/oas:101113317%09red/oas:101103585%09red/oas:100169938%09red
Endocrine and other factor-regulated calcium reabsorption	KEGG PATHWAY	oas04961	1	40	0.467362	0.754391	ENSOARG00000009195	http://www.genome.jp/kegg-bin/show_pathway?oas04961/oas:101103585%09red
Relaxin signaling pathway	KEGG PATHWAY	oas04926	2	102	0.471823	0.754391	ENSOARG00000009195|ENSOARG00000021010	http://www.genome.jp/kegg-bin/show_pathway?oas04926/oas:101110241%09red/oas:101103585%09red
Vascular smooth muscle contraction	KEGG PATHWAY	oas04270	2	102	0.471823	0.754391	ENSOARG00000019909|ENSOARG00000009195	http://www.genome.jp/kegg-bin/show_pathway?oas04270/oas:101113317%09red/oas:101103585%09red
Basal cell carcinoma	KEGG PATHWAY	oas05217	1	41	0.475495	0.754391	ENSOARG00000019835	http://www.genome.jp/kegg-bin/show_pathway?oas05217/oas:100169938%09red
Apelin signaling pathway	KEGG PATHWAY	oas04371	2	104	0.481766	0.75706	ENSOARG00000019909|ENSOARG00000009195	http://www.genome.jp/kegg-bin/show_pathway?oas04371/oas:101113317%09red/oas:101103585%09red
Cysteine and methionine metabolism	KEGG PATHWAY	oas00270	1	43	0.491392	0.759171	ENSOARG00000019369	http://www.genome.jp/kegg-bin/show_pathway?oas00270/oas:101109660%09red
Apoptosis	KEGG PATHWAY	oas04210	2	107	0.496463	0.759171	ENSOARG00000019909|ENSOARG00000018142	http://www.genome.jp/kegg-bin/show_pathway?oas04210/oas:101113317%09red/oas:100037680%09red
Endometrial cancer	KEGG PATHWAY	oas05213	1	44	0.49916	0.759171	ENSOARG00000019835	http://www.genome.jp/kegg-bin/show_pathway?oas05213/oas:100169938%09red
Insulin signaling pathway	KEGG PATHWAY	oas04910	2	109	0.506114	0.759171	ENSOARG00000021010|ENSOARG00000019835	http://www.genome.jp/kegg-bin/show_pathway?oas04910/oas:101110241%09red/oas:100169938%09red
Non-alcoholic fatty liver disease (NAFLD)	KEGG PATHWAY	oas04932	2	109	0.506114	0.759171	ENSOARG00000018675|ENSOARG00000019835	http://www.genome.jp/kegg-bin/show_pathway?oas04932/oas:101122393%09red/oas:100169938%09red
Purine metabolism	KEGG PATHWAY	oas00230	2	110	0.510895	0.759438	ENSOARG00000004847|ENSOARG00000017022	http://www.genome.jp/kegg-bin/show_pathway?oas00230/oas:101107286%09red/oas:101114027%09red
Phospholipase D signaling pathway	KEGG PATHWAY	oas04072	2	113	0.525053	0.773385	ENSOARG00000009195|ENSOARG00000021010	http://www.genome.jp/kegg-bin/show_pathway?oas04072/oas:101110241%09red/oas:101103585%09red
Oxytocin signaling pathway	KEGG PATHWAY	oas04921	2	115	0.534339	0.773385	ENSOARG00000019909|ENSOARG00000009195	http://www.genome.jp/kegg-bin/show_pathway?oas04921/oas:101113317%09red/oas:101103585%09red
Hepatitis C	KEGG PATHWAY	oas05160	2	115	0.534339	0.773385	ENSOARG00000018393|ENSOARG00000019835	http://www.genome.jp/kegg-bin/show_pathway?oas05160/oas:101104493%09red/oas:100169938%09red
Melanoma	KEGG PATHWAY	oas05218	1	52	0.557198	0.799458	ENSOARG00000017222	http://www.genome.jp/kegg-bin/show_pathway?oas05218/oas:443306%09red
Adherens junction	KEGG PATHWAY	oas04520	1	54	0.57063	0.802655	ENSOARG00000000995	http://www.genome.jp/kegg-bin/show_pathway?oas04520/oas:101106932%09red
Glycolysis / Gluconeogenesis	KEGG PATHWAY	oas00010	1	55	0.577192	0.802655	ENSOARG00000011512	http://www.genome.jp/kegg-bin/show_pathway?oas00010/oas:101109411%09red
Fc epsilon RI signaling pathway	KEGG PATHWAY	oas04664	1	55	0.577192	0.802655	ENSOARG00000018811	http://www.genome.jp/kegg-bin/show_pathway?oas04664/oas:101120709%09red
cGMP-PKG signaling pathway	KEGG PATHWAY	oas04022	2	125	0.578884	0.802655	ENSOARG00000019909|ENSOARG00000009195	http://www.genome.jp/kegg-bin/show_pathway?oas04022/oas:101113317%09red/oas:101103585%09red
Chronic myeloid leukemia	KEGG PATHWAY	oas05220	1	57	0.59002	0.811278	ENSOARG00000021010	http://www.genome.jp/kegg-bin/show_pathway?oas05220/oas:101110241%09red
Glioma	KEGG PATHWAY	oas05214	1	58	0.596288	0.81312	ENSOARG00000021010	http://www.genome.jp/kegg-bin/show_pathway?oas05214/oas:101110241%09red
Influenza A	KEGG PATHWAY	oas05164	2	131	0.604084	0.816999	ENSOARG00000002200|ENSOARG00000020139	http://www.genome.jp/kegg-bin/show_pathway?oas05164/oas:101117360%09red/oas:101113813%09red
Platinum drug resistance	KEGG PATHWAY	oas01524	1	63	0.626225	0.835822	ENSOARG00000011207	http://www.genome.jp/kegg-bin/show_pathway?oas01524/oas:101103949%09red
Calcium signaling pathway	KEGG PATHWAY	oas04020	2	137	0.628133	0.835822	ENSOARG00000019909|ENSOARG00000009195	http://www.genome.jp/kegg-bin/show_pathway?oas04020/oas:101113317%09red/oas:101103585%09red
Arrhythmogenic right ventricular cardiomyopathy (ARVC)	KEGG PATHWAY	oas05412	1	65	0.637571	0.83645	ENSOARG00000010027	http://www.genome.jp/kegg-bin/show_pathway?oas05412/oas:101107517%09red
Circadian entrainment	KEGG PATHWAY	oas04713	1	67	0.648575	0.83645	ENSOARG00000009195	http://www.genome.jp/kegg-bin/show_pathway?oas04713/oas:101103585%09red
Ribosome biogenesis in eukaryotes	KEGG PATHWAY	oas03008	1	68	0.653952	0.83645	ENSOARG00000012525	http://www.genome.jp/kegg-bin/show_pathway?oas03008/oas:101115827%09red
Colorectal cancer	KEGG PATHWAY	oas05210	1	68	0.653952	0.83645	ENSOARG00000019835	http://www.genome.jp/kegg-bin/show_pathway?oas05210/oas:100169938%09red
IL-17 signaling pathway	KEGG PATHWAY	oas04657	1	68	0.653952	0.83645	ENSOARG00000019835	http://www.genome.jp/kegg-bin/show_pathway?oas04657/oas:100169938%09red
MicroRNAs in cancer	KEGG PATHWAY	oas05206	2	151	0.679821	0.844834	ENSOARG00000020442|ENSOARG00000021010	http://www.genome.jp/kegg-bin/show_pathway?oas05206/oas:101110241%09red/oas:101112098%09red
ECM-receptor interaction	KEGG PATHWAY	oas04512	1	75	0.689363	0.844834	ENSOARG00000010027	http://www.genome.jp/kegg-bin/show_pathway?oas04512/oas:101107517%09red
Th1 and Th2 cell differentiation	KEGG PATHWAY	oas04658	1	75	0.689363	0.844834	ENSOARG00000020442	http://www.genome.jp/kegg-bin/show_pathway?oas04658/oas:101112098%09red
TGF-beta signaling pathway	KEGG PATHWAY	oas04350	1	77	0.698801	0.844834	ENSOARG00000005053	http://www.genome.jp/kegg-bin/show_pathway?oas04350/oas:101114400%09red
Prostate cancer	KEGG PATHWAY	oas05215	1	77	0.698801	0.844834	ENSOARG00000019835	http://www.genome.jp/kegg-bin/show_pathway?oas05215/oas:100169938%09red
Hypertrophic cardiomyopathy (HCM)	KEGG PATHWAY	oas05410	1	79	0.707953	0.844834	ENSOARG00000010027	http://www.genome.jp/kegg-bin/show_pathway?oas05410/oas:101107517%09red
Pathways in cancer	KEGG PATHWAY	oas05200	5	383	0.708041	0.844834	ENSOARG00000009195|ENSOARG00000017222|ENSOARG00000015354|ENSOARG00000020442|ENSOARG00000019835	http://www.genome.jp/kegg-bin/show_pathway?oas05200/oas:101103585%09red/oas:101112098%09red/oas:443306%09red/oas:101113714%09red/oas:100169938%09red
Glycerophospholipid metabolism	KEGG PATHWAY	oas00564	1	80	0.712425	0.844834	ENSOARG00000010969	http://www.genome.jp/kegg-bin/show_pathway?oas00564/oas:101120972%09red
Dilated cardiomyopathy (DCM)	KEGG PATHWAY	oas05414	1	80	0.712425	0.844834	ENSOARG00000010027	http://www.genome.jp/kegg-bin/show_pathway?oas05414/oas:101107517%09red
Choline metabolism in cancer	KEGG PATHWAY	oas05231	1	81	0.716829	0.844834	ENSOARG00000000995	http://www.genome.jp/kegg-bin/show_pathway?oas05231/oas:101106932%09red
C-type lectin receptor signaling pathway	KEGG PATHWAY	oas04625	1	81	0.716829	0.844834	ENSOARG00000019909	http://www.genome.jp/kegg-bin/show_pathway?oas04625/oas:101113317%09red
Oxidative phosphorylation	KEGG PATHWAY	oas00190	1	86	0.737861	0.85292	ENSOARG00000018675	http://www.genome.jp/kegg-bin/show_pathway?oas00190/oas:101122393%09red
Human papillomavirus infection	KEGG PATHWAY	oas05165	3	248	0.739399	0.85292	ENSOARG00000010027|ENSOARG00000020442|ENSOARG00000019835	http://www.genome.jp/kegg-bin/show_pathway?oas05165/oas:101107517%09red/oas:101112098%09red/oas:100169938%09red
Parkinson disease	KEGG PATHWAY	oas05012	1	87	0.741877	0.85292	ENSOARG00000018675	http://www.genome.jp/kegg-bin/show_pathway?oas05012/oas:101122393%09red
AGE-RAGE signaling pathway in diabetic complications	KEGG PATHWAY	oas04933	1	89	0.749726	0.85292	ENSOARG00000009195	http://www.genome.jp/kegg-bin/show_pathway?oas04933/oas:101103585%09red
Chagas disease (American trypanosomiasis)	KEGG PATHWAY	oas05142	1	89	0.749726	0.85292	ENSOARG00000009195	http://www.genome.jp/kegg-bin/show_pathway?oas05142/oas:101103585%09red
cAMP signaling pathway	KEGG PATHWAY	oas04024	2	175	0.754705	0.85292	ENSOARG00000004847|ENSOARG00000018811	http://www.genome.jp/kegg-bin/show_pathway?oas04024/oas:101120709%09red/oas:101114027%09red
PI3K-Akt signaling pathway	KEGG PATHWAY	oas04151	3	260	0.767509	0.856579	ENSOARG00000017222|ENSOARG00000010027|ENSOARG00000019835	http://www.genome.jp/kegg-bin/show_pathway?oas04151/oas:101107517%09red/oas:443306%09red/oas:100169938%09red
Insulin resistance	KEGG PATHWAY	oas04931	1	94	0.768326	0.856579	ENSOARG00000019835	http://www.genome.jp/kegg-bin/show_pathway?oas04931/oas:100169938%09red
Oocyte meiosis	KEGG PATHWAY	oas04114	1	96	0.775374	0.858636	ENSOARG00000019909	http://www.genome.jp/kegg-bin/show_pathway?oas04114/oas:101113317%09red
Carbon metabolism	KEGG PATHWAY	oas01200	1	100	0.788837	0.867721	ENSOARG00000012068	http://www.genome.jp/kegg-bin/show_pathway?oas01200/oas:101122731%09red
Hippo signaling pathway	KEGG PATHWAY	oas04390	1	105	0.804542	0.879135	ENSOARG00000019835	http://www.genome.jp/kegg-bin/show_pathway?oas04390/oas:100169938%09red
Measles	KEGG PATHWAY	oas05162	1	110	0.819084	0.889137	ENSOARG00000019835	http://www.genome.jp/kegg-bin/show_pathway?oas05162/oas:100169938%09red
Adrenergic signaling in cardiomyocytes	KEGG PATHWAY	oas04261	1	118	0.840143	0.895464	ENSOARG00000009195	http://www.genome.jp/kegg-bin/show_pathway?oas04261/oas:101103585%09red
Alcoholism	KEGG PATHWAY	oas05034	1	119	0.842598	0.895464	ENSOARG00000021010	http://www.genome.jp/kegg-bin/show_pathway?oas05034/oas:101110241%09red
MAPK signaling pathway	KEGG PATHWAY	oas04010	2	217	0.849807	0.895464	ENSOARG00000015801|ENSOARG00000017222	http://www.genome.jp/kegg-bin/show_pathway?oas04010/oas:443306%09red/oas:101119216%09red
Cellular senescence	KEGG PATHWAY	oas04218	1	123	0.852047	0.895464	ENSOARG00000019909	http://www.genome.jp/kegg-bin/show_pathway?oas04218/oas:101113317%09red
Jak-STAT signaling pathway	KEGG PATHWAY	oas04630	1	123	0.852047	0.895464	ENSOARG00000018393	http://www.genome.jp/kegg-bin/show_pathway?oas04630/oas:101104493%09red
Transcriptional misregulation in cancer	KEGG PATHWAY	oas05202	1	128	0.863069	0.901306	ENSOARG00000004513	http://www.genome.jp/kegg-bin/show_pathway?oas05202/oas:101105259%09red
Tuberculosis	KEGG PATHWAY	oas05152	1	144	0.893135	0.926838	ENSOARG00000018768	http://www.genome.jp/kegg-bin/show_pathway?oas05152/oas:101122039%09red
Viral carcinogenesis	KEGG PATHWAY	oas05203	1	152	0.905604	0.932503	ENSOARG00000007578	http://www.genome.jp/kegg-bin/show_pathway?oas05203/oas:101123369%09red
Human immunodeficiency virus 1 infection	KEGG PATHWAY	oas05170	1	155	0.909897	0.932503	ENSOARG00000019909	http://www.genome.jp/kegg-bin/show_pathway?oas05170/oas:101113317%09red
Epstein-Barr virus infection	KEGG PATHWAY	oas05169	1	164	0.921644	0.938711	ENSOARG00000020889	http://www.genome.jp/kegg-bin/show_pathway?oas05169/oas:101121425%09red
Thermogenesis	KEGG PATHWAY	oas04714	1	176	0.934969	0.942563	ENSOARG00000018675	http://www.genome.jp/kegg-bin/show_pathway?oas04714/oas:101122393%09red
Metabolic pathways	KEGG PATHWAY	oas01100	12	1128	0.936851	0.942563	ENSOARG00000010185|ENSOARG00000005627|ENSOARG00000012068|ENSOARG00000018675|ENSOARG00000020982|ENSOARG00000010969|ENSOARG00000011512|ENSOARG00000007870|ENSOARG00000004847|ENSOARG00000019369|ENSOARG00000017022|ENSOARG00000009195	http://www.genome.jp/kegg-bin/show_pathway?oas01100/oas:101120972%09red/oas:101105721%09red/oas:101109660%09red/oas:101103585%09red/oas:101122393%09red/oas:101113245%09red/oas:101109411%09red/oas:101109846%09red/oas:101115244%09red/oas:101122731%09red/oas:101107286%09red/oas:101114027%09red
Neuroactive ligand-receptor interaction	KEGG PATHWAY	oas04080	1	236	0.974456	0.974456	ENSOARG00000009242	http://www.genome.jp/kegg-bin/show_pathway?oas04080/oas:101114905%09red
--------------------
#Term	Database	ID	Input number	Background number	P-Value	Corrected P-Value	Input	Hyperlink
positive regulation of ERK1 and ERK2 cascade	Gene Ontology	GO:0070374	1	6	0.101846	0.754031	ENSOARG00000017222	http://amigo.geneontology.org/amigo/term/GO:0070374
--------------------

## Sheet: PL_ML
#Term	Database	ID	Input number	Background number	P-Value	Corrected P-Value	Input	Hyperlink
cGMP-PKG signaling pathway	KEGG PATHWAY	oas04022	7	125	0.00748712	0.555512	ENSOARG00000006076|ENSOARG00000015898|ENSOARG00000008132|ENSOARG00000009195|ENSOARG00000011276|ENSOARG00000006517|ENSOARG00000000194	http://www.genome.jp/kegg-bin/show_pathway?oas04022/oas:101121291%09red/oas:101118462%09red/oas:101103800%09red/oas:101108548%09red/oas:101113297%09red/oas:101108864%09red/oas:101103585%09red
Dopaminergic synapse	KEGG PATHWAY	oas04728	6	96	0.00799503	0.555512	ENSOARG00000006076|ENSOARG00000008132|ENSOARG00000009195|ENSOARG00000010759|ENSOARG00000008030|ENSOARG00000000194	http://www.genome.jp/kegg-bin/show_pathway?oas04728/oas:101117264%09red/oas:101118462%09red/oas:101108548%09red/oas:101108864%09red/oas:101114233%09red/oas:101103585%09red
Phosphatidylinositol signaling system	KEGG PATHWAY	oas04070	5	82	0.016512	0.555512	ENSOARG00000005890|ENSOARG00000008132|ENSOARG00000018505|ENSOARG00000004372|ENSOARG00000009195	http://www.genome.jp/kegg-bin/show_pathway?oas04070/oas:101114899%09red/oas:101109302%09red/oas:101103585%09red/oas:101114441%09red/oas:101108864%09red
Adrenergic signaling in cardiomyocytes	KEGG PATHWAY	oas04261	6	118	0.019522	0.555512	ENSOARG00000006076|ENSOARG00000012882|ENSOARG00000009195|ENSOARG00000010759|ENSOARG00000008030|ENSOARG00000000194	http://www.genome.jp/kegg-bin/show_pathway?oas04261/oas:101117264%09red/oas:101118462%09red/oas:101112498%09red/oas:101108548%09red/oas:101114233%09red/oas:101103585%09red
Bacterial invasion of epithelial cells	KEGG PATHWAY	oas05100	4	57	0.0201935	0.555512	ENSOARG00000014705|ENSOARG00000003418|ENSOARG00000000995|ENSOARG00000016676	http://www.genome.jp/kegg-bin/show_pathway?oas05100/oas:101120842%09red/oas:101122277%09red/oas:101112313%09red/oas:101106932%09red
Glucagon signaling pathway	KEGG PATHWAY	oas04922	5	90	0.0232344	0.555512	ENSOARG00000006076|ENSOARG00000006517|ENSOARG00000008132|ENSOARG00000009195|ENSOARG00000000194	http://www.genome.jp/kegg-bin/show_pathway?oas04922/oas:101108864%09red/oas:101121291%09red/oas:101103585%09red/oas:101108548%09red/oas:101118462%09red
Nucleotide excision repair	KEGG PATHWAY	oas03420	3	34	0.0248731	0.555512	ENSOARG00000002010|ENSOARG00000005496|ENSOARG00000021131	http://www.genome.jp/kegg-bin/show_pathway?oas03420/oas:101118051%09red/oas:101104405%09red/oas:101117559%09red
Proteoglycans in cancer	KEGG PATHWAY	oas05205	7	161	0.0252208	0.555512	ENSOARG00000006076|ENSOARG00000015898|ENSOARG00000008132|ENSOARG00000003418|ENSOARG00000003344|ENSOARG00000009565|ENSOARG00000017222	http://www.genome.jp/kegg-bin/show_pathway?oas05205/oas:101103800%09red/oas:101118462%09red/oas:101120842%09red/oas:443228%09red/oas:101114308%09red/oas:101108864%09red/oas:443306%09red
Sphingolipid signaling pathway	KEGG PATHWAY	oas04071	5	93	0.0261514	0.555512	ENSOARG00000006076|ENSOARG00000010759|ENSOARG00000008030|ENSOARG00000009195|ENSOARG00000015898	http://www.genome.jp/kegg-bin/show_pathway?oas04071/oas:101103800%09red/oas:101117264%09red/oas:101103585%09red/oas:101114233%09red/oas:101118462%09red
Basal transcription factors	KEGG PATHWAY	oas03022	3	37	0.0304782	0.555512	ENSOARG00000005496|ENSOARG00000021131|ENSOARG00000011276	http://www.genome.jp/kegg-bin/show_pathway?oas03022/oas:101118051%09red/oas:101104405%09red/oas:101113297%09red
Yersinia infection	KEGG PATHWAY	oas05135	5	98	0.0315142	0.555512	ENSOARG00000006076|ENSOARG00000015898|ENSOARG00000004819|ENSOARG00000000995|ENSOARG00000003418	http://www.genome.jp/kegg-bin/show_pathway?oas05135/oas:101103800%09red/oas:101112674%09red/oas:101120842%09red/oas:101118462%09red/oas:101106932%09red
Autophagy - animal	KEGG PATHWAY	oas04140	5	100	0.0338383	0.555512	ENSOARG00000006076|ENSOARG00000000488|ENSOARG00000008132|ENSOARG00000012790|ENSOARG00000005890	http://www.genome.jp/kegg-bin/show_pathway?oas04140/oas:101121977%09red/oas:101108864%09red/oas:101119321%09red/oas:101118462%09red/oas:101109302%09red
Axon guidance	KEGG PATHWAY	oas04360	6	139	0.0380323	0.576335	ENSOARG00000015898|ENSOARG00000016559|ENSOARG00000007798|ENSOARG00000003418|ENSOARG00000009565|ENSOARG00000016739	http://www.genome.jp/kegg-bin/show_pathway?oas04360/oas:101103800%09red/oas:100125614%09red/oas:101120842%09red/oas:100125613%09red/oas:101114308%09red/oas:100307045%09red
Estrogen signaling pathway	KEGG PATHWAY	oas04915	5	108	0.0441821	0.583875	ENSOARG00000006076|ENSOARG00000008132|ENSOARG00000003344|ENSOARG00000009195|ENSOARG00000000194	http://www.genome.jp/kegg-bin/show_pathway?oas04915/oas:101108864%09red/oas:101103585%09red/oas:443228%09red/oas:101108548%09red/oas:101118462%09red
Parathyroid hormone synthesis, secretion and action	KEGG PATHWAY	oas04928	4	81	0.0573777	0.583875	ENSOARG00000015354|ENSOARG00000008132|ENSOARG00000009195|ENSOARG00000000194	http://www.genome.jp/kegg-bin/show_pathway?oas04928/oas:101108864%09red/oas:101103585%09red/oas:101108548%09red/oas:101113714%09red
Cortisol synthesis and secretion	KEGG PATHWAY	oas04927	3	49	0.0588524	0.583875	ENSOARG00000008132|ENSOARG00000009195|ENSOARG00000000194	http://www.genome.jp/kegg-bin/show_pathway?oas04927/oas:101108864%09red/oas:101103585%09red/oas:101108548%09red
Leukocyte transendothelial migration	KEGG PATHWAY	oas04670	4	86	0.0679015	0.583875	ENSOARG00000009565|ENSOARG00000015898|ENSOARG00000003418|ENSOARG00000016676	http://www.genome.jp/kegg-bin/show_pathway?oas04670/oas:101114308%09red/oas:101103800%09red/oas:101120842%09red/oas:101112313%09red
Human cytomegalovirus infection	KEGG PATHWAY	oas05163	6	163	0.0697048	0.583875	ENSOARG00000006076|ENSOARG00000015898|ENSOARG00000008132|ENSOARG00000009195|ENSOARG00000003418|ENSOARG00000000194	http://www.genome.jp/kegg-bin/show_pathway?oas05163/oas:101103800%09red/oas:101118462%09red/oas:101120842%09red/oas:101108548%09red/oas:101108864%09red/oas:101103585%09red
Autophagy - other	KEGG PATHWAY	oas04136	2	24	0.0720624	0.583875	ENSOARG00000000488|ENSOARG00000012790	http://www.genome.jp/kegg-bin/show_pathway?oas04136/oas:101121977%09red/oas:101119321%09red
Renin secretion	KEGG PATHWAY	oas04924	3	54	0.0733254	0.583875	ENSOARG00000006517|ENSOARG00000008132|ENSOARG00000009195	http://www.genome.jp/kegg-bin/show_pathway?oas04924/oas:101108864%09red/oas:101121291%09red/oas:101103585%09red
Chemokine signaling pathway	KEGG PATHWAY	oas04062	5	134	0.0895665	0.583875	ENSOARG00000006076|ENSOARG00000015898|ENSOARG00000003418|ENSOARG00000009195|ENSOARG00000000995	http://www.genome.jp/kegg-bin/show_pathway?oas04062/oas:101103800%09red/oas:101120842%09red/oas:101103585%09red/oas:101118462%09red/oas:101106932%09red
Thyroid hormone synthesis	KEGG PATHWAY	oas04918	3	60	0.0925534	0.583875	ENSOARG00000008132|ENSOARG00000009195|ENSOARG00000000194	http://www.genome.jp/kegg-bin/show_pathway?oas04918/oas:101108864%09red/oas:101103585%09red/oas:101108548%09red
Platelet activation	KEGG PATHWAY	oas04611	4	98	0.0968787	0.583875	ENSOARG00000006076|ENSOARG00000015898|ENSOARG00000008132|ENSOARG00000009195	http://www.genome.jp/kegg-bin/show_pathway?oas04611/oas:101108864%09red/oas:101103800%09red/oas:101103585%09red/oas:101118462%09red
Gastric cancer	KEGG PATHWAY	oas05226	4	98	0.0968787	0.583875	ENSOARG00000006076|ENSOARG00000016676|ENSOARG00000015354|ENSOARG00000017222	http://www.genome.jp/kegg-bin/show_pathway?oas05226/oas:101112313%09red/oas:443306%09red/oas:101118462%09red/oas:101113714%09red
Breast cancer	KEGG PATHWAY	oas05224	4	100	0.102194	0.583875	ENSOARG00000006076|ENSOARG00000003344|ENSOARG00000015354|ENSOARG00000017222	http://www.genome.jp/kegg-bin/show_pathway?oas05224/oas:443228%09red/oas:443306%09red/oas:101118462%09red/oas:101113714%09red
Platinum drug resistance	KEGG PATHWAY	oas01524	3	63	0.10287	0.583875	ENSOARG00000006076|ENSOARG00000013137|ENSOARG00000018349	http://www.genome.jp/kegg-bin/show_pathway?oas01524/oas:101116379%09red/oas:100135699%09red/oas:101118462%09red
Huntington disease	KEGG PATHWAY	oas05016	5	141	0.104789	0.583875	ENSOARG00000009195|ENSOARG00000014514|ENSOARG00000008132|ENSOARG00000013137|ENSOARG00000015028	http://www.genome.jp/kegg-bin/show_pathway?oas05016/oas:101108864%09red/oas:101103585%09red/oas:101114286%09red/oas:100135699%09red/oas:101119280%09red
Salmonella infection	KEGG PATHWAY	oas05132	3	65	0.10999	0.583875	ENSOARG00000015898|ENSOARG00000000995|ENSOARG00000003766	http://www.genome.jp/kegg-bin/show_pathway?oas05132/oas:101103800%09red/oas:101118013%09red/oas:101106932%09red
AMPK signaling pathway	KEGG PATHWAY	oas04152	4	103	0.110413	0.583875	ENSOARG00000006076|ENSOARG00000000488|ENSOARG00000008030|ENSOARG00000010759	http://www.genome.jp/kegg-bin/show_pathway?oas04152/oas:101114233%09red/oas:101117264%09red/oas:101119321%09red/oas:101118462%09red
Apelin signaling pathway	KEGG PATHWAY	oas04371	4	104	0.113216	0.583875	ENSOARG00000006076|ENSOARG00000006517|ENSOARG00000008132|ENSOARG00000009195	http://www.genome.jp/kegg-bin/show_pathway?oas04371/oas:101108864%09red/oas:101121291%09red/oas:101103585%09red/oas:101118462%09red
Inositol phosphate metabolism	KEGG PATHWAY	oas00562	3	66	0.11362	0.583875	ENSOARG00000005890|ENSOARG00000004372|ENSOARG00000009195	http://www.genome.jp/kegg-bin/show_pathway?oas00562/oas:101114899%09red/oas:101109302%09red/oas:101103585%09red
ErbB signaling pathway	KEGG PATHWAY	oas04012	3	67	0.117295	0.583875	ENSOARG00000006076|ENSOARG00000003418|ENSOARG00000007798	http://www.genome.jp/kegg-bin/show_pathway?oas04012/oas:101120842%09red/oas:100307045%09red/oas:101118462%09red
Endocytosis	KEGG PATHWAY	oas04144	6	190	0.119223	0.583875	ENSOARG00000000995|ENSOARG00000017159|ENSOARG00000017838|ENSOARG00000020758|ENSOARG00000005053|ENSOARG00000009759	http://www.genome.jp/kegg-bin/show_pathway?oas04144/oas:101114433%09red/oas:101114400%09red/oas:101102352%09red/oas:101106932%09red/oas:101118041%09red/oas:101122270%09red
Ribosome biogenesis in eukaryotes	KEGG PATHWAY	oas03008	3	68	0.121014	0.583875	ENSOARG00000016018|ENSOARG00000001883|ENSOARG00000006343	http://www.genome.jp/kegg-bin/show_pathway?oas03008/oas:101106821%09red/oas:101108847%09red/oas:101104030%09red
mTOR signaling pathway	KEGG PATHWAY	oas04150	4	108	0.12474	0.583875	ENSOARG00000006076|ENSOARG00000012741|ENSOARG00000015354|ENSOARG00000000488	http://www.genome.jp/kegg-bin/show_pathway?oas04150/oas:101113714%09red/oas:443294%09red/oas:101118462%09red/oas:101119321%09red
Insulin secretion	KEGG PATHWAY	oas04911	3	69	0.124776	0.583875	ENSOARG00000015979|ENSOARG00000009195|ENSOARG00000000194	http://www.genome.jp/kegg-bin/show_pathway?oas04911/oas:101103585%09red/oas:101121431%09red/oas:101108548%09red
Ubiquitin mediated proteolysis	KEGG PATHWAY	oas04120	4	109	0.127696	0.583875	ENSOARG00000009759|ENSOARG00000004840|ENSOARG00000020614|ENSOARG00000017554	http://www.genome.jp/kegg-bin/show_pathway?oas04120/oas:101103532%09red/oas:101104323%09red/oas:101118041%09red/oas:101105057%09red
Small cell lung cancer	KEGG PATHWAY	oas05222	3	71	0.132424	0.583875	ENSOARG00000006076|ENSOARG00000013137|ENSOARG00000003418	http://www.genome.jp/kegg-bin/show_pathway?oas05222/oas:101120842%09red/oas:100135699%09red/oas:101118462%09red
Fc gamma R-mediated phagocytosis	KEGG PATHWAY	oas04666	3	71	0.132424	0.583875	ENSOARG00000006076|ENSOARG00000017838|ENSOARG00000000995	http://www.genome.jp/kegg-bin/show_pathway?oas04666/oas:101122270%09red/oas:101118462%09red/oas:101106932%09red
Pathways in cancer	KEGG PATHWAY	oas05200	10	383	0.135947	0.583875	ENSOARG00000006076|ENSOARG00000015898|ENSOARG00000015354|ENSOARG00000009195|ENSOARG00000013903|ENSOARG00000003418|ENSOARG00000003344|ENSOARG00000013137|ENSOARG00000016676|ENSOARG00000017222	http://www.genome.jp/kegg-bin/show_pathway?oas05200/oas:101103800%09red/oas:101112313%09red/oas:101118462%09red/oas:101113714%09red/oas:101120842%09red/oas:443228%09red/oas:100135699%09red/oas:101103585%09red/oas:443306%09red/oas:101117562%09red
Ubiquinone and other terpenoid-quinone biosynthesis	KEGG PATHWAY	oas00130	1	8	0.143505	0.583875	ENSOARG00000011897	http://www.genome.jp/kegg-bin/show_pathway?oas00130/oas:101103985%09red
mRNA surveillance pathway	KEGG PATHWAY	oas03015	3	74	0.144194	0.583875	ENSOARG00000008030|ENSOARG00000010759|ENSOARG00000018767	http://www.genome.jp/kegg-bin/show_pathway?oas03015/oas:101114233%09red/oas:101117264%09red/oas:101115126%09red
Aldosterone synthesis and secretion	KEGG PATHWAY	oas04925	3	74	0.144194	0.583875	ENSOARG00000008132|ENSOARG00000009195|ENSOARG00000000194	http://www.genome.jp/kegg-bin/show_pathway?oas04925/oas:101108864%09red/oas:101103585%09red/oas:101108548%09red
Oxytocin signaling pathway	KEGG PATHWAY	oas04921	4	115	0.146033	0.583875	ENSOARG00000015898|ENSOARG00000012882|ENSOARG00000008132|ENSOARG00000009195	http://www.genome.jp/kegg-bin/show_pathway?oas04921/oas:101108864%09red/oas:101103800%09red/oas:101103585%09red/oas:101112498%09red
Longevity regulating pathway	KEGG PATHWAY	oas04211	3	75	0.148192	0.583875	ENSOARG00000006076|ENSOARG00000000488|ENSOARG00000000194	http://www.genome.jp/kegg-bin/show_pathway?oas04211/oas:101108548%09red/oas:101119321%09red/oas:101118462%09red
Cholinergic synapse	KEGG PATHWAY	oas04725	3	75	0.148192	0.583875	ENSOARG00000006076|ENSOARG00000008132|ENSOARG00000009195	http://www.genome.jp/kegg-bin/show_pathway?oas04725/oas:101108864%09red/oas:101103585%09red/oas:101118462%09red
Endocrine resistance	KEGG PATHWAY	oas01522	3	76	0.152225	0.588008	ENSOARG00000006076|ENSOARG00000003344|ENSOARG00000003418	http://www.genome.jp/kegg-bin/show_pathway?oas01522/oas:101120842%09red/oas:443228%09red/oas:101118462%09red
Endocrine and other factor-regulated calcium reabsorption	KEGG PATHWAY	oas04961	2	40	0.160534	0.607691	ENSOARG00000003344|ENSOARG00000009195	http://www.genome.jp/kegg-bin/show_pathway?oas04961/oas:101103585%09red/oas:443228%09red
Regulation of lipolysis in adipocytes	KEGG PATHWAY	oas04923	2	41	0.166575	0.607691	ENSOARG00000006076|ENSOARG00000006517	http://www.genome.jp/kegg-bin/show_pathway?oas04923/oas:101121291%09red/oas:101118462%09red
N-Glycan biosynthesis	KEGG PATHWAY	oas00510	2	41	0.166575	0.607691	ENSOARG00000018880|ENSOARG00000021160	http://www.genome.jp/kegg-bin/show_pathway?oas00510/oas:101116572%09red/oas:101111372%09red
PI3K-Akt signaling pathway	KEGG PATHWAY	oas04151	7	260	0.172565	0.608213	ENSOARG00000006076|ENSOARG00000000488|ENSOARG00000010759|ENSOARG00000008030|ENSOARG00000003418|ENSOARG00000017222|ENSOARG00000000194	http://www.genome.jp/kegg-bin/show_pathway?oas04151/oas:101117264%09red/oas:101118462%09red/oas:101120842%09red/oas:101108548%09red/oas:443306%09red/oas:101114233%09red/oas:101119321%09red
C-type lectin receptor signaling pathway	KEGG PATHWAY	oas04625	3	81	0.172893	0.608213	ENSOARG00000006076|ENSOARG00000009565|ENSOARG00000008132	http://www.genome.jp/kegg-bin/show_pathway?oas04625/oas:101114308%09red/oas:101118462%09red/oas:101108864%09red
VEGF signaling pathway	KEGG PATHWAY	oas04370	2	43	0.178771	0.617858	ENSOARG00000006076|ENSOARG00000003418	http://www.genome.jp/kegg-bin/show_pathway?oas04370/oas:101120842%09red/oas:101118462%09red
Endometrial cancer	KEGG PATHWAY	oas05213	2	44	0.18492	0.623143	ENSOARG00000006076|ENSOARG00000016676	http://www.genome.jp/kegg-bin/show_pathway?oas05213/oas:101112313%09red/oas:101118462%09red
Glycosaminoglycan biosynthesis - keratan sulfate	KEGG PATHWAY	oas00533	1	11	0.186627	0.623143	ENSOARG00000021160	http://www.genome.jp/kegg-bin/show_pathway?oas00533/oas:101111372%09red
Tight junction	KEGG PATHWAY	oas04530	4	133	0.206374	0.66367	ENSOARG00000015898|ENSOARG00000013861|ENSOARG00000000995|ENSOARG00000013840	http://www.genome.jp/kegg-bin/show_pathway?oas04530/oas:101120218%09red/oas:101105856%09red/oas:101103800%09red/oas:101106932%09red
Hepatitis B	KEGG PATHWAY	oas05161	4	133	0.206374	0.66367	ENSOARG00000006076|ENSOARG00000013137|ENSOARG00000013903|ENSOARG00000000194	http://www.genome.jp/kegg-bin/show_pathway?oas05161/oas:101108548%09red/oas:100135699%09red/oas:101118462%09red/oas:101117562%09red
Primary bile acid biosynthesis	KEGG PATHWAY	oas00120	1	13	0.214166	0.66367	ENSOARG00000006004	http://www.genome.jp/kegg-bin/show_pathway?oas00120/oas:101117285%09red
Long-term depression	KEGG PATHWAY	oas04730	2	49	0.216058	0.66367	ENSOARG00000008132|ENSOARG00000009195	http://www.genome.jp/kegg-bin/show_pathway?oas04730/oas:101108864%09red/oas:101103585%09red
TNF signaling pathway	KEGG PATHWAY	oas04668	3	92	0.220783	0.66367	ENSOARG00000006076|ENSOARG00000000194|ENSOARG00000009759	http://www.genome.jp/kegg-bin/show_pathway?oas04668/oas:101118041%09red/oas:101108548%09red/oas:101118462%09red
Longevity regulating pathway - multiple species	KEGG PATHWAY	oas04213	2	50	0.222346	0.66367	ENSOARG00000006076|ENSOARG00000000488	http://www.genome.jp/kegg-bin/show_pathway?oas04213/oas:101119321%09red/oas:101118462%09red
Melanoma	KEGG PATHWAY	oas05218	2	52	0.234964	0.680704	ENSOARG00000006076|ENSOARG00000017222	http://www.genome.jp/kegg-bin/show_pathway?oas05218/oas:443306%09red/oas:101118462%09red
Long-term potentiation	KEGG PATHWAY	oas04720	2	52	0.234964	0.680704	ENSOARG00000008132|ENSOARG00000009195	http://www.genome.jp/kegg-bin/show_pathway?oas04720/oas:101108864%09red/oas:101103585%09red
Signaling pathways regulating pluripotency of stem cells	KEGG PATHWAY	oas04550	3	96	0.238825	0.681863	ENSOARG00000006076|ENSOARG00000007733|ENSOARG00000017222	http://www.genome.jp/kegg-bin/show_pathway?oas04550/oas:443161%09red/oas:443306%09red/oas:101118462%09red
Adherens junction	KEGG PATHWAY	oas04520	2	54	0.247621	0.687945	ENSOARG00000000995|ENSOARG00000016676	http://www.genome.jp/kegg-bin/show_pathway?oas04520/oas:101112313%09red/oas:101106932%09red
Thyroid hormone signaling pathway	KEGG PATHWAY	oas04919	3	98	0.24794	0.687945	ENSOARG00000006076|ENSOARG00000003344|ENSOARG00000009195	http://www.genome.jp/kegg-bin/show_pathway?oas04919/oas:101103585%09red/oas:443228%09red/oas:101118462%09red
Other glycan degradation	KEGG PATHWAY	oas00511	1	16	0.253744	0.691168	ENSOARG00000001591	http://www.genome.jp/kegg-bin/show_pathway?oas00511/oas:101118364%09red
Vascular smooth muscle contraction	KEGG PATHWAY	oas04270	3	102	0.266321	0.691168	ENSOARG00000015898|ENSOARG00000008132|ENSOARG00000009195	http://www.genome.jp/kegg-bin/show_pathway?oas04270/oas:101108864%09red/oas:101103800%09red/oas:101103585%09red
Relaxin signaling pathway	KEGG PATHWAY	oas04926	3	102	0.266321	0.691168	ENSOARG00000006076|ENSOARG00000009195|ENSOARG00000000194	http://www.genome.jp/kegg-bin/show_pathway?oas04926/oas:101103585%09red/oas:101108548%09red/oas:101118462%09red
Gastric acid secretion	KEGG PATHWAY	oas04971	2	57	0.266644	0.691168	ENSOARG00000008132|ENSOARG00000009195	http://www.genome.jp/kegg-bin/show_pathway?oas04971/oas:101108864%09red/oas:101103585%09red
Chronic myeloid leukemia	KEGG PATHWAY	oas05220	2	57	0.266644	0.691168	ENSOARG00000006076|ENSOARG00000009565	http://www.genome.jp/kegg-bin/show_pathway?oas05220/oas:101114308%09red/oas:101118462%09red
Renal cell carcinoma	KEGG PATHWAY	oas05211	2	58	0.272987	0.695013	ENSOARG00000006076|ENSOARG00000009565	http://www.genome.jp/kegg-bin/show_pathway?oas05211/oas:101114308%09red/oas:101118462%09red
Wnt signaling pathway	KEGG PATHWAY	oas04310	3	105	0.280212	0.695013	ENSOARG00000015898|ENSOARG00000015354|ENSOARG00000009195	http://www.genome.jp/kegg-bin/show_pathway?oas04310/oas:101103800%09red/oas:101103585%09red/oas:101113714%09red
Adipocytokine signaling pathway	KEGG PATHWAY	oas04920	2	60	0.285665	0.695013	ENSOARG00000006076|ENSOARG00000009565	http://www.genome.jp/kegg-bin/show_pathway?oas04920/oas:101114308%09red/oas:101118462%09red
Cushing syndrome	KEGG PATHWAY	oas04934	3	107	0.28951	0.695013	ENSOARG00000008132|ENSOARG00000009195|ENSOARG00000000194	http://www.genome.jp/kegg-bin/show_pathway?oas04934/oas:101108864%09red/oas:101103585%09red/oas:101108548%09red
Apoptosis	KEGG PATHWAY	oas04210	3	107	0.28951	0.695013	ENSOARG00000006076|ENSOARG00000013137|ENSOARG00000008132	http://www.genome.jp/kegg-bin/show_pathway?oas04210/oas:101108864%09red/oas:100135699%09red/oas:101118462%09red
Insulin signaling pathway	KEGG PATHWAY	oas04910	3	109	0.298832	0.695013	ENSOARG00000006076|ENSOARG00000000488|ENSOARG00000006517	http://www.genome.jp/kegg-bin/show_pathway?oas04910/oas:101121291%09red/oas:101119321%09red/oas:101118462%09red
Regulation of actin cytoskeleton	KEGG PATHWAY	oas04810	4	159	0.303038	0.695013	ENSOARG00000015898|ENSOARG00000003418|ENSOARG00000000995|ENSOARG00000017222	http://www.genome.jp/kegg-bin/show_pathway?oas04810/oas:101103800%09red/oas:101120842%09red/oas:443306%09red/oas:101106932%09red
Glycosylphosphatidylinositol (GPI)-anchor biosynthesis	KEGG PATHWAY	oas00563	1	20	0.303444	0.695013	ENSOARG00000005981	http://www.genome.jp/kegg-bin/show_pathway?oas00563/oas:101118324%09red
Prolactin signaling pathway	KEGG PATHWAY	oas04917	2	63	0.304636	0.695013	ENSOARG00000006076|ENSOARG00000003344	http://www.genome.jp/kegg-bin/show_pathway?oas04917/oas:443228%09red/oas:101118462%09red
Nicotinate and nicotinamide metabolism	KEGG PATHWAY	oas00760	1	21	0.315345	0.695013	ENSOARG00000008573	http://www.genome.jp/kegg-bin/show_pathway?oas00760/oas:101121801%09red
Arrhythmogenic right ventricular cardiomyopathy (ARVC)	KEGG PATHWAY	oas05412	2	65	0.317234	0.695013	ENSOARG00000012882|ENSOARG00000016676	http://www.genome.jp/kegg-bin/show_pathway?oas05412/oas:101112313%09red/oas:101112498%09red
Salivary secretion	KEGG PATHWAY	oas04970	2	65	0.317234	0.695013	ENSOARG00000008132|ENSOARG00000009195	http://www.genome.jp/kegg-bin/show_pathway?oas04970/oas:101108864%09red/oas:101103585%09red
Gap junction	KEGG PATHWAY	oas04540	2	65	0.317234	0.695013	ENSOARG00000008132|ENSOARG00000009195	http://www.genome.jp/kegg-bin/show_pathway?oas04540/oas:101108864%09red/oas:101103585%09red
Phospholipase D signaling pathway	KEGG PATHWAY	oas04072	3	113	0.317519	0.695013	ENSOARG00000006076|ENSOARG00000009565|ENSOARG00000009195	http://www.genome.jp/kegg-bin/show_pathway?oas04072/oas:101114308%09red/oas:101103585%09red/oas:101118462%09red
EGFR tyrosine kinase inhibitor resistance	KEGG PATHWAY	oas01521	2	66	0.323515	0.700356	ENSOARG00000006076|ENSOARG00000017222	http://www.genome.jp/kegg-bin/show_pathway?oas01521/oas:443306%09red/oas:101118462%09red
Circadian entrainment	KEGG PATHWAY	oas04713	2	67	0.32978	0.70203	ENSOARG00000008132|ENSOARG00000009195	http://www.genome.jp/kegg-bin/show_pathway?oas04713/oas:101108864%09red/oas:101103585%09red
Fluid shear stress and atherosclerosis	KEGG PATHWAY	oas05418	3	117	0.336225	0.70203	ENSOARG00000006076|ENSOARG00000007733|ENSOARG00000003418	http://www.genome.jp/kegg-bin/show_pathway?oas05418/oas:101120842%09red/oas:443161%09red/oas:101118462%09red
Biosynthesis of unsaturated fatty acids	KEGG PATHWAY	oas01040	1	23	0.338542	0.70203	ENSOARG00000006004	http://www.genome.jp/kegg-bin/show_pathway?oas01040/oas:101117285%09red
Renin-angiotensin system	KEGG PATHWAY	oas04614	1	23	0.338542	0.70203	ENSOARG00000003714	http://www.genome.jp/kegg-bin/show_pathway?oas04614/oas:101117763%09red
Ras signaling pathway	KEGG PATHWAY	oas04014	4	171	0.349426	0.716093	ENSOARG00000006076|ENSOARG00000009565|ENSOARG00000007858|ENSOARG00000017222	http://www.genome.jp/kegg-bin/show_pathway?oas04014/oas:101114308%09red/oas:443306%09red/oas:101118462%09red/oas:101109393%09red
Mucin type O-glycan biosynthesis	KEGG PATHWAY	oas00512	1	25	0.360957	0.716093	ENSOARG00000008011	http://www.genome.jp/kegg-bin/show_pathway?oas00512/oas:101115605%09red
Cellular senescence	KEGG PATHWAY	oas04218	3	123	0.364226	0.716093	ENSOARG00000006076|ENSOARG00000008132|ENSOARG00000017375	http://www.genome.jp/kegg-bin/show_pathway?oas04218/oas:101108864%09red/oas:101123406%09red/oas:101118462%09red
Jak-STAT signaling pathway	KEGG PATHWAY	oas04630	3	123	0.364226	0.716093	ENSOARG00000006076|ENSOARG00000009565|ENSOARG00000013903	http://www.genome.jp/kegg-bin/show_pathway?oas04630/oas:101114308%09red/oas:101117562%09red/oas:101118462%09red
PD-L1 expression and PD-1 checkpoint pathway in cancer	KEGG PATHWAY	oas05235	2	73	0.366995	0.716093	ENSOARG00000006076|ENSOARG00000009565	http://www.genome.jp/kegg-bin/show_pathway?oas05235/oas:101114308%09red/oas:101118462%09red
Hepatocellular carcinoma	KEGG PATHWAY	oas05225	3	126	0.378163	0.716093	ENSOARG00000006076|ENSOARG00000015354|ENSOARG00000003267	http://www.genome.jp/kegg-bin/show_pathway?oas05225/oas:101121808%09red/oas:101118462%09red/oas:101113714%09red
Alzheimer disease	KEGG PATHWAY	oas05010	3	126	0.378163	0.716093	ENSOARG00000013137|ENSOARG00000008132|ENSOARG00000009195	http://www.genome.jp/kegg-bin/show_pathway?oas05010/oas:101108864%09red/oas:101103585%09red/oas:100135699%09red
Progesterone-mediated oocyte maturation	KEGG PATHWAY	oas04914	2	75	0.379229	0.716093	ENSOARG00000006076|ENSOARG00000006517	http://www.genome.jp/kegg-bin/show_pathway?oas04914/oas:101121291%09red/oas:101118462%09red
SNARE interactions in vesicular transport	KEGG PATHWAY	oas04130	1	27	0.382616	0.716093	ENSOARG00000007436	http://www.genome.jp/kegg-bin/show_pathway?oas04130/oas:101103647%09red
Apoptosis - multiple species	KEGG PATHWAY	oas04215	1	27	0.382616	0.716093	ENSOARG00000013137	http://www.genome.jp/kegg-bin/show_pathway?oas04215/oas:100135699%09red
Amoebiasis	KEGG PATHWAY	oas05146	2	76	0.385309	0.716093	ENSOARG00000003418|ENSOARG00000009195	http://www.genome.jp/kegg-bin/show_pathway?oas05146/oas:101103585%09red/oas:101120842%09red
TGF-beta signaling pathway	KEGG PATHWAY	oas04350	2	77	0.391363	0.717674	ENSOARG00000007733|ENSOARG00000005053	http://www.genome.jp/kegg-bin/show_pathway?oas04350/oas:101114400%09red/oas:443161%09red
GnRH signaling pathway	KEGG PATHWAY	oas04912	2	78	0.39739	0.717674	ENSOARG00000008132|ENSOARG00000009195	http://www.genome.jp/kegg-bin/show_pathway?oas04912/oas:101108864%09red/oas:101103585%09red
Serotonergic synapse	KEGG PATHWAY	oas04726	2	80	0.409362	0.717674	ENSOARG00000008132|ENSOARG00000009195	http://www.genome.jp/kegg-bin/show_pathway?oas04726/oas:101108864%09red/oas:101103585%09red
Kaposi sarcoma-associated herpesvirus infection	KEGG PATHWAY	oas05167	3	133	0.410411	0.717674	ENSOARG00000006076|ENSOARG00000008132|ENSOARG00000017222	http://www.genome.jp/kegg-bin/show_pathway?oas05167/oas:101108864%09red/oas:443306%09red/oas:101118462%09red
Protein processing in endoplasmic reticulum	KEGG PATHWAY	oas04141	3	134	0.414979	0.717674	ENSOARG00000016142|ENSOARG00000002377|ENSOARG00000004167	http://www.genome.jp/kegg-bin/show_pathway?oas04141/oas:101122164%09red/oas:101106915%09red/oas:101108761%09red
Glutamatergic synapse	KEGG PATHWAY	oas04724	2	81	0.415304	0.717674	ENSOARG00000008132|ENSOARG00000009195	http://www.genome.jp/kegg-bin/show_pathway?oas04724/oas:101108864%09red/oas:101103585%09red
Pancreatic secretion	KEGG PATHWAY	oas04972	2	81	0.415304	0.717674	ENSOARG00000008132|ENSOARG00000009195	http://www.genome.jp/kegg-bin/show_pathway?oas04972/oas:101108864%09red/oas:101103585%09red
Choline metabolism in cancer	KEGG PATHWAY	oas05231	2	81	0.415304	0.717674	ENSOARG00000006076|ENSOARG00000000995	http://www.genome.jp/kegg-bin/show_pathway?oas05231/oas:101118462%09red/oas:101106932%09red
Propanoate metabolism	KEGG PATHWAY	oas00640	1	31	0.423765	0.725927	ENSOARG00000015186	http://www.genome.jp/kegg-bin/show_pathway?oas00640/oas:101103801%09red
African trypanosomiasis	KEGG PATHWAY	oas05143	1	32	0.433618	0.734272	ENSOARG00000009195	http://www.genome.jp/kegg-bin/show_pathway?oas05143/oas:101103585%09red
Notch signaling pathway	KEGG PATHWAY	oas04330	1	33	0.443303	0.734272	ENSOARG00000000357	http://www.genome.jp/kegg-bin/show_pathway?oas04330/oas:101121042%09red
Carbohydrate digestion and absorption	KEGG PATHWAY	oas04973	1	33	0.443303	0.734272	ENSOARG00000006076	http://www.genome.jp/kegg-bin/show_pathway?oas04973/oas:101118462%09red
T cell receptor signaling pathway	KEGG PATHWAY	oas04660	2	86	0.444554	0.734272	ENSOARG00000006076|ENSOARG00000007798	http://www.genome.jp/kegg-bin/show_pathway?oas04660/oas:100307045%09red/oas:101118462%09red
Inflammatory mediator regulation of TRP channels	KEGG PATHWAY	oas04750	2	87	0.450307	0.734272	ENSOARG00000008132|ENSOARG00000009195	http://www.genome.jp/kegg-bin/show_pathway?oas04750/oas:101108864%09red/oas:101103585%09red
AGE-RAGE signaling pathway in diabetic complications	KEGG PATHWAY	oas04933	2	89	0.461711	0.734272	ENSOARG00000006076|ENSOARG00000009195	http://www.genome.jp/kegg-bin/show_pathway?oas04933/oas:101103585%09red/oas:101118462%09red
Chagas disease (American trypanosomiasis)	KEGG PATHWAY	oas05142	2	89	0.461711	0.734272	ENSOARG00000006076|ENSOARG00000009195	http://www.genome.jp/kegg-bin/show_pathway?oas05142/oas:101103585%09red/oas:101118462%09red
Vasopressin-regulated water reabsorption	KEGG PATHWAY	oas04962	1	35	0.462181	0.734272	ENSOARG00000003766	http://www.genome.jp/kegg-bin/show_pathway?oas04962/oas:101118013%09red
Mineral absorption	KEGG PATHWAY	oas04978	1	35	0.462181	0.734272	ENSOARG00000018341	http://www.genome.jp/kegg-bin/show_pathway?oas04978/oas:101117184%09red
Neurotrophin signaling pathway	KEGG PATHWAY	oas04722	2	90	0.467361	0.736562	ENSOARG00000006076|ENSOARG00000009565	http://www.genome.jp/kegg-bin/show_pathway?oas04722/oas:101114308%09red/oas:101118462%09red
Rap1 signaling pathway	KEGG PATHWAY	oas04015	3	150	0.486253	0.758465	ENSOARG00000006076|ENSOARG00000009195|ENSOARG00000017222	http://www.genome.jp/kegg-bin/show_pathway?oas04015/oas:101103585%09red/oas:443306%09red/oas:101118462%09red
Insulin resistance	KEGG PATHWAY	oas04931	2	94	0.489607	0.758465	ENSOARG00000006076|ENSOARG00000009565	http://www.genome.jp/kegg-bin/show_pathway?oas04931/oas:101114308%09red/oas:101118462%09red
Cocaine addiction	KEGG PATHWAY	oas05030	1	39	0.498047	0.758465	ENSOARG00000000194	http://www.genome.jp/kegg-bin/show_pathway?oas05030/oas:101108548%09red
Oocyte meiosis	KEGG PATHWAY	oas04114	2	96	0.50051	0.758465	ENSOARG00000010759|ENSOARG00000008132	http://www.genome.jp/kegg-bin/show_pathway?oas04114/oas:101108864%09red/oas:101117264%09red
Human immunodeficiency virus 1 infection	KEGG PATHWAY	oas05170	3	155	0.50768	0.762932	ENSOARG00000006076|ENSOARG00000008132|ENSOARG00000003418	http://www.genome.jp/kegg-bin/show_pathway?oas05170/oas:101108864%09red/oas:101120842%09red/oas:101118462%09red
Ferroptosis	KEGG PATHWAY	oas04216	1	41	0.515076	0.762932	ENSOARG00000012790	http://www.genome.jp/kegg-bin/show_pathway?oas04216/oas:101121977%09red
Pyrimidine metabolism	KEGG PATHWAY	oas00240	1	41	0.515076	0.762932	ENSOARG00000012945	http://www.genome.jp/kegg-bin/show_pathway?oas00240/oas:101105631%09red
MAPK signaling pathway	KEGG PATHWAY	oas04010	4	217	0.523013	0.763738	ENSOARG00000006076|ENSOARG00000012882|ENSOARG00000017222|ENSOARG00000000194	http://www.genome.jp/kegg-bin/show_pathway?oas04010/oas:101112498%09red/oas:101108548%09red/oas:101118462%09red/oas:443306%09red
Amyotrophic lateral sclerosis (ALS)	KEGG PATHWAY	oas05014	1	42	0.523374	0.763738	ENSOARG00000013137	http://www.genome.jp/kegg-bin/show_pathway?oas05014/oas:100135699%09red
Cholesterol metabolism	KEGG PATHWAY	oas04979	1	43	0.53153	0.765209	ENSOARG00000017143	http://www.genome.jp/kegg-bin/show_pathway?oas04979/oas:101103170%09red
Focal adhesion	KEGG PATHWAY	oas04510	3	163	0.540972	0.765209	ENSOARG00000006076|ENSOARG00000015898|ENSOARG00000003418	http://www.genome.jp/kegg-bin/show_pathway?oas04510/oas:101103800%09red/oas:101120842%09red/oas:101118462%09red
Epstein-Barr virus infection	KEGG PATHWAY	oas05169	3	164	0.545043	0.765209	ENSOARG00000006076|ENSOARG00000013137|ENSOARG00000000357	http://www.genome.jp/kegg-bin/show_pathway?oas05169/oas:101121042%09red/oas:100135699%09red/oas:101118462%09red
Viral myocarditis	KEGG PATHWAY	oas05416	1	45	0.547428	0.765209	ENSOARG00000008710	http://www.genome.jp/kegg-bin/show_pathway?oas05416/oas:101105220%09red
Legionellosis	KEGG PATHWAY	oas05134	1	45	0.547428	0.765209	ENSOARG00000013137	http://www.genome.jp/kegg-bin/show_pathway?oas05134/oas:100135699%09red
Retrograde endocannabinoid signaling	KEGG PATHWAY	oas04723	2	105	0.547688	0.765209	ENSOARG00000008132|ENSOARG00000009195	http://www.genome.jp/kegg-bin/show_pathway?oas04723/oas:101108864%09red/oas:101103585%09red
Lysosome	KEGG PATHWAY	oas04142	2	108	0.562709	0.776279	ENSOARG00000016444|ENSOARG00000020979	http://www.genome.jp/kegg-bin/show_pathway?oas04142/oas:101107603%09red/oas:101106174%09red
Spliceosome	KEGG PATHWAY	oas03040	2	109	0.567636	0.776279	ENSOARG00000004816|ENSOARG00000014348	http://www.genome.jp/kegg-bin/show_pathway?oas03040/oas:101103809%09red/oas:101113518%09red
Non-alcoholic fatty liver disease (NAFLD)	KEGG PATHWAY	oas04932	2	109	0.567636	0.776279	ENSOARG00000006076|ENSOARG00000009759	http://www.genome.jp/kegg-bin/show_pathway?oas04932/oas:101118041%09red/oas:101118462%09red
Measles	KEGG PATHWAY	oas05162	2	110	0.572524	0.776279	ENSOARG00000006076|ENSOARG00000013137	http://www.genome.jp/kegg-bin/show_pathway?oas05162/oas:100135699%09red/oas:101118462%09red
Acute myeloid leukemia	KEGG PATHWAY	oas05221	1	49	0.57763	0.776279	ENSOARG00000006076	http://www.genome.jp/kegg-bin/show_pathway?oas05221/oas:101118462%09red
Fatty acid metabolism	KEGG PATHWAY	oas01212	1	50	0.584861	0.776279	ENSOARG00000006004	http://www.genome.jp/kegg-bin/show_pathway?oas01212/oas:101117285%09red
cAMP signaling pathway	KEGG PATHWAY	oas04024	3	175	0.588402	0.776279	ENSOARG00000006076|ENSOARG00000015898|ENSOARG00000006517	http://www.genome.jp/kegg-bin/show_pathway?oas04024/oas:101121291%09red/oas:101103800%09red/oas:101118462%09red
Non-small cell lung cancer	KEGG PATHWAY	oas05223	1	51	0.591969	0.776279	ENSOARG00000006076	http://www.genome.jp/kegg-bin/show_pathway?oas05223/oas:101118462%09red
Thermogenesis	KEGG PATHWAY	oas04714	3	176	0.592211	0.776279	ENSOARG00000000488|ENSOARG00000003267|ENSOARG00000000194	http://www.genome.jp/kegg-bin/show_pathway?oas04714/oas:101121808%09red/oas:101119321%09red/oas:101108548%09red
Hepatitis C	KEGG PATHWAY	oas05160	2	115	0.596358	0.776279	ENSOARG00000006076|ENSOARG00000013137	http://www.genome.jp/kegg-bin/show_pathway?oas05160/oas:100135699%09red/oas:101118462%09red
Amphetamine addiction	KEGG PATHWAY	oas05031	1	52	0.598956	0.776279	ENSOARG00000000194	http://www.genome.jp/kegg-bin/show_pathway?oas05031/oas:101108548%09red
Central carbon metabolism in cancer	KEGG PATHWAY	oas05230	1	54	0.612575	0.78874	ENSOARG00000006076	http://www.genome.jp/kegg-bin/show_pathway?oas05230/oas:101118462%09red
Fc epsilon RI signaling pathway	KEGG PATHWAY	oas04664	1	55	0.61921	0.788782	ENSOARG00000006076	http://www.genome.jp/kegg-bin/show_pathway?oas04664/oas:101118462%09red
Human papillomavirus infection	KEGG PATHWAY	oas05165	4	248	0.626805	0.788782	ENSOARG00000006076|ENSOARG00000010759|ENSOARG00000008030|ENSOARG00000003418	http://www.genome.jp/kegg-bin/show_pathway?oas05165/oas:101114233%09red/oas:101117264%09red/oas:101120842%09red/oas:101118462%09red
Phagosome	KEGG PATHWAY	oas04145	2	122	0.628038	0.788782	ENSOARG00000007436|ENSOARG00000003766	http://www.genome.jp/kegg-bin/show_pathway?oas04145/oas:101118013%09red/oas:101103647%09red
Glioma	KEGG PATHWAY	oas05214	1	58	0.638445	0.788782	ENSOARG00000006076	http://www.genome.jp/kegg-bin/show_pathway?oas05214/oas:101118462%09red
B cell receptor signaling pathway	KEGG PATHWAY	oas04662	1	58	0.638445	0.788782	ENSOARG00000006076	http://www.genome.jp/kegg-bin/show_pathway?oas04662/oas:101118462%09red
Pancreatic cancer	KEGG PATHWAY	oas05212	1	59	0.644639	0.788782	ENSOARG00000006076	http://www.genome.jp/kegg-bin/show_pathway?oas05212/oas:101118462%09red
Cardiac muscle contraction	KEGG PATHWAY	oas04260	1	59	0.644639	0.788782	ENSOARG00000012882	http://www.genome.jp/kegg-bin/show_pathway?oas04260/oas:101112498%09red
p53 signaling pathway	KEGG PATHWAY	oas04115	1	59	0.644639	0.788782	ENSOARG00000013137	http://www.genome.jp/kegg-bin/show_pathway?oas04115/oas:100135699%09red
Inflammatory bowel disease (IBD)	KEGG PATHWAY	oas05321	1	60	0.650728	0.789975	ENSOARG00000013903	http://www.genome.jp/kegg-bin/show_pathway?oas05321/oas:101117562%09red
Transcriptional misregulation in cancer	KEGG PATHWAY	oas05202	2	128	0.653634	0.789975	ENSOARG00000003418|ENSOARG00000021160	http://www.genome.jp/kegg-bin/show_pathway?oas05202/oas:101120842%09red/oas:101111372%09red
NOD-like receptor signaling pathway	KEGG PATHWAY	oas04621	2	130	0.661849	0.795026	ENSOARG00000008132|ENSOARG00000009195	http://www.genome.jp/kegg-bin/show_pathway?oas04621/oas:101108864%09red/oas:101103585%09red
Influenza A	KEGG PATHWAY	oas05164	2	131	0.665898	0.795042	ENSOARG00000006076|ENSOARG00000013137	http://www.genome.jp/kegg-bin/show_pathway?oas05164/oas:100135699%09red/oas:101118462%09red
RNA transport	KEGG PATHWAY	oas03013	2	136	0.685561	0.801641	ENSOARG00000008710|ENSOARG00000001883	http://www.genome.jp/kegg-bin/show_pathway?oas03013/oas:101105220%09red/oas:101104030%09red
Calcium signaling pathway	KEGG PATHWAY	oas04020	2	137	0.689378	0.801641	ENSOARG00000008132|ENSOARG00000009195	http://www.genome.jp/kegg-bin/show_pathway?oas04020/oas:101108864%09red/oas:101103585%09red
PPAR signaling pathway	KEGG PATHWAY	oas03320	1	68	0.695841	0.801641	ENSOARG00000006004	http://www.genome.jp/kegg-bin/show_pathway?oas03320/oas:101117285%09red
Colorectal cancer	KEGG PATHWAY	oas05210	1	68	0.695841	0.801641	ENSOARG00000006076	http://www.genome.jp/kegg-bin/show_pathway?oas05210/oas:101118462%09red
Morphine addiction	KEGG PATHWAY	oas05032	1	68	0.695841	0.801641	ENSOARG00000006517	http://www.genome.jp/kegg-bin/show_pathway?oas05032/oas:101121291%09red
RNA degradation	KEGG PATHWAY	oas03018	1	68	0.695841	0.801641	ENSOARG00000006343	http://www.genome.jp/kegg-bin/show_pathway?oas03018/oas:101106821%09red
Peroxisome	KEGG PATHWAY	oas04146	1	71	0.711219	0.810838	ENSOARG00000006004	http://www.genome.jp/kegg-bin/show_pathway?oas04146/oas:101117285%09red
Tuberculosis	KEGG PATHWAY	oas05152	2	144	0.715044	0.810838	ENSOARG00000006076|ENSOARG00000013137	http://www.genome.jp/kegg-bin/show_pathway?oas05152/oas:100135699%09red/oas:101118462%09red
Melanogenesis	KEGG PATHWAY	oas04916	1	72	0.716171	0.810838	ENSOARG00000009195	http://www.genome.jp/kegg-bin/show_pathway?oas04916/oas:101103585%09red
Th1 and Th2 cell differentiation	KEGG PATHWAY	oas04658	1	75	0.730526	0.816814	ENSOARG00000013903	http://www.genome.jp/kegg-bin/show_pathway?oas04658/oas:101117562%09red
Natural killer cell mediated cytotoxicity	KEGG PATHWAY	oas04650	1	77	0.739692	0.816814	ENSOARG00000009565	http://www.genome.jp/kegg-bin/show_pathway?oas04650/oas:101114308%09red
Toll-like receptor signaling pathway	KEGG PATHWAY	oas04620	1	77	0.739692	0.816814	ENSOARG00000006076	http://www.genome.jp/kegg-bin/show_pathway?oas04620/oas:101118462%09red
Prostate cancer	KEGG PATHWAY	oas05215	1	77	0.739692	0.816814	ENSOARG00000006076	http://www.genome.jp/kegg-bin/show_pathway?oas05215/oas:101118462%09red
Viral carcinogenesis	KEGG PATHWAY	oas05203	2	152	0.742181	0.816814	ENSOARG00000005496|ENSOARG00000000194	http://www.genome.jp/kegg-bin/show_pathway?oas05203/oas:101118051%09red/oas:101108548%09red
Hypertrophic cardiomyopathy (HCM)	KEGG PATHWAY	oas05410	1	79	0.748547	0.819243	ENSOARG00000012882	http://www.genome.jp/kegg-bin/show_pathway?oas05410/oas:101112498%09red
Dilated cardiomyopathy (DCM)	KEGG PATHWAY	oas05414	1	80	0.752861	0.819413	ENSOARG00000012882	http://www.genome.jp/kegg-bin/show_pathway?oas05414/oas:101112498%09red
Herpes simplex virus 1 infection	KEGG PATHWAY	oas05168	3	231	0.7657	0.828807	ENSOARG00000006076|ENSOARG00000009565|ENSOARG00000013137	http://www.genome.jp/kegg-bin/show_pathway?oas05168/oas:101114308%09red/oas:100135699%09red/oas:101118462%09red
Parkinson disease	KEGG PATHWAY	oas05012	1	87	0.781067	0.840821	ENSOARG00000013137	http://www.genome.jp/kegg-bin/show_pathway?oas05012/oas:100135699%09red
Osteoclast differentiation	KEGG PATHWAY	oas04380	1	90	0.792151	0.847335	ENSOARG00000006076	http://www.genome.jp/kegg-bin/show_pathway?oas04380/oas:101118462%09red
HIF-1 signaling pathway	KEGG PATHWAY	oas04066	1	91	0.79572	0.847335	ENSOARG00000006076	http://www.genome.jp/kegg-bin/show_pathway?oas04066/oas:101118462%09red
Human T-cell leukemia virus 1 infection	KEGG PATHWAY	oas05166	2	174	0.805668	0.853315	ENSOARG00000006076|ENSOARG00000000194	http://www.genome.jp/kegg-bin/show_pathway?oas05166/oas:101108548%09red/oas:101118462%09red
Toxoplasmosis	KEGG PATHWAY	oas05145	1	96	0.812671	0.856129	ENSOARG00000006076	http://www.genome.jp/kegg-bin/show_pathway?oas05145/oas:101118462%09red
Cell cycle	KEGG PATHWAY	oas04110	1	102	0.831173	0.866355	ENSOARG00000018190	http://www.genome.jp/kegg-bin/show_pathway?oas04110/oas:101121483%09red
FoxO signaling pathway	KEGG PATHWAY	oas04068	1	102	0.831173	0.866355	ENSOARG00000006076	http://www.genome.jp/kegg-bin/show_pathway?oas04068/oas:101118462%09red
Hippo signaling pathway	KEGG PATHWAY	oas04390	1	105	0.839729	0.870667	ENSOARG00000016676	http://www.genome.jp/kegg-bin/show_pathway?oas04390/oas:101112313%09red
Cell adhesion molecules (CAMs)	KEGG PATHWAY	oas04514	1	108	0.847854	0.874488	ENSOARG00000001539	http://www.genome.jp/kegg-bin/show_pathway?oas04514/oas:101115479%09red
Purine metabolism	KEGG PATHWAY	oas00230	1	110	0.853041	0.875256	ENSOARG00000006517	http://www.genome.jp/kegg-bin/show_pathway?oas00230/oas:101121291%09red
Alcoholism	KEGG PATHWAY	oas05034	1	119	0.874288	0.892408	ENSOARG00000000194	http://www.genome.jp/kegg-bin/show_pathway?oas05034/oas:101108548%09red
Necroptosis	KEGG PATHWAY	oas04217	1	125	0.886724	0.900436	ENSOARG00000013903	http://www.genome.jp/kegg-bin/show_pathway?oas04217/oas:101117562%09red
MicroRNAs in cancer	KEGG PATHWAY	oas05206	1	151	0.927909	0.937426	ENSOARG00000000488	http://www.genome.jp/kegg-bin/show_pathway?oas05206/oas:101119321%09red
Metabolic pathways	KEGG PATHWAY	oas01100	13	1128	0.958392	0.963281	ENSOARG00000005890|ENSOARG00000004372|ENSOARG00000006004|ENSOARG00000015186|ENSOARG00000012945|ENSOARG00000011897|ENSOARG00000018880|ENSOARG00000008011|ENSOARG00000008573|ENSOARG00000021160|ENSOARG00000006517|ENSOARG00000005981|ENSOARG00000009195	http://www.genome.jp/kegg-bin/show_pathway?oas01100/oas:101109302%09red/oas:101121291%09red/oas:101103801%09red/oas:101103985%09red/oas:101117285%09red/oas:101115605%09red/oas:101116572%09red/oas:101105631%09red/oas:101114899%09red/oas:101103585%09red/oas:101121801%09red/oas:101111372%09red/oas:101118324%09red
Cytokine-cytokine receptor interaction	KEGG PATHWAY	oas04060	1	206	0.972364	0.972364	ENSOARG00000007733	http://www.genome.jp/kegg-bin/show_pathway?oas04060/oas:443161%09red
--------------------
#Term	Database	ID	Input number	Background number	P-Value	Corrected P-Value	Input	Hyperlink
nucleus	Gene Ontology	GO:0005634	2	31	0.108468	0.583875	ENSOARG00000018341|ENSOARG00000003344	http://amigo.geneontology.org/amigo/term/GO:0005634
zinc ion binding	Gene Ontology	GO:0008270	1	6	0.1135	0.583875	ENSOARG00000018341	http://amigo.geneontology.org/amigo/term/GO:0008270
positive regulation of ERK1 and ERK2 cascade	Gene Ontology	GO:0070374	1	6	0.1135	0.583875	ENSOARG00000017222	http://amigo.geneontology.org/amigo/term/GO:0070374
identical protein binding	Gene Ontology	GO:0042802	1	6	0.1135	0.583875	ENSOARG00000008573	http://amigo.geneontology.org/amigo/term/GO:0042802
positive regulation of transcription, DNA-templated	Gene Ontology	GO:0045893	1	13	0.214166	0.66367	ENSOARG00000003344	http://amigo.geneontology.org/amigo/term/GO:0045893
cytoplasm	Gene Ontology	GO:0005737	1	39	0.498047	0.758465	ENSOARG00000018341	http://amigo.geneontology.org/amigo/term/GO:0005737
--------------------
