# Supplementary material for: Comparative Transcriptomics Identify Key Pituitary Circular RNAs That Participate in Sheep (Ovis aries) Reproduction
Source: Animals (Basel). 2023 Aug 25;13(17):2711. doi: 10.3390/ani13172711 (PMC10486758; doi:10.3390/ani13172711)
Supplement: Supplementary file 1 [file animals-13-02711-s001.zip › animals-2528678-supplementary/Table S9 Selected important genes.xlsx]

## Sheet: PF_MF
Table S9 Selected important genes
Term	Description	Gene
oas04927	Cortisol synthesis and secretion	ENSOARG00000019909|ENSOARG00000017022|ENSOARG00000009195
oas04928	Parathyroid hormone synthesis, secretion and action	ENSOARG00000015354|ENSOARG00000019909|ENSOARG00000009195
oas04919	Thyroid hormone signaling pathway	ENSOARG00000009195|ENSOARG00000020442|ENSOARG00000019835
oas04915	Estrogen signaling pathway	ENSOARG00000019909|ENSOARG00000009195|ENSOARG00000021010
oas04918	Thyroid hormone synthesis	ENSOARG00000019909|ENSOARG00000009195
oas04917	Prolactin signaling pathway	ENSOARG00000021010|ENSOARG00000019835
oas04911	Insulin secretion	ENSOARG00000015979|ENSOARG00000009195
oas04912	GnRH signaling pathway	ENSOARG00000019909|ENSOARG00000009195
oas04922	Glucagon signaling pathway	ENSOARG00000019909|ENSOARG00000009195
oas04926	Relaxin signaling pathway	ENSOARG00000009195|ENSOARG00000021010
oas04910	Insulin signaling pathway	ENSOARG00000021010|ENSOARG00000019835
oas04921	Oxytocin signaling pathway	ENSOARG00000019909|ENSOARG00000009195
oas04350	TGF-beta signaling pathway	ENSOARG00000010027|ENSOARG00000004565|ENSOARG00000002046|ENSOARG00000005053
oas04114	Oocyte meiosis	ENSOARG00000019909
oas04935	Growth hormone synthesis, secretion and action	ENSOARG00000019835|ENSOARG00000009195|ENSOARG00000019909|ENSOARG00000021010

## Sheet: PL_ML
Term	Description	Gene
oas04935	Growth hormone synthesis, secretion and action	ENSOARG00000008132|ENSOARG00000003418|ENSOARG00000013903|ENSOARG00000009195|ENSOARG00000006076|ENSOARG00000000194
oas04922	Glucagon signaling pathway	ENSOARG00000008132|ENSOARG00000006517|ENSOARG00000009195|ENSOARG00000006076|ENSOARG00000000194
oas04915	Estrogen signaling pathway	ENSOARG00000008132|ENSOARG00000003344|ENSOARG00000009195|ENSOARG00000006076|ENSOARG00000000194
oas04928	Parathyroid hormone synthesis, secretion and action	ENSOARG00000008132|ENSOARG00000015354|ENSOARG00000009195|ENSOARG00000000194
oas04927	Cortisol synthesis and secretion	ENSOARG00000008132|ENSOARG00000009195|ENSOARG00000000194
oas04918	Thyroid hormone synthesis	ENSOARG00000008132|ENSOARG00000009195|ENSOARG00000000194
oas04911	Insulin secretion	ENSOARG00000015979|ENSOARG00000009195|ENSOARG00000000194
oas04921	Oxytocin signaling pathway	ENSOARG00000015898|ENSOARG00000012882|ENSOARG00000008132|ENSOARG00000009195
oas04919	Thyroid hormone signaling pathway	ENSOARG00000006076|ENSOARG00000003344|ENSOARG00000009195
oas04926	Relaxin signaling pathway	ENSOARG00000006076|ENSOARG00000009195|ENSOARG00000000194
oas04910	Insulin signaling pathway	ENSOARG00000006076|ENSOARG00000000488|ENSOARG00000006517
oas04917	Prolactin signaling pathway	ENSOARG00000006076|ENSOARG00000003344
oas04914	Progesterone-mediated oocyte maturation	ENSOARG00000006076|ENSOARG00000006517
oas04350	TGF-beta signaling pathway	ENSOARG00000007733|ENSOARG00000005053
oas04912	GnRH signaling pathway	ENSOARG00000008132|ENSOARG00000009195
oas04114	Oocyte meiosis	ENSOARG00000010759|ENSOARG00000008132
